# Supplementary material for: Identification of Metabolomic Markers in Frozen or Formalin-Fixed and Paraffin-Embedded Samples of Diffuse Glioma from Adults
Source: Int J Mol Sci. 2023 Nov 24;24(23):16697. doi: 10.3390/ijms242316697 (PMC10705927; doi:10.3390/ijms242316697)
Supplement: Supplementary file 1 [file ijms-24-16697-s001.zip]

Archive with 14 entries (13 files):
- Supplementary NEW/
- __MACOSX/._Supplementary NEW
- Supplementary NEW/.DS_Store
- __MACOSX/Supplementary NEW/._.DS_Store
- Supplementary NEW/Supplementary file S3.xlsx
- __MACOSX/Supplementary NEW/._Supplementary file S3.xlsx
- Supplementary NEW/Supplementary file S1.xlsx
- __MACOSX/Supplementary NEW/._Supplementary file S1.xlsx
- Supplementary NEW/FFPE SAMPLES.xlsx
- __MACOSX/Supplementary NEW/._FFPE SAMPLES.xlsx
- Supplementary NEW/FROZEN SAMPLES.xlsx
- __MACOSX/Supplementary NEW/._FROZEN SAMPLES.xlsx
- Supplementary NEW/Supplementary file S2.pdf
- __MACOSX/Supplementary NEW/._Supplementary file S2.pdf
