# Supplementary material for: Identification of Metabolomic Markers in Frozen or Formalin-Fixed and Paraffin-Embedded Samples of Diffuse Glioma from Adults
Source: Int J Mol Sci. 2023 Nov 24;24(23):16697. doi: 10.3390/ijms242316697 (PMC10705927; doi:10.3390/ijms242316697)
Supplement: Supplementary file 1 [file ijms-24-16697-s001.zip › Supplementary NEW/Supplementary file S1.xlsx]

## Sheet: IDH WT vs IDH MUT
	MEAN.WEIGHT	SELECTION.PROBABILITY	AUC.MEAN
(Intercept)	0,339322429560637	100	0,96786704578946
POS_131.0342_3.03_Glutaconic.acid	1,14279291820874	100
POS_218.1387_8.82_Propionylcarnitine	-0,0707520640422019	48
POS_173.1002_10.81_S..3.Methyl.2.butenyl..2.methylpropanethioate	0,102952518124042	26
POS_314.2175_11.02	0,020235378620034	24
POS_568.6788_13.84	0,050888057543346	22
POS_116.0531_8.72_1.Isothiocyanatobutane	0,0197224295858529	19
POS_171.113_10.11_Levetiracetam	0,0146474530508227	19
POS_264.1192_2.04	-0,0167952668849804	17
POS_351.1033_3_Penicillin.V	0,0755587541853659	17
POS_605.8768_12.97	0,00826094089733138	16
NEG_242.1759_14.83_N.Undecanoylglycine	0,0354302953544263	14
POS_209.0688_10.1_Dihydrolipoate	0,0341030490590656	14
NEG_148.0319_2.79	0,078261686655484	13
NEG_242.943_22.89	-0,0601273300193957	13
POS_204.0868_8.91_1.Isothiocyanato.7..methylthio.heptane	-0,111994973938403	13
POS_358.2391_11.81_Oxybutynin	0,0213244971260306	13
NEG_121.0282_11.81_Benzoic.acid	0,0245943967786694	12
POS_171.9922_1.45	0,0220272666776742	12
POS_216.171_10.1_Diethylcarbamazine.N.oxide	0,00524032262337249	12
POS_297.2427_20.01_13S.hydroxyoctadecadienoic.acid	-0,0364577605917339	12
POS_325.2037_12.49_Lactapiperanol.D	0,046142397806613	12
POS_336.3264_21.58_Pipericine	0,0180179951832103	12
POS_338.2234_19.41	0,0443981319074892	12
POS_485.2806_12.53	0,0149862218728377	12
POS_704.5781_19.08_SM.d18.1.16.0.	0,044461420560934	12
POS_74.0972_22.86_1.Butylamine	-0,0240104406112128	12
POS_86.0607_2.87_2.Pyrrolidinone	0,0459102841351832	12
NEG_259.0225_1.58_Fructose.6.phosphate	-0,00268539730898852	9
POS_128.0324_1.64_Hydroxyminaline	-0,00233450142517838	9
POS_502.3788_20.57	-0,00220366198427949	9
NEG_137.0232_13.21_4.Hydroxybenzoic.acid	-0,000816715473147363	8
POS_547.3439_13.24	0,000482702214983196	5
NEG_207.1021_15.48_Isoelemicin	5,66083540893891e-05	4
POS_281.1378_17.15_Artabsinolide.A	6,95885246179364e-05	3
POS_158.1541_16.68	-5,17759248802198e-05	2
NEG_101.0229_4.15	0	0
NEG_102.9554_1.63	0	0
NEG_103.0386_4.48_2.Hydroxybutyric.acid	0	0
NEG_104.9525_1.63	0	0
NEG_105.0179_1.97_Glyceric.acid	0	0
NEG_108.9006_1.64	0	0
NEG_111.0074_2.8_3.Furoic.acid	0	0
NEG_112.9842_13.49_Trifluoroacetic.acid	0	0
NEG_114.0184_2.79	0	0
NEG_114.9877_1.54	0	0
NEG_115.0022_3_Fumaric.acid	0	0
NEG_115.9194_22.75	0	0
NEG_116.9272_23.34	0	0
NEG_117.0179_3.02_Methylmalonic.acid	0	0
NEG_117.0543_9.58_3.Hydroxy.2.methyl..R..R.S...butanoic.acid	0	0
NEG_118.0397_11.46	0	0
NEG_118.9294_1.65_Magnesium.Sulfate	0	0
NEG_119.0336_7.17_.S..3.4.Dihydroxybutyric.acid	0	0
NEG_120.9264_1.65	0	0
NEG_124.0061_1.68_Taurine	0	0
NEG_124.9901_22.46_2.Hydroxyethanesulfonate	0	0
NEG_125.0167_2.43_2..Methylthio.pyrazine	0	0
NEG_127.0135_15.93_Barbituric.acid	0	0
NEG_128.9583_1.76	0	0
NEG_129.0544_10.57_2.Methyl.3.ketovaleric.acid	0	0
NEG_129.9744_1.74	0	0
NEG_130.0496_2.88_4.Hydroxyproline	0	0
NEG_130.9563_1.76	0	0
NEG_130.9824_1.47	0	0
NEG_131.0336_8.95_Monoethyl.malonic.acid	0	0
NEG_132.0111_2.1	0	0
NEG_132.8665_23.28	0	0
NEG_133.013_2.3_L.Malic.acid	0	0
NEG_133.9903_2	0	0
NEG_134.8639_23.28	0	0
NEG_135.0286_1.85_Erythronic.acid	0	0
NEG_135.9197_1.74	0	0
NEG_136.0328_2.77	0	0
NEG_138.0185_13.4_4.Nitrophenol	0	0
NEG_139.9833_1.79	0	0
NEG_140.9847_23.45	0	0
NEG_144.9223_22.74	0	0
NEG_144.9905_22.28	0	0
NEG_145.0494_9.73_2.Methylglutaric.acid	0	0
NEG_145.9224_22.74	0	0
NEG_145.9485_1.74	0	0
NEG_146.9373_22.94	0	0
NEG_147.0287_2.78_Citramalic.acid	0	0
NEG_151.0249_3.35_Xanthine	0	0
NEG_157.0106_2.71	0	0
NEG_158.9773_1.47	0	0
NEG_159.0653_10.79_3.Methyladipic.acid	0	0
NEG_159.9782_1.47	0	0
NEG_160.975_1.47	0	0
NEG_161.0444_8.13_2.Hydroxyadipic.acid	0	0
NEG_162.9389_1.76	0	0
NEG_164.9463_1.53	0	0
NEG_164.956_1.59	0	0
NEG_165.0183_10.78_Phthalic.acid	0	0
NEG_166.0169_2.23_Quinolinic.acid	0	0
NEG_167.02_2.81_Uric.acid	0	0
NEG_168.0421_1.82_Phosphodimethylethanolamine	0	0
NEG_169.0861_15.13_1.4.Ipomeadiol	0	0
NEG_170.0811_10.79	0	0
NEG_170.9432_1.62_2.Bromophenol	0	0
NEG_171.0264_4.77	0	0
NEG_172.9847_2.7	0	0
NEG_173.0082_2.82_cis.Aconitic.acid	0	0
NEG_173.0559_2.45_Formiminoglutamic.acid	0	0
NEG_173.1173_14.44_.....3.Hydroxynonanoic.acid	0	0
NEG_174.0399_2.78_N.Acetyl.L.aspartic.acid	0	0
NEG_174.955_1.45	0	0
NEG_174.955_22.9	0	0
NEG_175.0432_2.78_Methylthio.2..propanoyloxy.propanoate	0	0
NEG_176.0438_2.79	0	0
NEG_178.0499_14.62_Hippuric.acid	0	0
NEG_178.9766_23.51	0	0
NEG_179.055_2.56_D.Glucose	0	0
NEG_180.972_1.57	0	0
NEG_181.0498_9.98_Homovanillic.acid	0	0
NEG_181.0707_1.86_Galactitol	0	0
NEG_182.0451_10.41_4.Pyridoxic.acid	0	0
NEG_182.0742_1.86_2.Amino.a.carboline	0	0
NEG_185.0058_3.03	0	0
NEG_186.0447_2.74	0	0
NEG_186.1128_11.43_N.Heptanoylglycine	0	0
NEG_187.006_11.16_p.Cresol.sulfate	0	0
NEG_187.0967_12.62_Azelaic.acid	0	0
NEG_188.0556_2.93_Glutarylglycine	0	0
NEG_188.0921_10.52_N.Methylcalystegine.B2	0	0
NEG_188.9322_22.93	0	0
NEG_189.0395_3_3.Dehydroquinate	0	0
NEG_189.9307_22.9	0	0
NEG_190.017_8.91	0	0
NEG_190.0535_10.17_5.Hydroxyindoleacetic.acid	0	0
NEG_190.9274_22.93	0	0
NEG_191.0189_2.79_Citric.acid	0	0
NEG_192.0223_2.8	0	0
NEG_192.928_22.9	0	0
NEG_194.9235_22.9	0	0
NEG_195.0501_1.8_Galactonic.acid	0	0
NEG_196.9461_1.78	0	0
NEG_198.0489_2.05	0	0
NEG_199.0427_11.89	0	0
NEG_201.0012_2.31	0	0
NEG_201.0373_2.72	0	0
NEG_201.1126_13.51_Sebacic.acid	0	0
NEG_203.0195_1.75_Daucic.acid	0	0
NEG_203.9942_2.03	0	0
NEG_204.0039_1.76	0	0
NEG_207.0117_11.35_Garcinia.acid	0	0
NEG_209.066_2.04_1.3.7.Trimethyluric.acid	0	0
NEG_212.9201_1.82	0	0
NEG_213.0488_1.76_Amifostine	0	0
NEG_213.9632_10.8	0	0
NEG_214.023_2.05	0	0
NEG_214.048_1.72_Glycerylphosphorylethanolamine	0	0
NEG_215.0321_1.64_Methoxsalen	0	0
NEG_215.1285_14.33_Undecanedioic.acid	0	0
NEG_217.0115_2.72	0	0
NEG_217.0477_1.78_Liqcoumarin	0	0
NEG_218.9935_1.75	0	0
NEG_219.0448_1.79_N.Acetyl.S..N.methylcarbamoyl.cysteine	0	0
NEG_225.061_1.68_5.Acetylamino.6.formylamino.3.methyluracil	0	0
NEG_226.0645_1.67	0	0
NEG_226.9655_1.52_Ammonium.peroxydisulfate	0	0
NEG_226.9944_11.37_Thiolutin	0	0
NEG_227.0768_1.81_Decitabine	0	0
NEG_228.0638_1.83_gamma.Fagarine	0	0
NEG_228.1602_14.03_N.Decanoylglycine	0	0
NEG_228.9905_14.1	0	0
NEG_229.0228_1.77	0	0
NEG_231.0222_1.75_Cyclobrassinone	0	0
NEG_231.9311_22.9	0	0
NEG_238.9314_1.6	0	0
NEG_239.1286_16.94_Imiquimod	0	0
NEG_240.9904_15.51	0	0
NEG_243.0616_3.05_Uridine	0	0
NEG_244.9852_12.38	0	0
NEG_246.9808_14.81	0	0
NEG_247.0007_14.2	0	0
NEG_248.0799_15.2_S.Acetyldihydrolipoamide	0	0
NEG_248.9601_1.56	0	0
NEG_249.1495_19.94_Gemfibrozil	0	0
NEG_250.1448_19.99	0	0
NEG_251.0924_15.55_1..2.4.6.Trimethoxyphenyl..1.3.butanedione	0	0
NEG_251.1133_11.4_Histidinyl.Proline	0	0
NEG_253.1445_15.85	0	0
NEG_254.9057_1.65	0	0
NEG_256.9548_23.53	0	0
NEG_256.9856_15.68	0	0
NEG_258.9155_22.92	0	0
NEG_258.9812_15.75	0	0
NEG_259.0008_12.58	0	0
NEG_260.9161_22.89	0	0
NEG_264.9342_1.74	0	0
NEG_264.9916_15.01	0	0
NEG_265.1481_16.96_Humulinic.acid.A	0	0
NEG_267.1439_16.86_Histidinyl.Isoleucine	0	0
NEG_268.0764_8.84	0	0
NEG_270.8797_1.68	0	0
NEG_271.0703_10.01_Pyridine.N.oxide.glucuronide	0	0
NEG_272.9589_1.48_Ribose.1.arsenate	0	0
NEG_274.9763_16.04	0	0
NEG_276.9915_12.82	0	0
NEG_277.1842_16.96_1..4.Hydroxy.3.methoxyphenyl..3.decanone	0	0
NEG_279.0072_14.69	0	0
NEG_280.9083_1.74	0	0
NEG_282.9822_15.65	0	0
NEG_283.1105_15.3	0	0
NEG_283.1137_2.03	0	0
NEG_283.1375_16.4_16.Oxoestrone	0	0
NEG_286.8538_1.65_Lindane	0	0
NEG_288.9364_1.47	0	0
NEG_289.0675_3.06	0	0
NEG_291.0073_12.91_Carboxyphosphamide	0	0
NEG_291.2002_17.68_.2.E.4.Z.7.Z.8E..Colnelenic.acid	0	0
NEG_292.072_1.91	0	0
NEG_293.0497_15.12	0	0
NEG_293.1793_18.29_Gingerol	0	0
NEG_294.1825_18.29	0	0
NEG_294.9826_13.67	0	0
NEG_295.1396_10.23	0	0
NEG_296.8824_1.69	0	0
NEG_296.9977_15.17	0	0
NEG_297.1529_17.16_Gravelliferone	0	0
NEG_298.1564_17.16	0	0
NEG_298.8801_1.67	0	0
NEG_299.0879_2.03	0	0
NEG_299.1489_17.16	0	0
NEG_302.0521_2.95	0	0
NEG_302.1008_1.91_Fenamiphos	0	0
NEG_302.9687_2.56	0	0
NEG_303.083_3.15_N.Acetylaspartylglutamic.acid	0	0
NEG_308.998_13.63	0	0
NEG_309.1744_17.62_3.Hydroxy.6.8.dimethoxy.7.11..eremophilen.12.8.olide	0	0
NEG_311.1688_17.83_Methyl..9Z..10..oxo.6.10..diapo.6.carotenoate	0	0
NEG_312.095_8.83_Amoxapine	0	0
NEG_312.1721_17.83	0	0
NEG_313.1645_17.82_....trans.Carveol.glucoside	0	0
NEG_313.1748_17.83_Pergolide	0	0
NEG_314.1679_17.82	0	0
NEG_314.9886_15.98	0	0
NEG_316.9478_1.56_Mitotane	0	0
NEG_320.0622_2.95_Beta.Citryl.L.glutamic.acid	0	0
NEG_320.8863_22.9	0	0
NEG_321.0412_11.48_7.7..Dihydroxy.6.8..bicoumarin	0	0
NEG_321.0658_2.94	0	0
NEG_323.0284_2.6_Uridine.5..monophosphate	0	0
NEG_325.1843_18.47_Isoacitretin	0	0
NEG_326.1875_18.47	0	0
NEG_326.9034_22.89	0	0
NEG_326.9888_14.04	0	0
NEG_327.18_18.45_8.O.Methyloblongine	0	0
NEG_327.1904_18.44	0	0
NEG_328.9882_15.65	0	0
NEG_329.0473_16.78	0	0
NEG_333.0934_3.02_Penicillin.G	0	0
NEG_335.0609_7.42_Dicumarol	0	0
NEG_338.9886_1.5_1D.Myo.inositol.1.4.bisphosphate	0	0
NEG_339.166_10.5	0	0
NEG_339.2331_21.22_Plastoquinone.3	0	0
NEG_341.0044_13.94	0	0
NEG_342.0438_2.99	0	0
NEG_342.0692_2.79	0	0
NEG_342.0881_9.92_DIBOA.Glc	0	0
NEG_345.1499_19.65	0	0
NEG_348.896_1.76	0	0
NEG_353.1608_14.36_Valganciclovir	0	0
NEG_353.2005_17.94	0	0
NEG_353.2129_20.01	0	0
NEG_354.8414_1.65	0	0
NEG_358.0184_2.96	0	0
NEG_358.9951_14.34	0	0
NEG_361.0889_3.01	0	0
NEG_364.8695_1.67	0	0
NEG_369.1557_12.02	0	0
NEG_375.0526_16.78_1.Methyl.2.galloylgalactarate	0	0
NEG_375.2935_22.16_Allolithocholic.acid	0	0
NEG_376.054_16.78	0	0
NEG_379.156_17.7_Ecabet	0	0
NEG_380.8437_1.7	0	0
NEG_383.1922_10.77_Bortezomib	0	0
NEG_386.0625_1.92_1.Pentenyl.glucosinolate	0	0
NEG_387.1147_2.13_Sulfinpyrazone.sulfide	0	0
NEG_387.2867_16.88_Methyl.2..10.heptadecenyl..6.hydroxybenzoate	0	0
NEG_393.1719_18.33_Triamcinolone	0	0
NEG_395.244_16.65	0	0
NEG_397.2268_18.11	0	0
NEG_397.2496_16.63	0	0
NEG_420.2506_16.77_PC.M6	0	0
NEG_421.2268_18_2.Methylacetophenone	0	0
NEG_426.0224_2.47_Adenosine.3..5..diphosphate	0	0
NEG_427.2181_11.01_Austalide.L	0	0
NEG_431.1837_16.98_S.Furanopetasitin	0	0
NEG_431.2206_16.65_Buclizine	0	0
NEG_441.2494_16.65_Prostaglandin.G2.2.glyceryl.Ester	0	0
NEG_447.1348_15.44_Isosakuranin	0	0
NEG_448.8318_1.68	0	0
NEG_457.2447_15.45_Astemizole	0	0
NEG_464.8055_1.69	0	0
NEG_471.2446_11.21_Chenodeoxycholic.acid.sulfate	0	0
NEG_473.2828_19.96	0	0
NEG_489.2781_20.07	0	0
NEG_519.2665_10.88_Withaperuvin.D	0	0
NEG_521.1038_2.78	0	0
NEG_530.3263_17.57	0	0
NEG_530.3263_17.57.1	0	0
NEG_547.2972_12.72	0	0
NEG_558.0646_2.51_Adenosine.diphosphate.ribose	0	0
NEG_563.2926_11.08	0	0
NEG_591.3234_11.69_Mesobilirubinogen	0	0
NEG_606.0752_2.02_Uridine.diphosphate.N.acetylglucosamine	0	0
NEG_61.9869_14.61	0	0
NEG_61.9869_14.61.1	0	0
NEG_611.1448_2.86_Oxidized.glutathione	0	0
NEG_635.3496_11.7	0	0
NEG_649.1017_2.87_Methyl.3.4.6.tri.O.galloyl.beta.D.glucopyranoside	0	0
NEG_679.3759_11.82	0	0
NEG_68.9942_22.87	0	0
NEG_687.579_22.83	0	0
NEG_71.0123_23.08	0	0
NEG_72.044_2.74	0	0
NEG_723.4021_11.95_Alliospiroside.C	0	0
NEG_73.028_3.03	0	0
NEG_75.0072_6.85	0	0
NEG_767.4284_12.11	0	0
NEG_78.9575_1.61	0	0
NEG_80.9734_1.63	0	0
NEG_811.4549_12.19_Kudzusaponin.SA1	0	0
NEG_812.459_12.19	0	0
NEG_82.9705_1.63	0	0
NEG_855.4812_12.3	0	0
NEG_87.0072_2.26	0	0
NEG_88.0389_2.03	0	0
NEG_89.023_2.73_L.Lactic.acid	0	0
NEG_899.5074_12.4	0	0
NEG_91.0022_13.06	0	0
NEG_92.9266_1.62	0	0
NEG_94.9236_1.62	0	0
NEG_96.9587_1.52	0	0
NEG_96.9682_1.61	0	0
POS_100.0249_1.45	0	0
POS_100.0398_22.55_.R..Dihydromaleimide	0	0
POS_100.0762_9.92_2.Piperidinone	0	0
POS_101.0238_3.82_Succinic.anhydride	0	0
POS_101.0351_22.44	0	0
POS_101.0602_9.12_Senecioic.acid	0	0
POS_101.0714_22.52_N.Nitroso.pyrrolidine	0	0
POS_101.5092_22.88	0	0
POS_102.0136_23.55	0	0
POS_102.0343_22.88	0	0
POS_102.0555_2.34_L.3.Aminodihydro.2.3H..furanone	0	0
POS_102.0918_22.8_5.Aminopentanal	0	0
POS_102.9708_1.45	0	0
POS_103.0395_4.81_2.Ketobutyric.acid	0	0
POS_103.0547_9.1	0	0
POS_103.1235_1.5_Cadaverine	0	0
POS_104.0711_1.83_Dimethylglycine	0	0
POS_104.0725_1.96	0	0
POS_104.1075_2.08_Neurine	0	0
POS_104.5198_1.45	0	0
POS_105.0038_1.45	0	0
POS_106.0046_1.45	0	0
POS_106.0505_1.72_L.Serine	0	0
POS_106.0868_1.76_Diethanolamine	0	0
POS_106.9511_1.6	0	0
POS_107.0608_22.52	0	0
POS_107.0707_3.1_.2R..3R...1.2.3.Butanetriol	0	0
POS_107.5178_22.96	0	0
POS_108.518_22.87	0	0
POS_108.5369_1.45	0	0
POS_109.1016_12.72_.Z..1.3.Octadiene	0	0
POS_109.5157_22.87	0	0
POS_110.0092_1.45	0	0
POS_110.0204_22.8	0	0
POS_110.0207_22.75	0	0
POS_110.0276_1.72_Hypotaurine	0	0
POS_110.0717_22.5	0	0
POS_111.0206_22.79_Glycerol.alpha.monochlorohydrin	0	0
POS_111.0396_22.88	0	0
POS_111.0921_22.5	0	0
POS_111.1172_11.32_1.3.Octadiene	0	0
POS_112.051_3_Cytosine	0	0
POS_112.0874_22.51_Histamine	0	0
POS_112.1125_1.37	0	0
POS_112.5557_1.72	0	0
POS_112.8962_1.61_Selenium.Sulfide	0	0
POS_113.0214_2.84	0	0
POS_113.035_3.69_Uracil	0	0
POS_113.0601_16.51_trans.1.2.Dihydrobenzene.1.2.diol	0	0
POS_113.0714_22.41	0	0
POS_113.0966_10.84_.Z..4.Heptenal	0	0
POS_113.9641_22.95	0	0
POS_114.0667_1.96_Creatinine	0	0
POS_114.0918_12.26_2.5.Dihydro.2.4.5.trimethyloxazole	0	0
POS_114.988_1.45	0	0
POS_115.0371_1.93	0	0
POS_115.0394_8.94_Norfuraneol	0	0
POS_116.0169_9.39	0	0
POS_116.0346_2.99	0	0
POS_116.071_2.02_L.Proline	0	0
POS_117.0233_4.06	0	0
POS_117.0239_17.61	0	0
POS_117.0914_9.63_Caproic.acid	0	0
POS_118.0502_2.85_Acetylglycine	0	0
POS_118.0617_1.81_Guanidoacetic.acid	0	0
POS_118.0866_2.48_Betaine	0	0
POS_118.123_22.82_2.Diethylaminoethanol	0	0
POS_118.9676_22.87	0	0
POS_119.0167_2.14_Dihydro.4.mercapto.3.2H..furanone	0	0
POS_119.0191_2.47	0	0
POS_119.0899_2.49_Diisopropyl.sulfide	0	0
POS_120.0239_23.56	0	0
POS_120.0246_22.89	0	0
POS_120.056_11.46	0	0
POS_120.066_1.73_L.Threonine	0	0
POS_120.0811_9.1	0	0
POS_120.1023_1.77	0	0
POS_120.9812_1.45	0	0
POS_121.0235_22.87	0	0
POS_121.0691_1.72_3.Mercapto.2.methyl.1.butanol	0	0
POS_121.0722_1.84	0	0
POS_122.0818_1.66	0	0
POS_122.0967_9.31_N.N.Dimethylaniline	0	0
POS_122.1439_15.2	0	0
POS_122.5474_22.87	0	0
POS_122.925_1.64	0	0
POS_123.0142_1.45	0	0
POS_123.0407_22.88	0	0
POS_123.0556_5.12_Niacinamide	0	0
POS_123.0794_22.52_4.Ethylphenol	0	0
POS_123.5948_1.78	0	0
POS_124.0872_22.61	0	0
POS_125.5297_22.92	0	0
POS_125.5521_9.59	0	0
POS_125.9865_1.45	0	0
POS_126.044_9.38	0	0
POS_126.0916_10.11_6.Acetyl.1.2.3.4.tetrahydropyridine	0	0
POS_126.1028_22.49_1.Methylhistamine	0	0
POS_126.9213_1.63	0	0
POS_127.0392_3.7_1.2.3.Trihydroxybenzene	0	0
POS_127.112_12.72_.E..2.octenal	0	0
POS_128.0196_1.45	0	0
POS_128.0233_2.85	0	0
POS_128.0547_9.61	0	0
POS_128.1073_8.83_Nor.psi.tropine	0	0
POS_128.1185_22.47	0	0
POS_129.0186_3.09_5.Hydroxy.2.furoic.acid	0	0
POS_129.0203_1.45_3.5.3.triiodothyronine.4.sulfate	0	0
POS_129.0525_3.03	0	0
POS_129.0544_2.39_Osmundalactone	0	0
POS_129.0661_1.96_Dihydrothymine	0	0
POS_129.1276_17.56_Octanal	0	0
POS_129.1389_1.38	0	0
POS_130.0082_23.56	0	0
POS_130.0171_1.45_3.S..hydroxy.13.cis.docosenoyl.CoA	0	0
POS_130.0501_2.4_Pyroglutamic.acid	0	0
POS_130.0697_1.96_Isoamyl.isothiocyanate	0	0
POS_130.0866_2.47_Pipecolic.acid	0	0
POS_130.0978_3	0	0
POS_130.1593_10.69	0	0
POS_130.5218_22.88	0	0
POS_130.966_1.45_2.2.dichloro.1.1.ethanediol	0	0
POS_131.0108_1.91	0	0
POS_131.0817_22.5_L.cis.3.Amino.2.pyrrolidinecarboxylic.acid	0	0
POS_131.1182_2.53_N.Acetylputrescine	0	0
POS_131.5337_22.86	0	0
POS_131.5338_22.86	0	0
POS_131.9745_23.06	0	0
POS_132.077_2.01_Creatine	0	0
POS_132.1021_4.68_L.Isoleucine	0	0
POS_132.9894_10.71	0	0
POS_132.9984_1.45	0	0
POS_133.032_2.96_3.Methyl.sulfolene	0	0
POS_133.0611_2.04_Ureidopropionic.acid	0	0
POS_133.0803_2.01	0	0
POS_133.0861_11.84_2.Hydroxy.3.methylpentanoic.acid	0	0
POS_133.0974_1.49_Ornithine	0	0
POS_133.1054_4.69_2.Heptanethiol	0	0
POS_133.9992_1.45	0	0
POS_134.0272_2.08	0	0
POS_134.0451_2.99_L.Aspartic.acid	0	0
POS_134.0715_12.74_3.Methylpyrrolo.1.2.a.pyrazine	0	0
POS_134.0778_2.01	0	0
POS_134.0812_2.01_L.2.Amino.5.hydroxypentanoic.acid	0	0
POS_134.0834_2.01	0	0
POS_134.1178_3.08	0	0
POS_134.1179_22.86	0	0
POS_134.9959_1.44	0	0
POS_135.0031_2.84	0	0
POS_135.048_3_Ethyl.2.mercaptopropionate	0	0
POS_135.0685_12.74	0	0
POS_135.0807_16.67_.4.Methylphenyl.acetaldehyde	0	0
POS_135.1018_9.64_Polypropylene.glycol..m.w.1.200.3.000.	0	0
POS_136.0228_2.1_Benzothiazole	0	0
POS_136.0484_1.93	0	0
POS_136.062_3.06_Adenine	0	0
POS_136.0759_5.11_N.Acetylarylamine	0	0
POS_136.087_22.53	0	0
POS_136.1051_9.64	0	0
POS_137.046_8.66_Hypoxanthine	0	0
POS_137.0811_2.11_Tetrahydropteridine	0	0
POS_138.0431_8.82_Trans.urocanate	0	0
POS_138.0493_8.82	0	0
POS_138.0537_2.12_Trigonelline	0	0
POS_138.0663_22.55_Isoniazid	0	0
POS_138.0916_9.26_Tyramine	0	0
POS_138.9802_22.88	0	0
POS_139.0028_20.39	0	0
POS_139.0028_3.08	0	0
POS_139.0511_9.39_Urocanic.acid	0	0
POS_139.0741_22.52_Tyrosol	0	0
POS_139.915_1.72	0	0
POS_139.988_22.88	0	0
POS_140.032_2.85	0	0
POS_140.0686_2.05_3.4.Dihydroxybenzylamine	0	0
POS_140.082_22.53_Histidinal	0	0
POS_140.1072_15.47_9.Azabicyclo.3.3.1.nonan.3.one	0	0
POS_140.9515_22.9_Methylarsonate	0	0
POS_140.9618_22.88	0	0
POS_140.9959_22.87_Acetylphosphate	0	0
POS_141.0854_22.54	0	0
POS_141.1135_22.75_Metenamine	0	0
POS_141.139_8.69	0	0
POS_141.9588_22.89	0	0
POS_141.9593_22.9	0	0
POS_141.9835_22.87_Dimethylthiophosphate	0	0
POS_142.0268_1.75_O.Phosphoethanolamine	0	0
POS_142.0484_1.96_2.Aminomuconic.acid.semialdehyde	0	0
POS_143.0398_23.55	0	0
POS_143.9591_22.87	0	0
POS_143.9592_22.87	0	0
POS_143.9971_1.45	0	0
POS_144.0657_6.45_Vinylacetylglycine	0	0
POS_144.1021_2.62_Proline.betaine	0	0
POS_144.9823_21.85	0	0
POS_144.984_21.33	0	0
POS_145.0263_3.01	0	0
POS_145.0354_23.45	0	0
POS_145.0497_5.17_3.Hexenedioic.acid	0	0
POS_145.9545_22.87	0	0
POS_146.0284_2.86	0	0
POS_146.03_1.45	0	0
POS_146.0864_9.63	0	0
POS_146.0926_2.96_4.Guanidinobutanoic.acid	0	0
POS_146.1177_8.84_3.Dehydroxycarnitine	0	0
POS_146.1654_1.4_Spermidine	0	0
POS_147.0253_1.45	0	0
POS_147.0308_1.45_Oxoglutaric.acid	0	0
POS_147.0473_2.85_Dihydro.2.methoxy.2.methyl.3.2H..thiophenone	0	0
POS_147.0765_1.72_L.Glutamine	0	0
POS_147.0807_18.76_4.Phenyl.2.butenal	0	0
POS_147.113_1.49_L.Lysine	0	0
POS_147.1687_1.39	0	0
POS_148.0277_1.45	0	0
POS_148.0426_2.99_Thiomorpholine.3.carboxylate	0	0
POS_148.0605_1.79_L.Glutamic.acid	0	0
POS_148.0969_2.68_.2R.3R.4R..2.Amino.4.hydroxy.3.methylpentanoic.acid	0	0
POS_148.1163_1.49	0	0
POS_148.9771_1.45	0	0
POS_148.9771_1.45.1	0	0
POS_149.0235_19.8	0	0
POS_149.06_17.94_Cinnamic.acid	0	0
POS_149.0641_1.76_3..Methylthio.propyl.acetate	0	0
POS_149.0823_22.54_Mevalonic.acid	0	0
POS_149.095_22.54_Cuminaldehyde	0	0
POS_150.0585_2.96_L.Methionine	0	0
POS_150.0652_1.75	0	0
POS_150.1027_22.57	0	0
POS_150.1129_1.75_Triethanolamine	0	0
POS_150.6723_14.68	0	0
POS_150.9771_2.83	0	0
POS_151.0089_1.45	0	0
POS_151.0354_1.45	0	0
POS_151.0483_1.74	0	0
POS_151.0618_2.96_D.Xylose	0	0
POS_151.0967_8.87	0	0
POS_151.1104_22.59_Thymol	0	0
POS_151.95_1.51	0	0
POS_151.951_1.56	0	0
POS_152.0223_1.97	0	0
POS_152.032_3.11	0	0
POS_152.0362_1.45_.S.C.S.S.S.Methylcysteine.sulfoxide	0	0
POS_152.0568_8.82_Guanine	0	0
POS_152.0709_9.81_Acetaminophen	0	0
POS_152.1283_9.64	0	0
POS_153.0329_1.45	0	0
POS_153.066_21.74_N1.Methyl.2.pyridone.5.carboxamide	0	0
POS_153.0745_9.95_Ribitol	0	0
POS_153.1136_22.53_N.methylphenylethanolaminium	0	0
POS_153.1316_9.64	0	0
POS_153.5599_1.9	0	0
POS_154.0267_2.03	0	0
POS_154.0481_7.81_3.Hydroxyanthranilic.acid	0	0
POS_154.0588_2.01	0	0
POS_154.0751_9.73	0	0
POS_154.0864_10.11_Dopamine	0	0
POS_154.0977_22.54_N.Acetylhistamine	0	0
POS_154.5769_9.63	0	0
POS_154.967_22.89_Chloropentafluoroethane	0	0
POS_154.9903_22.96	0	0
POS_155.0285_2.85	0	0
POS_155.1293_22.86	0	0
POS_156.0059_2.85	0	0
POS_156.0142_1.45	0	0
POS_156.0424_1.97_N.Methylethanolaminium.phosphate	0	0
POS_156.077_22.51_L.Histidine	0	0
POS_156.9971_1.5_S.Propyl.thiosulfate	0	0
POS_157.011_2.32_2.5.Furandicarboxylic.acid	0	0
POS_157.046_1.98	0	0
POS_157.0474_1.7_Ascladiol	0	0
POS_157.0837_9.63_8.Hydroxy.5.6.octadienoic.acid	0	0
POS_158.003_23.54_L.cysteine.Hydrochloride	0	0
POS_158.0405_1.97	0	0
POS_158.0449_2.99_2.Aminomuconic.acid	0	0
POS_158.0871_9.63	0	0
POS_158.9614_23.78	0	0
POS_158.9614_23.79	0	0
POS_158.9622_1.55	0	0
POS_158.9627_1.55	0	0
POS_159.0279_4.28_Zymonic.acid	0	0
POS_159.0484_2.99_S..4.5.Dihydro.2.methyl.3.furanyl..ethanethioate	0	0
POS_159.0633_2.11_Succinylacetone	0	0
POS_159.0768_1.82_1..Hydroxymethyl..5.5.dimethyl.2.4.imidazolidinedione	0	0
POS_159.0878_9.63	0	0
POS_159.1018_10.47_cis.4.Hydroxycyclohexylacetic.acid	0	0
POS_159.9694_22.94	0	0
POS_160.1334_3.06_DL.2.Aminooctanoic.acid	0	0
POS_161.0296_1.44	0	0
POS_161.0649_10.17	0	0
POS_161.1287_1.52_N.6..Methyllysine	0	0
POS_161.9698_22.86	0	0
POS_162.0075_1.45	0	0
POS_162.058_7.31_trans.S..1.Propenyl..L.cysteine	0	0
POS_162.0609_9.75	0	0
POS_162.0763_2.05_Aminoadipic.acid	0	0
POS_162.1127_1.96_L.Carnitine	0	0
POS_163.0027_1.45	0	0
POS_163.098_22.51_Dimethicone	0	0
POS_163.1158_1.96_.S1..Methoxy.3.heptanethiol	0	0
POS_163.133_13.02_.3R.7R..1.3.7.Octanetriol	0	0
POS_163.9784_1.67	0	0
POS_163.9906_22.89	0	0
POS_164.0089_1.62	0	0
POS_164.1183_22.58	0	0
POS_164.67_14.29	0	0
POS_164.9307_1.57	0	0
POS_165.0359_1.45	0	0
POS_165.0549_4.82_Phenylpyruvic.acid	0	0
POS_165.0771_22.48_L.Fucose	0	0
POS_165.1124_9.8_1.Pyrimidinylpiperazine	0	0
POS_165.9674_1.69	0	0
POS_165.9884_1.64	0	0
POS_165.9913_22.88	0	0
POS_166.0713_3.05_7.Methylguanine	0	0
POS_166.0866_9.1_L.Phenylalanine	0	0
POS_166.1228_10.01_Pseudoephedrine	0	0
POS_166.9508_2.83	0	0
POS_166.9866_1.45	0	0
POS_167.0131_22.88	0	0
POS_167.0222_1.75	0	0
POS_167.0557_8.87_Arabinonic.acid	0	0
POS_167.0898_9.11_3..4.Methyl.3.pentenyl.thiophene	0	0
POS_167.093_22.58_1.Deoxy.D.glucitol	0	0
POS_168.0181_3.11	0	0
POS_168.1232_8.89	0	0
POS_169.046_1.45	0	0
POS_169.0588_1.71_2.3.Diaminosalicylic.acid	0	0
POS_169.0952_1.53_Pyridoxamine	0	0
POS_170.0327_2.01	0	0
POS_170.0419_1.64	0	0
POS_170.0428_1.83_2.Furoylglycine	0	0
POS_170.0621_1.74	0	0
POS_170.0931_1.71_1.Methylhistidine	0	0
POS_171.0142_7.24	0	0
POS_171.0265_3.35_Gallic.acid	0	0
POS_171.063_22.99_3.4.Dihydroxyphenylglycol	0	0
POS_171.1494_14.12	0	0
POS_172.0309_2.01	0	0
POS_172.097_10.81	0	0
POS_172.1163_10.11_2.5.Dihydro.4.5.dimethyl.2..2.methylpropyl.thiazole	0	0
POS_172.1696_16.2_N.2.3.Trimethyl.2..1.methylethyl.butanamide	0	0
POS_172.9566_22.88	0	0
POS_172.9848_2.32	0	0
POS_173.0577_9.64_Hydantoin.5.propionic.acid	0	0
POS_173.0787_8.87_2.Octenedioic.acid	0	0
POS_173.0922_2.43_Glycylproline	0	0
POS_174.0222_10.52	0	0
POS_174.0249_1.45	0	0
POS_174.0819_8.87	0	0
POS_174.9917_2.88	0	0
POS_175.0018_3.77	0	0
POS_175.0368_2.11_1.Oxo.1H.2.benzopyran.3.carboxaldehyde	0	0
POS_175.0902_10.49	0	0
POS_175.0967_8.61_Suberic.acid	0	0
POS_175.1079_2.5_N.Acetylornithine	0	0
POS_175.1193_1.67_L.Arginine	0	0
POS_176.0136_23.54	0	0
POS_176.0377_5.14	0	0
POS_176.0741_9.75	0	0
POS_176.1001_5.78	0	0
POS_176.1032_1.87_Citrulline	0	0
POS_176.1229_1.66	0	0
POS_176.5625_1.9	0	0
POS_177.0071_1.47	0	0
POS_177.0245_2.86	0	0
POS_177.0551_16.64_Herniarin	0	0
POS_177.1122_13.05	0	0
POS_178.0596_3	0	0
POS_178.1229_9.28_Phenmetrazine	0	0
POS_178.1342_10.39_Bethanidine	0	0
POS_179.0222_1.45	0	0
POS_179.0916_22.48_Dibutyl.disulfide	0	0
POS_179.128_10.63	0	0
POS_179.1374_10.39	0	0
POS_179.9821_1.59	0	0
POS_179.9827_1.61	0	0
POS_180.1595_9.62	0	0
POS_180.9047_1.59	0	0
POS_180.9899_22.88	0	0
POS_181.1086_22.51	0	0
POS_181.9624_1.64	0	0
POS_181.9885_22.88	0	0
POS_182.058_2.46	0	0
POS_182.0813_4.83_L.Tyrosine	0	0
POS_182.154_16.42_N.Ethyl.trans.2.cis.6.nonadienamide	0	0
POS_182.1567_16.37	0	0
POS_182.9854_22.86	0	0
POS_182.9859_22.85	0	0
POS_183.0784_10.49_2.Hydroxyfluorene	0	0
POS_183.1108_1.54	0	0
POS_184.0737_1.79	0	0
POS_184.0738_1.8	0	0
POS_184.0946_1.94_Epinephrine	0	0
POS_184.1563_10.72	0	0
POS_184.9857_22.79_Phosphohydroxypyruvic.acid	0	0
POS_185.0236_22.88	0	0
POS_185.0326_1.71_5.Hydroxyisourate	0	0
POS_185.0423_1.56_3.4.Dihydroxymandelic.acid	0	0
POS_185.0771_1.79	0	0
POS_185.9891_22.87	0	0
POS_186.0166_1.78_Phosphoserine	0	0
POS_186.0361_1.72	0	0
POS_186.1128_2.93_Pseudoecgonine	0	0
POS_186.2218_16.58	0	0
POS_186.9811_22.87_Bentoquatam	0	0
POS_187.0005_3.03_2.Phosphoglyceric.acid	0	0
POS_187.0313_1.71	0	0
POS_187.0579_8.82_Erinapyrone.C	0	0
POS_187.127_15.21	0	0
POS_188.0709_10.01_Indoleacrylic.acid	0	0
POS_188.1762_1.71_N1.Acetylspermidine	0	0
POS_188.9786_22.87	0	0
POS_189.0526_7.86_Isoplumbagin	0	0
POS_189.0739_5.08_.Z..1..Methylthio..5.phenyl.1.penten.3.yne	0	0
POS_189.1604_1.75_N6.N6.N6.Trimethyl.L.lysine	0	0
POS_190.0024_1.45	0	0
POS_190.09_10.59_S.Prenyl.L.cysteine	0	0
POS_190.9124_1.62	0	0
POS_190.9794_1.46	0	0
POS_191.0323_1.79_Coumarin.4.carboxylic.acid	0	0
POS_191.0407_1.65	0	0
POS_191.0771_1.54	0	0
POS_191.0915_8.73_3.Hydroxysuberic.acid	0	0
POS_192.0148_2.01	0	0
POS_192.0326_2.32	0	0
POS_192.0692_10.22_N.Acetyl.L.methionine	0	0
POS_192.1019_14.01_5.Methoxytryptophol	0	0
POS_192.1596_3.04	0	0
POS_193.0023_2.88	0	0
POS_193.0684_8.8_Quinic.acid	0	0
POS_193.0951_10.1_Oxoamide	0	0
POS_193.1073_9.02_1.9.Nonanedithiol	0	0
POS_193.1436_10.98	0	0
POS_194.0335_1.64_Phosphocreatinine	0	0
POS_194.0485_2.38	0	0
POS_194.1178_8.97_.R..N.Methylsalsolinol	0	0
POS_195.1019_18.04_.R..3.Hydroxy.5.phenylpentanoic.acid	0	0
POS_195.1228_9.37_Tetraethylene.glycol	0	0
POS_195.9783_1.71	0	0
POS_195.9937_22.88	0	0
POS_196.1189_9.65	0	0
POS_196.1264_9.37	0	0
POS_196.1545_8.96	0	0
POS_196.8581_1.62	0	0
POS_196.8788_1.6	0	0
POS_197.1268_9.41_2.Isopropyl.3.5.dimethoxy.6.methylpyrazine	0	0
POS_197.992_1.5	0	0
POS_198.0012_23.58_Selenomethionine	0	0
POS_198.0376_2.99_3.Hydroxy.2.methylpyridine.4.5.dicarboxylate	0	0
POS_198.0876_2.39_N.Acetylhistidine	0	0
POS_198.1281_12.13_2..3.Phenylpropyl.pyridine	0	0
POS_198.9401_1.45_3.Bromosulfolane	0	0
POS_199.0409_2.99_3.Dechloroethylifosfamide	0	0
POS_199.1253_13.05_Tacrine	0	0
POS_199.1696_17.8_5.Dodecenoic.acid	0	0
POS_200.0686_1.94_.S..Isowillardiine	0	0
POS_200.0748_2.02_2..4.Methyl.5.thiazolyl.ethyl.propionate	0	0
POS_200.201_19.62	0	0
POS_200.2374_15.66	0	0
POS_200.9728_1.3	0	0
POS_200.9958_22.95_Octafluorocyclobutane	0	0
POS_201.0735_22.99_3.6.Dihydro.4..4.methyl.3.pentenyl..1.2.dithiin	0	0
POS_201.0735_9.08_.Z..3..1.Formyl.1.propenyl.pentanedioic.acid	0	0
POS_203.0317_2.02_Bergaptol	0	0
POS_203.0529_1.64_Ethyl.aconitate	0	0
POS_203.1393_3.05_Alanyl.Isoleucine	0	0
POS_203.1504_2.31_Asymmetric.dimethylarginine	0	0
POS_203.2232_1.49_Spermine	0	0
POS_204.0565_1.63	0	0
POS_204.1054_12.12	0	0
POS_204.1232_3.06_L.Acetylcarnitine	0	0
POS_204.1384_15.14_Crotamiton	0	0
POS_204.9572_1.52	0	0
POS_205.0288_2.84	0	0
POS_205.0474_2.74	0	0
POS_205.0684_1.76_3.5.6.Trihydroxy.5..hydroxymethyl..2.methoxy.2.cyclohexen.1.one	0	0
POS_205.0916_10.76	0	0
POS_205.0975_10.01_L.Tryptophan	0	0
POS_205.1267_3.06_Hexyl.3.mercaptobutanoate	0	0
POS_205.1438_15.44_.2xi.6xi..7.Methyl.3.methylene.1.2.6.7.octanetetrol	0	0
POS_206.0558_1.79	0	0
POS_206.1007_10.01_N.Methylcalystegine.C1	0	0
POS_206.8863_1.64	0	0
POS_207.0148_1.7	0	0
POS_207.0177_22.87	0	0
POS_207.0865_2.92_Diethyl.tartrate	0	0
POS_207.1497_10.73_Agrocybenine	0	0
POS_207.9885_2.04	0	0
POS_207.9988_1.74	0	0
POS_208.097_12.97_N.Acetyl.L.phenylalanine	0	0
POS_208.1531_10.74	0	0
POS_208.8851_1.63	0	0
POS_209.0922_9.09_L.Kynurenine	0	0
POS_209.1023_9.32_Ethyl.beta.D.glucopyranoside	0	0
POS_209.1385_10.3_5S.6S.epoxy.15R.hydroxy.ETE	0	0
POS_209.9868_2_Bismuth	0	0
POS_210.1337_9.05_Minoxidil	0	0
POS_210.1418_10.31	0	0
POS_210.1704_9.8	0	0
POS_210.9406_2.32	0	0
POS_211.112_18.48_1.3.Diphenyl.1.propanone	0	0
POS_212.1033_2.58_Zalcitabine	0	0
POS_212.1494_9.37_2.Heptyl.4.5.dimethylthiazole	0	0
POS_212.8523_1.62	0	0
POS_212.9566_1.84	0	0
POS_213.0754_1.65_Vanillactic.acid	0	0
POS_213.1524_9.38	0	0
POS_214.0114_2.99_L.Aspartyl.4.phosphate	0	0
POS_214.0512_2.08	0	0
POS_214.0589_1.82	0	0
POS_214.0903_15.92_2..4.Methyl.5.thiazolyl.ethyl.butanoate	0	0
POS_214.1806_15.21	0	0
POS_214.2531_20.65	0	0
POS_214.9177_1.45	0	0
POS_215.016_3.03	0	0
POS_215.0491_2.08_Sulfacetamide	0	0
POS_215.0892_22.95	0	0
POS_215.0892_5.16	0	0
POS_215.1256_10.97_5.Hexyltetrahydro.2.oxo.3.furancarboxylic.acid	0	0
POS_216.1961_9.2	0	0
POS_216.1963_14.48	0	0
POS_216.9509_1.45	0	0
POS_217.1049_9.37	0	0
POS_218.1081_9.38	0	0
POS_218.1542_15.96_Ethoxyquin	0	0
POS_218.9838_1.45	0	0
POS_219.0269_1.63_Diphenyl.disulfide	0	0
POS_219.054_9.63_.E.E..1.Chloro.3.11.tridecadiene.5.7.9.triyn.2.ol	0	0
POS_219.0976_3.05_Glutamylalanine	0	0
POS_219.1083_9.44	0	0
POS_219.1156_11.03_N.Acetylserotonin	0	0
POS_219.123_9.26_3.Hydroxysebacic.acid	0	0
POS_219.1577_15.95	0	0
POS_219.9845_1.45	0	0
POS_220.0307_1.63	0	0
POS_220.1179_9.33_Pantothenic.acid	0	0
POS_220.9348_1.52	0	0
POS_221.0423_1.76_Dracunculin	0	0
POS_221.1133_3.03_N.Acetyl.b.glucosaminylamine	0	0
POS_221.122_9.46	0	0
POS_221.1382_12.02	0	0
POS_221.1384_13.02	0	0
POS_221.1655_14.56_Prilocaine	0	0
POS_221.1862_2.02	0	0
POS_221.64_13.09	0	0
POS_222.0293_1.78	0	0
POS_222.0456_1.79_S..3.oxo.3.carboxy.n.propyl.cysteine	0	0
POS_222.1702_15.42	0	0
POS_222.9885_1.7	0	0
POS_223.0334_1.79	0	0
POS_223.0403_1.76_S..2.5.Dimethyl.3.furanyl..2.furancarbothioate	0	0
POS_223.0751_1.63_L.Cystathionine	0	0
POS_223.0966_16.64_Monoisobutyl.phthalic.acid	0	0
POS_223.1178_9.28_Isopropyl.beta.D.glucoside	0	0
POS_223.1542_11.07	0	0
POS_223.8769_1.71	0	0
POS_223.9725_1.76_2.Bromo.1H.indole.3.carboxaldehyde	0	0
POS_223.9885_22.88	0	0
POS_223.9921_1.72	0	0
POS_224.0278_1.79	0	0
POS_224.0589_2.21	0	0
POS_224.1037_1.71_4..Methylnitrosamino..1..1.oxido.3.pyridinyl..1.butanone	0	0
POS_224.1496_9.69_Neostigmine	0	0
POS_224.1859_10.63	0	0
POS_225.0914_17.82_4.Hydroxychalcone	0	0
POS_226.1288_9.31	0	0
POS_226.1591_12.44_4.5.Dimethyl.2.octylthiazole	0	0
POS_226.1808_14.83	0	0
POS_226.9521_1.54_2.5.Dichloro.4.oxohex.2.enedioate	0	0
POS_227.1039_10.99_Porphobilinogen	0	0
POS_227.126_15.44_Allixin	0	0
POS_228.1444_9.02	0	0
POS_228.1959_16.17	0	0
POS_228.2686_17.65	0	0
POS_230.0958_2.43_Ergothioneine	0	0
POS_230.2483_17.54	0	0
POS_230.9907_2.88	0	0
POS_231.0839_9.31	0	0
POS_231.1204_10.3_Dicyclohexyl.disulfide	0	0
POS_232.1295_2.09_Dexfenfluramine	0	0
POS_232.1546_9.75_Isobutyryl.L.carnitine	0	0
POS_232.9282_1.45	0	0
POS_233.0786_7.22_Cassiachromone	0	0
POS_233.0995_9.02_Glycerol.1.propanoate.diacetate	0	0
POS_233.1132_2.76_N2.Succinyl.L.ornithine	0	0
POS_233.9821_2.83	0	0
POS_234.1029_9.02_Lomustine	0	0
POS_234.9612_1.45_.alpha.D.mannosyl.7.beta.D.mannosyl.diacetylchitobiosyl.L.asparagine..isoform.B..protein.	0	0
POS_235.0219_1.95_4..2.2..Bithiophen.5.yl..3.butyn.1.ol	0	0
POS_235.0491_8.88	0	0
POS_235.1176_8.06	0	0
POS_235.1694_19.1_Valerenic.acid	0	0
POS_235.1807_11.41_Lidocaine	0	0
POS_235.962_1.45	0	0
POS_236.0252_1.79	0	0
POS_236.1838_11.41	0	0
POS_237.0204_1.79	0	0
POS_237.0285_2.85	0	0
POS_238.0457_1.68	0	0
POS_238.1653_9.41	0	0
POS_238.2013_10.93	0	0
POS_239.1489_9.81	0	0
POS_239.2119_17.27	0	0
POS_240.1444_10.23	0	0
POS_240.1525_9.81	0	0
POS_240.1808_9.41_5.Ethyl.4.methyl.2.octylthiazole	0	0
POS_241.1303_1.71_Anserine	0	0
POS_241.1545_9.26_Pirbuterol	0	0
POS_241.184_9.37	0	0
POS_241.9997_1.45	0	0
POS_242.0998_9.33_Methocarbamol	0	0
POS_242.2844_17.42	0	0
POS_242.926_1.56	0	0
POS_243.1518_13.05	0	0
POS_243.2797_15.22	0	0
POS_243.6532_13.09	0	0
POS_244.0119_1.8	0	0
POS_244.0931_2.99_Cytidine	0	0
POS_244.1546_10.36_Tiglylcarnitine	0	0
POS_245.0571_1.62	0	0
POS_245.0607_2.25	0	0
POS_245.0999_9.41_Flurbiprofen	0	0
POS_245.1363_11.08_Polyethylene..oxidized	0	0
POS_246.1527_15.25_Alanyl.Arginine	0	0
POS_246.17_10.66_2.Methylbutyroylcarnitine	0	0
POS_246.6065_16.66	0	0
POS_247.0791_3.02	0	0
POS_247.0928_2.23_5.6.Dihydrouridine	0	0
POS_247.1153_9.17	0	0
POS_248.1492_3.99_Hydroxybutyrylcarnitine	0	0
POS_248.8713_1.6	0	0
POS_249.0458_2.84_4.Methoxyphenylethanol.sulfate	0	0
POS_249.1172_11.19	0	0
POS_249.1559_2	0	0
POS_250.1594_2_Desmethylnortriptyline	0	0
POS_250.1785_16.16_Alprenolol	0	0
POS_250.939_1.45	0	0
POS_251.0315_1.66_.S..Spirobrassinin	0	0
POS_252.1566_11.49	0	0
POS_253.126_9.74_Cimetidine	0	0
POS_253.165_10.69	0	0
POS_253.2639_18.5	0	0
POS_254.0197_1.69	0	0
POS_254.133_9.79	0	0
POS_254.1348_9.78	0	0
POS_254.1598_9.38	0	0
POS_254.1961_10.31	0	0
POS_254.2672_18.5	0	0
POS_255.1594_15.85	0	0
POS_255.1992_10.31_Lubiminol	0	0
POS_256.0929_2.77	0	0
POS_256.1756_9.81	0	0
POS_257.004_1.78_6.O.phosphonato.D.glucono.1.5.lactone.2..	0	0
POS_257.0536_3.06	0	0
POS_257.1789_9.81	0	0
POS_257.9771_1.48	0	0
POS_258.1103_1.9_Glycerophosphocholine	0	0
POS_258.1799_9.81	0	0
POS_258.8998_1.59	0	0
POS_259.1142_1.85_1.1...Tetrahydro.6a.hydroxy.2.3a.5.trimethylfuro.2.3.d..1.3.dioxole.2.5.diyl.bis.ethanone	0	0
POS_259.9856_1.79	0	0
POS_261.0317_1.62_Cyclophosphamide	0	0
POS_261.1309_9.81_Glycerol.tripropanoate	0	0
POS_261.9288_1.74	0	0
POS_262.1292_3.84_Methylmalonylcarnitine	0	0
POS_262.1344_9.81	0	0
POS_262.1439_19.24	0	0
POS_262.1649_8.89_hydroxyisovaleroyl.carnitine	0	0
POS_263.0528_2.99_Mannitol.1.phosphate	0	0
POS_263.1355_9.81_L.phenylalanyl.L.proline	0	0
POS_263.1475_3.58_Phaseolic.acid	0	0
POS_264.1497_2.01	0	0
POS_264.8455_1.62	0	0
POS_265.1646_13.04_Hexyl.glucoside	0	0
POS_266.1732_14.84_Oxprenolol	0	0
POS_267.0586_4.53_Methoxybrassinin	0	0
POS_267.123_16.56_Nevirapine	0	0
POS_267.144_10.79	0	0
POS_267.1441_22.55	0	0
POS_267.1725_19.14_Atenolol	0	0
POS_267.1804_11.39	0	0
POS_267.6175_18.83	0	0
POS_268.0516_2.43	0	0
POS_268.104_8.82_Adenosine	0	0
POS_268.1474_10.62	0	0
POS_268.1755_10.18	0	0
POS_268.2118_11.08	0	0
POS_268.8414_1.61	0	0
POS_269.088_8.82_Inosine	0	0
POS_269.0995_22.02_Benzo.a.pyrene.9.10.oxide	0	0
POS_269.1063_8.84_Moclobemide	0	0
POS_269.1958_9.64	0	0
POS_270.0862_8.82	0	0
POS_270.0914_8.83	0	0
POS_270.103_22.04	0	0
POS_270.1064_20.4	0	0
POS_270.1547_9.79_2..4.Methyl.5.thiazolyl.ethyl.octanoate	0	0
POS_270.1917_10.69	0	0
POS_270.1984_9.67	0	0
POS_270.3157_18.72_Octadecylamine	0	0
POS_271.079_17.76_Phenylglucuronide	0	0
POS_271.0929_8.82_3.5.Dimethoxy.2.7.phenanthrenediol	0	0
POS_271.1301_11.38_N.Desmethylpromazine	0	0
POS_271.2002_9.49	0	0
POS_271.2265_19.06_3.Oxohexadecanoic.acid	0	0
POS_271.9166_22.88	0	0
POS_272.1705_9.46_Arginyl.Proline	0	0
POS_272.1861_15.85	0	0
POS_272.2587_18.03	0	0
POS_272.2951_17.53	0	0
POS_272.9444_1.53	0	0
POS_272.9785_1.89	0	0
POS_273.1212_1.97_.2S.4R..4..9H.Pyrido.3.4.b.indol.1.yl..1.2.4.butanetriol	0	0
POS_273.2984_17.5	0	0
POS_274.1701_11.53	0	0
POS_274.6715_11.53	0	0
POS_274.8743_1.63	0	0
POS_275.1103_9.79_Glutaminyl.Glutamate	0	0
POS_275.147_10.69_Glutamyl.Lysine	0	0
POS_275.1729_11.52_Glutaminyl.Lysine	0	0
POS_276.0017_1.68	0	0
POS_276.1194_2.07_Norophthalmic.acid	0	0
POS_276.1444_8.84_Glutarylcarnitine	0	0
POS_276.2687_17.6	0	0
POS_277.1048_9.81_Gamma.Glutamylglutamic.acid	0	0
POS_277.1261_9.45_Triethyl.citrate	0	0
POS_277.1802_19.24_Cyclandelate	0	0
POS_278.1079_9.81	0	0
POS_278.1291_9.45_Arginyl.Cysteine	0	0
POS_278.1832_19.25_N.Acetylprocainamide	0	0
POS_278.6101_17.78	0	0
POS_279.0858_1.74	0	0
POS_279.1441_8.2_Pentoxifylline	0	0
POS_279.1589_19.79_Alpha.CEHC	0	0
POS_280.0922_1.88	0	0
POS_280.8199_1.62	0	0
POS_282.0491_2.99	0	0
POS_282.1911_9.94	0	0
POS_282.2794_19.91_Oleamide	0	0
POS_282.6832_11.52	0	0
POS_283.1755_10.17_Hexaethylene.glycol	0	0
POS_283.263_19.97_Oleic.acid	0	0
POS_284.0989_8.83_Guanosine	0	0
POS_284.1711_10.61_Oxtriphylline	0	0
POS_284.1784_10.17	0	0
POS_284.2068_9.88	0	0
POS_284.2951_21.42_Octadecanamide	0	0
POS_284.8158_1.62	0	0
POS_285.0947_17.86_p.Cresol.glucuronide	0	0
POS_285.1024_8.82	0	0
POS_285.1282_2.01	0	0
POS_285.1341_16.66_2.Phenylethyl.beta.D.glucopyranoside	0	0
POS_285.1611_11.53_Tropicamide	0	0
POS_285.174_10.65_6.7.Dihydro.4..hydroxymethyl..2..p.hydroxyphenethyl..7.methyl.5H.2.pyrindinium	0	0
POS_285.1801_10.16	0	0
POS_285.2104_9.81	0	0
POS_286.1375_16.76_Glycylprolylhydroxyproline	0	0
POS_286.2119_9.81	0	0
POS_287.0149_1.64	0	0
POS_287.1781_12.82_10.alpha.methoxy.9.10.dihydrolysergol	0	0
POS_287.6795_13.11	0	0
POS_289.1258_10.58_2..4.Methyl.1.3.pentadienyl.anthraquinone	0	0
POS_289.1626_11.33_Arginyl.Asparagine	0	0
POS_290.1348_3.08_Ophthalmic.acid	0	0
POS_290.2841_17.83	0	0
POS_290.8483_1.64	0	0
POS_290.9767_1.7	0	0
POS_291.0703_8.83_Isoprothiolane	0	0
POS_291.2531_19.72	0	0
POS_291.9498_2.01	0	0
POS_291.9756_1.68	0	0
POS_292.8468_1.63	0	0
POS_293.0998_9.46_Edetic.Acid	0	0
POS_293.1432_11.54	0	0
POS_293.1539_9.62	0	0
POS_294.8443_1.63	0	0
POS_294.9394_1.54	0	0
POS_295.0663_4.41	0	0
POS_295.0664_4.44	0	0
POS_296.0663_1.89_5.Aminoimidazole.ribonucleotide	0	0
POS_296.1701_11.54_Tertatolol	0	0
POS_296.1832_11.68_Esmolol	0	0
POS_296.6846_11.68	0	0
POS_296.9208_1.72	0	0
POS_297.1544_9.91	0	0
POS_297.1857_11.68_17a.Ethynylestradiol	0	0
POS_297.1906_11.06	0	0
POS_297.6872_11.67	0	0
POS_298.0968_9.91_5..Methylthioadenosine	0	0
POS_298.1859_9.8_2..4.Methyl.5.thiazolyl.ethyl.decanoate	0	0
POS_298.2228_10.69	0	0
POS_298.3468_20.49	0	0
POS_300.2019_10.17	0	0
POS_300.29_19.06_Sphingosine	0	0
POS_300.3374_15.28	0	0
POS_301.1022_2.01	0	0
POS_301.205_10.17	0	0
POS_302.2063_10.17	0	0
POS_302.9886_1.73	0	0
POS_303.1414_9.84_Histidinyl.Phenylalanine	0	0
POS_303.1912_12.36_2.Hydroxyestradiol.3.methyl.ether	0	0
POS_304.1764_16.32_Pimelylcarnitine	0	0
POS_304.2998_19.24	0	0
POS_304.6965_11.7	0	0
POS_305.0017_1.69	0	0
POS_305.1573_10.17	0	0
POS_306.0754_2.45_Cepharadione.A	0	0
POS_306.0937_1.92_Ascorbigen	0	0
POS_306.1603_10.17_Arginyl.Methionine	0	0
POS_306.3071_19.27	0	0
POS_306.9513_1.7	0	0
POS_307.0439_8.87_2..3.4.Dihydroxybenzoyloxy..4.6.dihydroxybenzoate	0	0
POS_307.0831_4.85_....Epigallocatechin	0	0
POS_307.1742_11.66_1..beta.D.Glucopyranosyloxy..3.octanone	0	0
POS_307.3098_19.03	0	0
POS_307.8381_1.71	0	0
POS_308.0816_4.82	0	0
POS_308.091_2.84_Glutathione	0	0
POS_308.2797_19.71	0	0
POS_308.9494_1.72	0	0
POS_309.0949_2.83_4R.5R.6S.Trihydroxy.2.hydroxymethyl.2.cyclohexen.1.one.6..2.hydroxy.6.methylbenzoate.	0	0
POS_309.1906_13.12_.R..1.O.b.D.glucopyranosyl.1.3.octanediol	0	0
POS_309.6925_13.14	0	0
POS_310.3107_20.55_N.Hexadecanoylpyrrolidine	0	0
POS_311.0405_3.81_Diflubenzuron	0	0
POS_311.1698_11.35_Sinapine	0	0
POS_311.2064_11.68	0	0
POS_312.2017_10.64	0	0
POS_312.2381_11.41	0	0
POS_314.0753_2.07_Phosphoribosylformylglycineamidine	0	0
POS_314.1809_10.16	0	0
POS_315.1561_11.69_Menadiol.dibutyrate	0	0
POS_315.1746_20.47	0	0
POS_315.2207_11.02_2.Undecyl.4.1H..quinolinone.N.oxide	0	0
POS_315.6875_11.71	0	0
POS_316.1965_9.85	0	0
POS_316.2126_10.68	0	0
POS_317.1882_11.58	0	0
POS_317.1888_12.64	0	0
POS_318.1198_4.84	0	0
POS_318.1653_11.69_Arbutamine	0	0
POS_318.1914_17.34	0	0
POS_318.1964_11.83_Terodiline.hydrochloride	0	0
POS_318.3158_20.4	0	0
POS_318.6977_11.83	0	0
POS_319.1366_10.16_Asparaginyl.Tryptophan	0	0
POS_319.173_11.01	0	0
POS_319.1989_11.83	0	0
POS_319.6781_10.26	0	0
POS_321.1308_10.17_Mycophenolic.acid	0	0
POS_321.1523_9.84_Valproic.acid.glucuronide	0	0
POS_322.1072_9.63_L.L.Homoglutathione	0	0
POS_322.1347_10.16	0	0
POS_322.1551_9.83_Famciclovir	0	0
POS_322.1802_18.45	0	0
POS_323.0692_8.85_L.gamma.Glutamyl.S.allylthio.L.cysteine	0	0
POS_323.1845_16.54_Zeranol	0	0
POS_323.8661_13.52	0	0
POS_323.9404_1.72	0	0
POS_324.0595_2.65_Cytidine.monophosphate	0	0
POS_324.1963_18.81	0	0
POS_325.1855_11.87	0	0
POS_326.2171_10.05_Farnesylcysteine	0	0
POS_326.3778_22.42	0	0
POS_326.7094_11.84	0	0
POS_326.8881_1.57	0	0
POS_327.0797_4.63	0	0
POS_327.2016_10.47_2.Dodecylbenzenesulfonic.acid	0	0
POS_327.211_11.84_Ajmaline	0	0
POS_327.2715_19.91	0	0
POS_327.8437_12.57	0	0
POS_328.178_12.58	0	0
POS_328.1964_10.79	0	0
POS_328.2047_10.48	0	0
POS_328.2128_11.84	0	0
POS_328.2327_10.23	0	0
POS_328.2385_16.9_.4Z.7Z.10Z.13Z.16Z.19Z..docosahexaenoate	0	0
POS_328.385_22.57	0	0
POS_329.1596_20.41_Cymorcin.monoglucoside	0	0
POS_329.1868_11.84_Labetalol	0	0
POS_329.2065_10.5_Megestrol	0	0
POS_329.6884_11.85	0	0
POS_330.1632_20.39	0	0
POS_330.1902_11.84	0	0
POS_331.2041_13.21	0	0
POS_331.7057_13.17	0	0
POS_332.2333_14.14	0	0
POS_332.3314_21.71	0	0
POS_332.5618_3.68	0	0
POS_333.1522_10.75_Glutaminyl.Tryptophan	0	0
POS_333.3345_21.75	0	0
POS_333.7169_12.5	0	0
POS_334.3379_21.74	0	0
POS_335.2224_11.84_15.Keto.13.14.dihydroprostaglandin.A2	0	0
POS_335.3408_21.54	0	0
POS_335.7245_11.84	0	0
POS_336.2257_11.84_9.peroxy.5Z.7E.11Z.14Z.eicosatetraenoate	0	0
POS_336.3104_21.58	0	0
POS_337.1693_11.84_N2.Fructopyranosylarginine	0	0
POS_337.7001_11.85	0	0
POS_338.3419_19.81	0	0
POS_338.3439_19.81	0	0
POS_338.5414_13.55	0	0
POS_339.0578_2.01_Imidazoleacetic.acid.ribotide	0	0
POS_339.2017_12.07_Aspidospermatine	0	0
POS_340.1782_11.85	0	0
POS_340.2094_11.96	0	0
POS_340.3575_19.06_Docosanamide	0	0
POS_340.7111_11.96	0	0
POS_340.7238_11.85	0	0
POS_341.1807_10.43	0	0
POS_341.1956_16.65_Pentamidine	0	0
POS_341.2119_11.95_Canrenone	0	0
POS_341.2168_11.42	0	0
POS_341.2246_11.59_14.19.Dihydroaspidospermatine	0	0
POS_342.2121_10.16	0	0
POS_342.2482_11.02	0	0
POS_342.8625_1.6	0	0
POS_343.2862_17.53	0	0
POS_343.295_16.93	0	0
POS_343.7875_18.27	0	0
POS_343.9474_1.8	0	0
POS_344.0585_4.25	0	0
POS_344.228_10.47	0	0
POS_344.2795_17.29_Dodecanoylcarnitine	0	0
POS_345.2313_10.47_5.6..Pentyl.1.4.dioxan.2.one	0	0
POS_345.6873_11.84	0	0
POS_345.8903_1.74	0	0
POS_346.2328_10.47	0	0
POS_347.168_10.15_.1R.3S.4S.6R..6.9.Dihydroxyfenchone.6.O.b.D.glucoside	0	0
POS_347.1985_12	0	0
POS_347.2172_12.6_Cortexolone	0	0
POS_347.2355_10.47	0	0
POS_347.7146_11.73	0	0
POS_347.7166_12.65	0	0
POS_348.0701_3.06_Adenosine.monophosphate	0	0
POS_348.1946_12.65_Murrayazolinol	0	0
POS_348.7223_11.97	0	0
POS_348.8075_1.61	0	0
POS_349.0551_3.06_Inosinic.acid	0	0
POS_349.1351_18.74_Torasemide	0	0
POS_349.1831_10.47_Foeniculoside.VIII	0	0
POS_349.2243_11.97	0	0
POS_350.1864_10.47_Demethoxyfumitremorgin.C	0	0
POS_350.2267_11.97	0	0
POS_351.189_10.47	0	0
POS_351.1951_18.79	0	0
POS_351.2001_11.97_trans.p.Menthane.1.7.8.triol.8.glucoside	0	0
POS_351.7015_11.97	0	0
POS_352.1179_1.89_Oxoglaucine	0	0
POS_352.2023_12.18	0	0
POS_352.204_12.18	0	0
POS_352.2914_18.13	0	0
POS_352.2962_16.95	0	0
POS_352.305_19.6	0	0
POS_353.1477_9.65_Moschamine	0	0
POS_353.2178_13.3_Anileridine	0	0
POS_353.7185_13.23	0	0
POS_354.2066_12.63	0	0
POS_354.3183_22.45	0	0
POS_355.1962_11.21	0	0
POS_355.1963_22.82_Yohimbine	0	0
POS_355.2088_16.08	0	0
POS_355.7304_12.58	0	0
POS_356.2283_10.7	0	0
POS_356.9401_1.78	0	0
POS_357.194_12.72_Xanthoplanine	0	0
POS_357.2354_11.99	0	0
POS_357.2426_15.12_1.Formylneogrifolin	0	0
POS_357.7374_11.98	0	0
POS_358.2074_10.48	0	0
POS_358.2436_11.27	0	0
POS_358.8366_1.62	0	0
POS_359.1827_11.97_Malabaricone.C	0	0
POS_359.211_10.48	0	0
POS_359.2208_12.79_Sorgoleone.358	0	0
POS_359.7135_11.98	0	0
POS_360.2154_11.98	0	0
POS_360.2226_10.12	0	0
POS_360.2236_12.79	0	0
POS_360.3625_19.91	0	0
POS_361.2137_13.07	0	0
POS_361.2156_12.18	0	0
POS_361.2225_20.34	0	0
POS_361.2261_10.13	0	0
POS_361.7166_12.18	0	0
POS_362.1914_11.98	0	0
POS_362.2227_12.08	0	0
POS_362.7238_12.07	0	0
POS_362.7366_11.97	0	0
POS_362.9271_1.55	0	0
POS_362.9989_2.63	0	0
POS_363.1629_10.48	0	0
POS_363.1989_11.27	0	0
POS_363.2007_10.11	0	0
POS_363.204_12.69	0	0
POS_363.7051_10.61	0	0
POS_364.0538_1.89	0	0
POS_364.0656_3.06_Guanosine.monophosphate	0	0
POS_364.2261_12.03_Murrayanol	0	0
POS_364.2436_12.6	0	0
POS_364.7276_12.02	0	0
POS_364.7818_1.62	0	0
POS_365.0695_3.07_Glucose.isomerase.from.streptomyces.rubiginosus	0	0
POS_365.1571_10.47_Gibberellin.A55	0	0
POS_365.1783_10.13	0	0
POS_365.2235_12.79	0	0
POS_365.2295_12.79_Tetrahydrocortisone	0	0
POS_366.0969_3.07_4beta..2.Aminoethylthio.catechin	0	0
POS_366.1606_10.47_Propericiazine	0	0
POS_367.1503_9.08_Tetrahydropentoxyline	0	0
POS_367.7001_11.97	0	0
POS_368.48_13.7	0	0
POS_368.7307_13.69	0	0
POS_369.212_12.09	0	0
POS_369.2296_12.82_19.Hydroxy.PGE2	0	0
POS_369.352_21.31	0	0
POS_369.3529_21.39	0	0
POS_369.7279_12.16	0	0
POS_370.2294_12.1	0	0
POS_370.355_21.46	0	0
POS_370.7359_12.09	0	0
POS_371.2277_10.74_Octaethylene.glycol	0	0
POS_371.2363_12.11	0	0
POS_371.2494_12.01	0	0
POS_371.8697_12.79	0	0
POS_372.2044_12.8	0	0
POS_372.2238_11.13	0	0
POS_372.2315_10.75_Tamoxifen	0	0
POS_372.2399_12.08	0	0
POS_372.2594_10.48	0	0
POS_372.3107_19.16_Tetradecanoylcarnitine	0	0
POS_373.0851_2.99_Sulindac.sulfone	0	0
POS_373.2132_12.09	0	0
POS_373.2277_10.98	0	0
POS_373.234_10.74_9..Carboxy.gamma.tocotrienol	0	0
POS_373.263_10.47	0	0
POS_373.7149_12.09	0	0
POS_373.7279_11.99	0	0
POS_373.8963_12.86	0	0
POS_374.2166_12.08_Endoxifen	0	0
POS_374.2308_12.86	0	0
POS_374.2371_10.49	0	0
POS_374.2652_10.47	0	0
POS_374.8106_1.63	0	0
POS_374.9384_1.7	0	0
POS_375.23_13.24	0	0
POS_375.2325_12.79_Tsangane.L.3.glucoside	0	0
POS_375.7309_13.21	0	0
POS_376.2198_12.74	0	0
POS_376.2595_16.77	0	0
POS_377.0137_2.01	0	0
POS_377.1663_18.06_Diacetylfusarochromanone	0	0
POS_377.1786_11.07_Kanzonol.V	0	0
POS_377.7258_12.13	0	0
POS_377.7436_12.67	0	0
POS_378.241_12.34	0	0
POS_379.2486_12.13_Annoglabasin.F	0	0
POS_379.5712_12.86	0	0
POS_379.7332_13.35	0	0
POS_379.7504_12.09	0	0
POS_379.9834_13.33	0	0
POS_380.0277_1.89	0	0
POS_380.2357_13.04	0	0
POS_380.252_12.09_Sphingosine.1.phosphate	0	0
POS_380.3345_21.3	0	0
POS_380.3359_21.32	0	0
POS_381.0796_2.08_4.Methoxybenzyl.O..2.sulfoglucoside.	0	0
POS_381.1966_12.08	0	0
POS_381.2233_12.86_.6..Gingerdiol.3.5.diacetate	0	0
POS_381.7268_12.11	0	0
POS_382.2283_12.12	0	0
POS_382.5679_13.6	0	0
POS_383.2283_12.29	0	0
POS_384.1147_9.34_Succinyladenosine	0	0
POS_384.2041_12.09	0	0
POS_384.2357_12.19	0	0
POS_384.7369_12.19	0	0
POS_384.7475_12.12	0	0
POS_385.2383_12.19_Ethynodiol.Diacetate	0	0
POS_385.2452_12.62_....Pyrifolidine	0	0
POS_385.2657_11.98	0	0
POS_385.3464_22.64_7.Dehydrocholesterol	0	0
POS_385.7182_10.79	0	0
POS_385.7512_12.12	0	0
POS_386.0265_3.06_....Epigallocatechin.sulfate	0	0
POS_386.2394_12.15	0	0
POS_386.2561_12.49_Buspirone	0	0
POS_386.2746_11.27	0	0
POS_387.1802_16.23_Porson	0	0
POS_387.1925_16.78	0	0
POS_387.2324_12.85_10.11.dihydro.20.trihydroxy.leukotriene.B4	0	0
POS_387.2465_11.87	0	0
POS_388.2539_10.75	0	0
POS_388.5712_12.92	0	0
POS_389.1799_2_beta.D.Glucopyranosyl.11.hydroxyjasmonic.acid	0	0
POS_389.2403_12.92	0	0
POS_389.2575_10.75_5.6.Dihydroxyprostaglandin.F1a	0	0
POS_389.7138_12.09	0	0
POS_390.26_10.75	0	0
POS_390.7397_13.38	0	0
POS_390.9122_1.7	0	0
POS_391.2253_12.23_Lubiprostone	0	0
POS_391.2407_13.38	0	0
POS_391.2632_10.75	0	0
POS_391.7418_13.24	0	0
POS_392.749_12.2	0	0
POS_393.1522_1.87_Marmesin.rhamnoside	0	0
POS_393.2094_10.74_Betamethasone	0	0
POS_393.2501_12.2	0	0
POS_393.2633_12.11_20..22.Dihydrodigoxigenin	0	0
POS_393.2865_16.77	0	0
POS_393.7517_12.2	0	0
POS_393.7645_12.11	0	0
POS_394.2136_10.75	0	0
POS_394.2468_12.92	0	0
POS_394.2529_12.2	0	0
POS_394.2664_12.1	0	0
POS_394.2899_16.77	0	0
POS_394.3525_21.74_P.P.Dioctyldiphenylamine	0	0
POS_394.7552_12.19	0	0
POS_394.9957_13.38	0	0
POS_395.2266_12.2_.R..2..4..7.Trihydroxy.3..8.diprenylisoflavan	0	0
POS_395.2413_13.1_.3b.6b.8b.12a..8.12.Epoxy.7.11..eremophilene.6.angeloyloxy.8.12.dimethoxy.3.ol	0	0
POS_395.2495_12.92	0	0
POS_395.2932_16.77_7.8.Dehydro.beta.micropteroxanthin	0	0
POS_395.4931_13.37	0	0
POS_395.7283_12.2	0	0
POS_395.7382_12.13	0	0
POS_395.7431_13.32	0	0
POS_396.2293_12.19	0	0
POS_396.233_12.86	0	0
POS_396.3321_19.57	0	0
POS_397.2428_13.35	0	0
POS_397.2589_16.54	0	0
POS_397.7435_13.26	0	0
POS_398.2328_12.84_Drotaverine	0	0
POS_398.2421_16.77	0	0
POS_398.2604_16.68	0	0
POS_398.3265_19.84_trans.Hexadec.2.enoyl.carnitine	0	0
POS_399.2229_11.68_Sunitinib	0	0
POS_399.251_19.47	0	0
POS_399.7567_12.75	0	0
POS_400.2561_12.92	0	0
POS_400.3418_21.92_L.Palmitoylcarnitine	0	0
POS_401.2209_12.92_Cincassiol.B	0	0
POS_401.2623_12.34	0	0
POS_401.7468_13.43	0	0
POS_401.7642_12.32	0	0
POS_401.997_13.42	0	0
POS_402.2338_10.75	0	0
POS_402.2479_13.43_Buspirone.N.oxide	0	0
POS_402.2649_12.2	0	0
POS_402.2697_11.68	0	0
POS_403.2103_12.2_Cortisone.acetate	0	0
POS_403.2327_20.38_Cinitapride	0	0
POS_403.2464_12.98_Lucidone.A	0	0
POS_403.7397_12.21	0	0
POS_404.207_16.24	0	0
POS_404.2202_16.68_3.4.Dihydroxy.tamoxifen	0	0
POS_404.2364_20.39	0	0
POS_404.2415_12.43	0	0
POS_404.249_13.01	0	0
POS_405.2419_12.43_Benzquinamide	0	0
POS_405.7431_12.43	0	0
POS_406.0023_13.42	0	0
POS_406.2181_12.21	0	0
POS_406.2488_12.29	0	0
POS_406.5013_13.42	0	0
POS_406.7503_12.32	0	0
POS_406.7609_12.23	0	0
POS_407.1891_10.75_Rubraflavone.A	0	0
POS_407.2305_12.77_Kiwiionoside	0	0
POS_407.2519_12.33_Nandrolone.phenpropionate	0	0
POS_407.277_12.12_7.Ketodeoxycholic.acid	0	0
POS_407.7312_10.91	0	0
POS_407.753_12.3	0	0
POS_407.7656_12.22	0	0
POS_408.253_12.27_Geranylgeranylcysteine	0	0
POS_408.9221_12.98	0	0
POS_409.1837_10.75_Alclometasone	0	0
POS_409.2044_10.41_3.Hydroxyglabrol	0	0
POS_409.2377_18.56_cis.Methylbixin	0	0
POS_409.257_12.98	0	0
POS_410.1882_10.75	0	0
POS_410.8502_1.59	0	0
POS_411.2429_12.98	0	0
POS_411.7265_12.2	0	0
POS_412.7525_13.42	0	0
POS_413.0032_13.46	0	0
POS_413.2382_12.31_Austalide.K	0	0
POS_413.2541_13.43_LysoPC.10.0.	0	0
POS_413.7554_13.33	0	0
POS_414.2525_12.14	0	0
POS_414.2544_12.11	0	0
POS_414.2853_16.62	0	0
POS_414.7621_12.3	0	0
POS_415.2111_17.14_Eplerenone	0	0
POS_415.2534_11.31	0	0
POS_415.2535_11.32	0	0
POS_415.2572_12.03	0	0
POS_415.2608_12.37	0	0
POS_415.2755_12.22	0	0
POS_415.7653_12.3	0	0
POS_416.215_17.14	0	0
POS_416.2315_12.99	0	0
POS_416.251_12.98	0	0
POS_416.2576_10.97	0	0
POS_416.2662_12.3	0	0
POS_416.2855_10.75_Bimatoprost	0	0
POS_416.7953_1.61	0	0
POS_416.9182_12.98	0	0
POS_417.0086_13.46	0	0
POS_417.2394_12.3_CPA.18.2.9Z.12Z..0.0.	0	0
POS_417.2508_13.47_Forasartan	0	0
POS_417.2592_13.46_Alfentanil	0	0
POS_417.5092_13.46	0	0
POS_417.7412_12.31	0	0
POS_417.7582_13.46	0	0
POS_417.9226_13.04	0	0
POS_418.2433_12.29	0	0
POS_418.257_13.04	0	0
POS_418.2605_13.05	0	0
POS_418.2925_10.74	0	0
POS_418.7492_13.46	0	0
POS_419.2418_16.66	0	0
POS_419.2587_12.88_CPA.18.1.11Z..0.0.	0	0
POS_419.758_13.07	0	0
POS_420.2461_12.92	0	0
POS_420.2594_20.4_Dehydroxypaxilline	0	0
POS_420.2732_12.98	0	0
POS_421.2655_13.36_CPA.18.0.0.0.	0	0
POS_421.5137_13.46	0	0
POS_421.7624_13.46	0	0
POS_421.7698_12.8	0	0
POS_421.925_12.98	0	0
POS_423.2584_12.99	0	0
POS_423.2754_12.36	0	0
POS_423.5977_13.04	0	0
POS_423.7601_13.5	0	0
POS_423.7768_12.33	0	0
POS_424.0095_13.5_Gemcitabine.diphosphate	0	0
POS_424.2615_13.41	0	0
POS_424.2667_13.06	0	0
POS_424.2787_12.31	0	0
POS_424.3633_21.34	0	0
POS_424.7625_13.5	0	0
POS_424.7791_12.36	0	0
POS_424.934_13.04	0	0
POS_425.2146_20.45_Dihydrovaltrate	0	0
POS_425.2238_12.3	0	0
POS_425.264_13.06_1.heptadecanoyl.glycero.3.phosphate	0	0
POS_425.2809_12.3	0	0
POS_425.7531_12.33	0	0
POS_426.2188_20.39_M2.di.hydroxylated.metabolite	0	0
POS_426.2544_12.37	0	0
POS_426.3581_22.33_Oleoylcarnitine	0	0
POS_426.825_1.61	0	0
POS_427.0949_2.08_Cysteineglutathione.disulfide	0	0
POS_427.2556_12.54	0	0
POS_427.2609_13.82	0	0
POS_427.7606_13.46	0	0
POS_428.0155_13.5	0	0
POS_428.2313_12.34	0	0
POS_428.2623_12.41	0	0
POS_428.5165_13.5	0	0
POS_428.7325_12.31	0	0
POS_428.7634_12.39	0	0
POS_428.7749_12.33	0	0
POS_429.2554_13.36	0	0
POS_429.2648_12.4_2.Angeloyl.9..3.methyl.2E.pentenoyl..2b.9a.dihydroxy.4Z.10.14..oplopadien.3.one	0	0
POS_429.2713_12.88	0	0
POS_429.2764_12.32	0	0
POS_429.2891_12.25	0	0
POS_429.7737_12.34	0	0
POS_429.9424_13.04	0	0
POS_430.2437_12.33	0	0
POS_430.2668_12.35	0	0
POS_430.2764_13.04_Mifepristone	0	0
POS_430.7677_12.35	0	0
POS_431.2595_13.04_Trandolapril	0	0
POS_431.2725_12.12	0	0
POS_431.7746_12.06	0	0
POS_432.1716_2.01_Oxynarcotine	0	0
POS_432.2386_17.13	0	0
POS_432.2621_13.71	0	0
POS_432.2809_10.98	0	0
POS_432.281_10.98	0	0
POS_432.5221_13.5	0	0
POS_432.5974_13.09	0	0
POS_432.7695_1.62	0	0
POS_432.7719_13.5	0	0
POS_433.2665_13.09	0	0
POS_433.2844_10.98	0	0
POS_433.7403_12.43	0	0
POS_434.2618_14.07	0	0
POS_434.2856_10.98	0	0
POS_434.766_13.54	0	0
POS_434.949_13.03	0	0
POS_435.0162_13.54	0	0
POS_435.2515_12.43_LPA.0.0.18.2.9Z.12Z..	0	0
POS_435.2677_13.54_.12S.15S..15.O.Demethyl.10.29.dideoxy.11.12.dihydro.striatin.C	0	0
POS_435.2827_13.03_Butyl.oleate.sulfate	0	0
POS_435.2885_10.98	0	0
POS_435.7683_13.43	0	0
POS_436.2659_12.26	0	0
POS_436.2674_13.63	0	0
POS_436.7747_12.39	0	0
POS_437.1938_17.14_Artocarpin	0	0
POS_437.2358_10.98_Flurandrenolide	0	0
POS_437.2774_12.39_.R..1.O..b.D.Apiofuranosyl..1..2..b.D.glucopyranoside..1.3.octanediol	0	0
POS_437.2893_12.32_Pangamic.acid	0	0
POS_437.7786_12.39	0	0
POS_437.7908_12.32	0	0
POS_437.9329_13.03	0	0
POS_438.2392_10.98_N1.N10.Dicoumaroylspermidine	0	0
POS_438.2725_13.1	0	0
POS_438.2737_13.09	0	0
POS_438.2792_12.39	0	0
POS_438.2918_12.33_PE.P.16.0e.0.0.	0	0
POS_438.3787_21.68	0	0
POS_438.7672_13.5	0	0
POS_439.022_13.54	0	0
POS_439.0222_13.54	0	0
POS_439.253_12.39_Licorisoflavan.A	0	0
POS_439.2716_13.55	0	0
POS_439.5234_13.54	0	0
POS_439.7547_12.4	0	0
POS_439.7725_13.54	0	0
POS_440.2586_12.94	0	0
POS_440.2685_13.54	0	0
POS_440.3591_19.53	0	0
POS_440.7627_13.54_trans.Nonachlor	0	0
POS_441.2534_12.3	0	0
POS_441.2697_13.22_O.Desmethylverapamil..D.702.	0	0
POS_441.7709_13.24	0	0
POS_442.259_13.01_Leukotriene.E3	0	0
POS_442.7986_1.63	0	0
POS_443.2483_11.71_3.O.Acetylepisamarcandin	0	0
POS_443.2791_13.54_Muzanzagenin	0	0
POS_443.5294_13.54	0	0
POS_443.765_12.43	0	0
POS_443.779_13.46	0	0
POS_443.9485_13.09	0	0
POS_444.0297_13.55_Guanosine.diphosphate	0	0
POS_444.2831_13.09	0	0
POS_444.8719_13.87	0	0
POS_445.2478_13.09	0	0
POS_445.2888_12.4_1.25.Dihydroxyvitamin.D3.26.23.lactone	0	0
POS_445.7734_13.58	0	0
POS_445.7904_12.4	0	0
POS_446.2596_10.99	0	0
POS_446.2745_13.58	0	0
POS_446.2911_12.4_Dynorphin.B..10.13.	0	0
POS_446.7759_13.58	0	0
POS_446.9354_13.75	0	0
POS_447.0679_1.99_CDP.Ethanolamine	0	0
POS_447.2374_12.39_Glycinoeclepin.A	0	0
POS_447.2735_13.14	0	0
POS_447.2937_12.4	0	0
POS_447.2994_11.73	0	0
POS_447.7661_12.4	0	0
POS_448.2539_17.79	0	0
POS_448.2678_12.41	0	0
POS_448.2748_13.15	0	0
POS_448.7438_1.62	0	0
POS_449.2689_12.6	0	0
POS_449.2773_13.17	0	0
POS_449.2796_10.66	0	0
POS_449.6246_13.09	0	0
POS_449.626_14.79	0	0
POS_449.7744_13.56	0	0
POS_449.959_12.98	0	0
POS_450.029_13.57	0	0
POS_450.2434_12.42_Cadabicine.methyl.ether	0	0
POS_450.2747_12.49	0	0
POS_450.2782_13.52	0	0
POS_450.2906_13.1	0	0
POS_450.5301_13.57	0	0
POS_450.7765_12.48	0	0
POS_450.7872_12.44	0	0
POS_451.2777_12.51_Celastrol	0	0
POS_451.3029_12.33	0	0
POS_451.9443_13.34	0	0
POS_452.2796_12.48_LysoPE.0.0.16.1.9Z..	0	0
POS_452.2932_12.45	0	0
POS_452.6083_13.1	0	0
POS_452.7801_12.44	0	0
POS_452.9484_13.14	0	0
POS_453.1679_17.15_Melleolide.M	0	0
POS_453.2093_10.99_Fluocinolone.Acetonide	0	0
POS_453.231_10.67	0	0
POS_453.2831_13.15	0	0
POS_453.7882_12.16	0	0
POS_454.2857_13.33	0	0
POS_454.2931_19.26_LysoPE.0.0.16.0.	0	0
POS_454.5362_13.58	0	0
POS_454.7865_13.58	0	0
POS_455.0364_13.58_Cefazolin	0	0
POS_455.7528_12.47	0	0
POS_455.7625_12.27	0	0
POS_456.2542_12.4	0	0
POS_456.2753_14.01	0	0
POS_456.7784_13.61	0	0
POS_457.2644_12.36_Sulfolithocholic.acid	0	0
POS_457.2804_13.61	0	0
POS_457.7816_13.51	0	0
POS_458.2703_13.11	0	0
POS_458.2793_12.36	0	0
POS_458.2835_13.04	0	0
POS_458.3472_20.46	0	0
POS_458.7728_1.63	0	0
POS_458.7879_12.48	0	0
POS_458.9584_13.14	0	0
POS_459.2796_11.22_Lucidenic.acid.A	0	0
POS_459.282_12.08	0	0
POS_459.2854_12.13	0	0
POS_459.2908_12.78	0	0
POS_459.3008_12.43	0	0
POS_459.7912_12.48	0	0
POS_460.2583_13.15	0	0
POS_460.2776_13.16	0	0
POS_460.284_11.25	0	0
POS_460.2921_12.48	0	0
POS_460.3117_10.97	0	0
POS_460.7802_13.59	0	0
POS_460.7942_12.48	0	0
POS_461.266_12.49_1..8Z.11Z.14Z.eicosatrienoyl..glycero.3.phosphate	0	0
POS_461.277_13.6	0	0
POS_461.2864_13.62_2.3.Secoporrigenin	0	0
POS_461.3146_10.97	0	0
POS_461.7681_12.48	0	0
POS_461.7771_12.44	0	0
POS_461.7863_13.61	0	0
POS_461.9488_13.2	0	0
POS_462.2691_12.48	0	0
POS_462.2772_13.56	0	0
POS_462.2834_13.2	0	0
POS_462.2873_13.2	0	0
POS_462.2889_10.97	0	0
POS_462.317_10.97	0	0
POS_462.7705_12.48	0	0
POS_462.776_13.61	0	0
POS_463.2853_13.18_1..11Z.14Z.eicosadienoyl..glycero.3.phosphate	0	0
POS_463.989_1.88	0	0
POS_464.2998_13.14	0	0
POS_464.3004_14.83	0	0
POS_464.6338_13.14	0	0
POS_464.6348_14.66	0	0
POS_464.9682_13.14	0	0
POS_465.0383_13.78	0	0
POS_465.2631_12.42	0	0
POS_465.2919_13.62_1..11Z.eicosenoyl..glycero.3.phosphate	0	0
POS_465.5427_13.61_2.3.4.Trimethyltriacontane	0	0
POS_465.7779_12.53	0	0
POS_465.7935_13.54	0	0
POS_466.2679_13.51	0	0
POS_466.2932_13.51_LysoPC.14.1.9Z..	0	0
POS_466.5312_13.63	0	0
POS_466.6204_13.47	0	0
POS_466.7933_12.57	0	0
POS_467.3022_12.49	0	0
POS_467.6236_13.19	0	0
POS_467.7867_13.64	0	0
POS_467.8034_12.49	0	0
POS_468.036_13.64	0	0
POS_468.2931_13.2	0	0
POS_468.3048_12.5_LysoPC.14.0.	0	0
POS_468.3893_21.29	0	0
POS_468.538_13.64	0	0
POS_468.7899_13.64	0	0
POS_468.8056_12.49	0	0
POS_469.0389_13.64	0	0
POS_469.251_12.49	0	0
POS_469.2941_13.21_.17alpha.23S..17.23.Epoxy.29.hydroxy.27.norlanosta.1.8.diene.3.15.24.trione	0	0
POS_469.3068_12.49	0	0
POS_469.5487_13.68	0	0
POS_469.6103_13.19	0	0
POS_469.7532_12.48	0	0
POS_469.7793_12.49	0	0
POS_469.7984_13.68	0	0
POS_469.944_13.19	0	0
POS_470.05_13.69	0	0
POS_470.2654_11.15	0	0
POS_470.281_12.49	0	0
POS_470.7825_12.49	0	0
POS_471.2799_12.88_Withanolide	0	0
POS_471.2826_12.66	0	0
POS_471.7871_13.61	0	0
POS_472.2566_12.5	0	0
POS_472.2882_12.58	0	0
POS_472.7901_12.56	0	0
POS_472.7999_12.55	0	0
POS_473.2814_13.51	0	0
POS_473.2915_12.58_Ixocarpanolide	0	0
POS_473.2983_13.07	0	0
POS_473.3002_12.54	0	0
POS_473.3142_12.44	0	0
POS_473.6344_13.2	0	0
POS_473.8024_12.51	0	0
POS_473.8056_13.94	0	0
POS_474.0567_13.96	0	0
POS_474.2928_12.56	0	0
POS_474.3023_13.1	0	0
POS_475.2986_12.54_Pubescenol	0	0
POS_476.3072_11.19_Hydrocortamate	0	0
POS_476.6237_13.24	0	0
POS_477.3_13.26	0	0
POS_477.3098_11.19	0	0
POS_477.7657_12.49	0	0
POS_478.2543_11.14_Almitrine	0	0
POS_478.2896_14.1_LysoPE.0.0.18.2.9Z.12Z..	0	0
POS_478.3126_11.19	0	0
POS_478.757_11.63	0	0
POS_478.7918_13.68	0	0
POS_478.9754_14.71	0	0
POS_479.2777_12.61_Iloprost	0	0
POS_479.2942_13.68_Erinacine.D	0	0
POS_479.308_15.03	0	0
POS_479.309_13.42	0	0
POS_479.7944_13.58	0	0
POS_480.2921_12.48	0	0
POS_480.3083_19.07_LysoPE.0.0.18.1.11Z..	0	0
POS_480.8011_12.57	0	0
POS_481.2622_11.19_Citronellyl.beta.sophoroside	0	0
POS_481.3034_12.57	0	0
POS_481.3148_12.53_Crustecdysone	0	0
POS_481.8163_12.5	0	0
POS_481.9597_13.19	0	0
POS_482.2658_11.19	0	0
POS_482.299_13.24	0	0
POS_482.3063_12.6	0	0
POS_482.3151_12.51	0	0
POS_482.405_21.64	0	0
POS_482.6335_13.24	0	0
POS_482.794_13.67	0	0
POS_482.8076_12.57	0	0
POS_483.0482_13.68	0	0
POS_483.2676_11.19	0	0
POS_483.2798_12.57	0	0
POS_483.2997_13.68	0	0
POS_483.3015_13.51	0	0
POS_483.7812_12.57	0	0
POS_483.7878_12.54	0	0
POS_483.8005_13.68	0	0
POS_484.2541_19.43	0	0
POS_484.2705_11.17	0	0
POS_484.2857_13.24	0	0
POS_484.3851_19.49	0	0
POS_484.6199_13.24	0	0
POS_484.7846_12.57	0	0
POS_484.7905_13.67	0	0
POS_484.812_14.01	0	0
POS_485.063_13.96	0	0
POS_485.296_13.29	0	0
POS_485.3137_13.94_Ceanothine.D	0	0
POS_485.7988_14	0	0
POS_486.0502_13.98	0	0
POS_486.2845_13.15_Sarcodon.scabrosus.Depsipeptide	0	0
POS_486.3019_13.96	0	0
POS_486.7875_13.61	0	0
POS_486.8019_14.02	0	0
POS_487.2829_13.25_PA.20.4.5Z.8Z.11Z.14Z.e.2.0.	0	0
POS_487.304_13.7	0	0
POS_487.5558_13.68	0	0
POS_487.7905_12.61	0	0
POS_487.9745_13.24	0	0
POS_488.2798_13.68	0	0
POS_488.3091_13.24	0	0
POS_488.8048_12.48	0	0
POS_489.1143_2.35_Citicoline	0	0
POS_489.3142_12.58	0	0
POS_489.7998_13.7	0	0
POS_489.8168_12.57	0	0
POS_490.2859_11.23	0	0
POS_490.3177_12.57	0	0
POS_490.8015_13.7	0	0
POS_490.8189_12.57	0	0
POS_491.2631_12.57_Lucidenic.acid.J	0	0
POS_491.2989_13.29_Macrocarpal.I	0	0
POS_491.3204_12.58_1..13Z.16Z.docosadienoyl..glycero.3.phosphate	0	0
POS_491.7926_12.57	0	0
POS_491.8121_13.73	0	0
POS_492.2946_12.58	0	0
POS_492.3021_13.32	0	0
POS_492.6372_13.33	0	0
POS_492.7949_12.57	0	0
POS_492.7998_13.72	0	0
POS_493.2959_12.59	0	0
POS_493.3046_13.38	0	0
POS_493.6508_14.52	0	0
POS_493.8002_13.68	0	0
POS_493.9849_14.66	0	0
POS_494.2702_12.6_Imatinib	0	0
POS_494.3009_12.65	0	0
POS_494.3149_13.49	0	0
POS_494.3213_13.74_LysoPC.16.1.9Z..	0	0
POS_494.8032_12.64	0	0
POS_494.8126_12.63	0	0
POS_495.3047_12.67	0	0
POS_495.3286_12.53	0	0
POS_495.9713_13.7	0	0
POS_496.303_13.72	0	0
POS_496.3077_12.67	0	0
POS_496.3393_17.37_LysoPC.16.0.	0	0
POS_496.4205_22.36	0	0
POS_496.6353_13.24	0	0
POS_496.8042_14.2	0	0
POS_496.9743_13.29	0	0
POS_497.0571_14_3.5.Di.O.galloyl.1.4.galactarolactone	0	0
POS_497.2367_11.2_Glaucarubin	0	0
POS_497.258_10.89	0	0
POS_497.3101_13.29_Pregnanediol.3.glucuronide	0	0
POS_497.3441_17.49_2.Palmitoylglycerophosphocholine	0	0
POS_497.6439_13.29	0	0
POS_498.3113_13.67	0	0
POS_498.5623_13.71	0	0
POS_498.8132_13.71	0	0
POS_498.9608_13.29	0	0
POS_499.3134_13.61	0	0
POS_499.5505_13.71	0	0
POS_499.7785_12.58	0	0
POS_499.8019_13.72	0	0
POS_500.3019_13.99_Tauroursodeoxycholic.acid	0	0
POS_500.6216_13.18	0	0
POS_500.7819_12.58	0	0
POS_500.8052_13.74_Butter.acids	0	0
POS_501.2904_12.62	0	0
POS_501.3063_13.75_Mupirocin	0	0
POS_501.8079_13.65	0	0
POS_501.96_13.24	0	0
POS_502.2934_17.79_Fexofenadine	0	0
POS_502.3047_12.57	0	0
POS_502.3105_13.79	0	0
POS_502.3742_20.44	0	0
POS_502.815_12.65	0	0
POS_503.2981_17.74	0	0
POS_503.307_12.03	0	0
POS_503.3071_12.16	0	0
POS_503.3093_12.21	0	0
POS_503.3115_12.24	0	0
POS_503.3172_13.2	0	0
POS_503.3255_12.62	0	0
POS_504.3101_11.39_LysoPE.0.0.20.3.11Z.14Z.17Z..	0	0
POS_504.3179_12.74	0	0
POS_504.337_11.18	0	0
POS_504.8072_13.7	0	0
POS_505.2923_12.65	0	0
POS_505.3118_11.34_Desglucocoroloside	0	0
POS_505.3217_12.65_Dipyridamole	0	0
POS_505.3408_11.18	0	0
POS_505.7938_12.65	0	0
POS_505.8019_12.62	0	0
POS_505.8143_13.73	0	0
POS_505.9744_13.33	0	0
POS_506.2958_12.65	0	0
POS_506.3098_13.34	0	0
POS_506.3157_11.28	0	0
POS_506.3233_14.59_LysoPE.0.0.20.2.11Z.14Z..	0	0
POS_506.3441_11.17	0	0
POS_506.8032_13.74	0	0
[truncated: 1,269 more rows]
