# Supplementary material for: Identification of Metabolomic Markers in Frozen or Formalin-Fixed and Paraffin-Embedded Samples of Diffuse Glioma from Adults
Source: Int J Mol Sci. 2023 Nov 24;24(23):16697. doi: 10.3390/ijms242316697 (PMC10705927; doi:10.3390/ijms242316697)
Supplement: Supplementary file 1 [file ijms-24-16697-s001.zip › Supplementary NEW/FFPE SAMPLES.xlsx]

## Sheet: Intensities
NAME	IDH	Morphological grade	2021 WHO Grade	POS_131.0342_3.03_Glutaconic acid	NEG_100.9322_22.7	NEG_101.023_11.84_2-Ketobutyric acid	NEG_102.0183_2.24_Pyruvatoxime	NEG_102.9474_22.87	NEG_102.9554_1.79	NEG_102.9554_23	NEG_103.0023_2.43_Malonic acid	NEG_104.9525_22.99	NEG_105.0179_1.97_Glyceric acid	NEG_108.0441_10.98_4-Aminophenol	NEG_111.0075_3.06_3-Furoic acid	NEG_112.9843_9.25_Trifluoroacetic acid	NEG_114.0183_5.02	NEG_115.0024_3.05_Fumaric acid	NEG_115.9194_22.7	NEG_116.034_3.51_Acetylglycine	NEG_116.9272_22.4	NEG_117.018_4.77_Methylmalonic acid	NEG_117.0544_9.04_3-Hydroxy-2-methyl-[R-(R,S)]-butanoic acid	NEG_119.0337_2.59_(S)-3,4-Dihydroxybutyric acid	NEG_121.0282_12.07_Benzoic acid	NEG_124.0061_1.65_Taurine	NEG_124.9901_2.32_2-Hydroxyethanesulfonate	NEG_124.9996_1.96_Ethylphosphate	NEG_125.0959_12.7_(E)-2-octenal	NEG_126.0184_2.41_Hydroxyminaline	NEG_126.0296_19.82_1-Methyl-4-nitroimidazole	NEG_127.0136_11.35_Barbituric acid	NEG_127.0249_2.29	NEG_127.0752_12.07_1,3-Diacetylpropane	NEG_128.0341_3.11_Pyroglutamic acid	NEG_128.9583_11.85	POS_131.0342_3.03_Glutaconic acid	NEG_129.0544_10.14_2-Methyl-3-ketovaleric acid	NEG_129.9746_1.72	NEG_130.0497_8.14_4-Hydroxyproline	NEG_131.0085_1.91	NEG_131.0337_8.78_Monoethyl malonic acid	NEG_131.0701_11.34_2-Hydroxy-3-methylpentanoic acid	NEG_132.0112_2.07	NEG_132.9222_22.69	NEG_133.013_2.35_L-Malic acid	NEG_133.0494_3.07_2,3-Dihydroxyvaleric acid	NEG_133.9905_1.98	NEG_134.8638_23.58
1	IDH-mutant	Grade IV	Grade 4	543015040	1.69239e+06	30726974	21407452	1.34178e+06	2.03135e+06	4.56842e+06	5.24973e+06	1.50457e+06	43429520	850805	9259293	213444256	675046	8.03591e+06	11665657	1.23339e+06	5094338	15572461	423917	3.95578e+06	16008407	79187656	3032562	8105325	568851	14134770	1.12165e+06	2.41682e+06	1.30308e+06	691842	38234884	2.18354e+06	543015040	36505208	1375050	3.16417e+06	578452	4.03762e+06	3.70491e+06	10247703	1.62984e+06	235628192	255184	3.45031e+06	8764238
2	IDH-mutant	Grade IV	Grade 4	162834816	2.36963e+06	7.74875e+06	23447360	2.21713e+06	2246821	5332312	3325590	1.6888e+06	68043464	1.58544e+06	16851466	214764912	5.77129e+06	25941066	16499247	3.56594e+06	7.4999e+06	58254348	5.879e+06	9876804	50509220	110524560	1.18384e+06	18004400	3.40993e+06	11664969	1.33375e+06	2.60202e+06	3.31864e+06	2.84739e+06	196788544	2.11565e+06	162834816	83824816	741245	24129392	813683	8.26289e+06	5.89378e+06	23699296	1.87088e+06	868373760	748594	5308843	8396597
3	IDH-mutant	Grade IV	Grade 4	143473344	4459815	6.9951e+06	1.84611e+06	971288	2.06986e+06	1.51968e+06	1.45484e+06	524795	20205546	1.01891e+06	7.55039e+06	240931520	4958071	5.39278e+06	27788888	2.08457e+06	11266580	23890130	760949	15853228	26607246	19660416	2.53022e+06	4.3738e+06	590994	6734093	1.47063e+06	2.79341e+06	2.60915e+06	676484	114037640	716737	143473344	18250302	1.64404e+06	21400190	345095	4.55562e+06	3.41207e+06	10670794	3520410	120802112	636090	4519190	5.21558e+06
4	IDH-mutant	Grade IV	Grade 4	2.56715e+06	5.5316e+06	6536505	14163498	1.18251e+06	3.74061e+06	1.45265e+06	6.75879e+06	515094	60115344	519493	16746035	190124736	8600246	15204187	36768232	3508108	12238694	68112440	1.09837e+06	23962798	36968592	17180248	3.92774e+06	19958454	946397	19171718	1.33063e+06	3.76542e+06	10155318	1515770	573100480	1.6626e+06	2.56715e+06	39454928	1.59655e+06	40597136	708582	7.62704e+06	3.78368e+06	18929566	4561896	326651264	537927	6901088	4.0508e+06
5	IDH-mutant	Grade IV	Grade 4	338789440	7056055	32459022	15402451	1.14535e+06	2.12365e+06	1.66338e+06	3.37341e+06	504477	80787120	952512	5327188	189274528	978053	8198029	45871244	2370162	11613872	27927740	1.0112e+06	11335548	33204988	92361168	1.55426e+06	10037469	854705	9661464	1.36036e+06	2.72111e+06	143576	852186	135832912	2.90986e+06	338789440	129099552	1.03138e+06	11937280	608497	17070248	3067875	22997616	5.69309e+06	246197872	267946	4.06159e+06	4686047
6	WT	Grade II or III	Grade 4	1.47116e+06	6958599	2.44357e+06	2.80223e+06	1.16089e+06	2.09202e+06	2.17697e+06	3.56446e+06	662431	17843328	924304	4456989	142247008	3.77589e+06	7574276	42505108	8.16113e+06	11570853	142925808	2.73063e+06	25877608	19876482	9846716	690079	2.82579e+06	3.24734e+06	2931678	1.24406e+06	2.57038e+06	1.44439e+06	3512533	169468128	572740	1.47116e+06	15354480	4.93649e+06	16105619	636504	21998642	6925630	3074173	6055926	72942384	1.71789e+06	5937514	4078042
7	WT	Grade II or III	Grade 4	1074450	5500644	4800546	1.52412e+06	1.42129e+06	3696992	1.68765e+06	3.48646e+06	494462	13322671	1505868	6.63066e+06	285425952	6.74884e+06	6662235	43275596	3.41423e+06	11238008	53719956	1.55359e+06	15040038	31193614	6.38255e+06	2.14925e+06	3.76108e+06	2.07761e+06	2.01604e+06	1.3317e+06	2541566	1.64835e+06	1.62904e+06	78269440	588456	1074450	17387054	4.6097e+06	26480480	377055	6.05608e+06	4.29764e+06	4687469	5673433	85667032	970516	3.60397e+06	4558957
8	WT	Grade II or III	Grade 4	813041	6.72697e+06	2.26058e+06	2460648	1.5214e+06	2.87879e+06	3.29344e+06	3.47687e+06	1.13584e+06	5.20521e+06	515640	580524	142428480	164610	4.22566e+06	41480244	2.25621e+06	9985747	26926410	1.18982e+06	2.82458e+06	6241763	3.61098e+06	839755	2.06543e+06	390496	1.5707e+06	1.30736e+06	2.55567e+06	236171	978496	49222068	721463	813041	6.29105e+06	9288098	837487	878676	4563024	3761421	1.50614e+06	5.25194e+06	4.72585e+06	1.31427e+06	2.5674e+06	3.71834e+06
9	WT	Grade II or III	Grade 4	925649	6.10836e+06	5371952	1.52331e+06	1.83609e+06	2.14126e+06	2.79767e+06	3663359	932663	25423776	1.29993e+06	6278701	150252208	7.18019e+06	6.20221e+06	43294524	2.88428e+06	10085055	54202672	1.29662e+06	5.14172e+06	23573244	37401392	1.74644e+06	6437515	628247	5.1217e+06	1.35355e+06	2.588e+06	2.94189e+06	2332020	132918472	646391	925649	11709441	1.40218e+06	28112576	434536	4.87022e+06	4.1967e+06	5710207	5.43707e+06	109965616	564696	2.61454e+06	3.66073e+06
10	WT	Grade II or III	Grade 4	12763716	5.32952e+06	2.43592e+06	1.11029e+06	1.80841e+06	2.5638e+06	1.58934e+06	1778134	508796	7.45316e+06	1.05714e+06	3.9324e+06	140918816	1.4052e+06	1.52517e+06	34911276	2.15184e+06	8025510	11983808	1.2104e+06	7.3042e+06	18498722	5.20681e+06	830656	1993460	411433	1.04361e+06	1.39877e+06	2.47559e+06	497328	650516	27447250	562443	12763716	11155117	4.28403e+06	6.47317e+06	540386	3.11623e+06	2.87973e+06	1.20702e+06	5096580	24864922	291806	4309801	3.48716e+06
12	WT	Grade II or III	Grade 4	67769064	5.17867e+06	3.84732e+06	2.78419e+06	1.81086e+06	2.8863e+06	1.63605e+06	1.63633e+06	534179	22773880	1.22764e+06	6.79248e+06	285939936	3.17703e+06	2.5654e+06	35805108	2.90142e+06	8335596	24790528	1.61229e+06	10759999	36491804	7.96249e+06	4.65817e+06	3.64041e+06	667294	9890612	1.41266e+06	2.79731e+06	1.74196e+06	909387	193484960	718991	67769064	127751472	5.06366e+06	14001061	889717	6.20477e+06	2.9087e+06	24051708	4.62073e+06	38705652	574181	4252116	3.00067e+06
13	WT	Grade II or III	Grade 4	794392	6.40465e+06	3877594	1.89157e+06	1.74076e+06	1.82263e+06	4.04837e+06	3.2852e+06	1.26673e+06	31268224	772242	5601692	146802016	9363106	4.09581e+06	44443840	3.1079e+06	10240205	43671660	825582	5283008	16180059	33512118	1799379	6.40847e+06	944344	5.09647e+06	1.4123e+06	2538781	1.06522e+06	987093	154862944	578420	794392	6630096	2.20155e+06	38124712	416353	7223088	2741429	4684839	5.9008e+06	102029256	495060	5209638	2.89735e+06
14	WT	Grade II or III	Grade 4	2.03662e+06	5.79984e+06	3692388	10316805	1.78833e+06	3.68919e+06	3.8411e+06	8937823	1.14613e+06	130446632	1.45705e+06	12080945	102193680	5.04848e+06	9201844	41497744	5.79634e+06	9556375	120831008	1.89507e+06	22026004	57783420	51392396	7.49357e+06	14911115	5.52686e+06	25539414	1.47664e+06	3.64505e+06	8706643	2574834	968722112	1.86805e+06	2.03662e+06	89005832	789729	21885966	1.01114e+06	9926489	6276875	66520248	5720831	288699232	531455	5067204	3.20313e+06
15	WT	Grade II or III	Grade 4	979468	4861947	2542237	1.81605e+06	1698569	3.35602e+06	4194902	3112780	1517592	16627491	1572982	6.5366e+06	166826064	4.29869e+06	6.36823e+06	37967396	5.85182e+06	8.26603e+06	101061072	1857216	22468824	25557108	12702083	946031	3.16554e+06	3.29648e+06	5.31926e+06	1.52081e+06	2644715	1.55768e+06	2.3381e+06	156472992	800402	979468	17286600	2.33068e+06	18599602	431297	8299565	5855154	5819902	4908284	52320988	866958	2.86495e+06	2.73387e+06
16	WT	Grade II or III	Grade 4	1.332e+06	5993745	3.39424e+06	3.22347e+06	1.94003e+06	1.92357e+06	1.71378e+06	3.92666e+06	514809	43297340	1.11804e+06	5.57976e+06	135707136	1.21399e+06	3.00426e+06	42051436	1.9665e+06	9809490	25392762	1.41561e+06	9386752	16285735	78457576	739802	5.82403e+06	618436	13758794	1.43881e+06	2522915	3.41888e+06	990851	160534464	645202	1.332e+06	9154163	2.44471e+06	5747383	413526	3.96093e+06	4.35111e+06	17093142	5290328	85521936	334252	4.18436e+06	2634433
17	WT	Grade II or III	Grade 4	74945904	5.63586e+06	3668310	2.68228e+06	1.85434e+06	2.42748e+06	5.53137e+06	2.23728e+06	2.06068e+06	17341260	1.70309e+06	8.19599e+06	245704576	3.22913e+06	3.97785e+06	41773772	4.52116e+06	9159516	59773184	1.98477e+06	10230180	42328256	5.82202e+06	1.0259e+06	2.69955e+06	1.02638e+06	8917419	1.36107e+06	2.6097e+06	1.37962e+06	2.72415e+06	262036096	838837	74945904	101730672	4658305	13694502	426565	4.86139e+06	4.08166e+06	14768641	5.0256e+06	39444520	1.04945e+06	2.88701e+06	2.83432e+06
18	WT	Grade II or III	Grade 4	732426	5.32668e+06	2524228	1.43678e+06	2.01946e+06	2.87691e+06	6424930	1.17181e+06	2.36006e+06	6.69957e+06	1.2353e+06	3.51108e+06	157358400	305482	2.55336e+06	41459788	2.20551e+06	8920699	17351048	1.83125e+06	7.27432e+06	23182178	1.64475e+06	1.17057e+06	1.58731e+06	728602	2.0143e+06	1.42197e+06	2421606	265534	1.2551e+06	57758736	798719	732426	26149204	4.26673e+06	1.23823e+06	312498	3630442	3.37086e+06	6902835	5.18402e+06	6.54932e+06	1.50343e+06	1.92293e+06	2.53842e+06
19	WT	Grade II or III	Grade 4	906229	4972203	2.42222e+06	2.42328e+06	1.95311e+06	2.5964e+06	5597764	3.08879e+06	1.50096e+06	4.6456e+06	261848	554096	149254464	140441	8751890	38812160	2.20294e+06	8614488	37711068	995603	3.26985e+06	6.3751e+06	2.83322e+06	540655	767066	910172	450390	1.38184e+06	2.48286e+06	86244	668742	43475632	895979	906229	4.58854e+06	7.65103e+06	578738	484755	7.06054e+06	3660372	553087	4.69783e+06	7398386	2.44649e+06	3.3204e+06	1.89233e+06
20	IDH-mutant	Grade II or III	Grade 2 or 3	221902560	5.14604e+06	11726610	3.34185e+06	2.32212e+06	2.72755e+06	1.55429e+06	2.10591e+06	527291	25296140	1.05046e+06	10020414	167478000	6.05066e+06	4.47471e+06	41817580	2.82817e+06	9443706	47456416	908603	8.13487e+06	28752314	13815044	711785	6.49158e+06	1.06819e+06	9349676	1.35934e+06	2.69228e+06	3.40209e+06	1.19099e+06	135895856	727070	221902560	30706024	1.34625e+06	23974542	431550	5046422	2.73512e+06	5983075	5655162	121664080	190066	3.62291e+06	1982274
21	WT	Grade II or III	Grade 4	1671126	5.27904e+06	1.86153e+06	2.26871e+06	2175038	2.89503e+06	5922418	2.7238e+06	1.7324e+06	10507494	1.82715e+06	944316	197705536	349605	8637950	44599800	5.49922e+06	10687420	97398160	2.47341e+06	6362149	27955276	5664346	991375	1.73357e+06	3085761	2.02972e+06	1.3473e+06	2.30004e+06	156665	3.8449e+06	64480256	670577	1671126	16311674	4.12265e+06	1.17141e+06	670320	11046509	4867866	3.92441e+06	5760157	4608423	4.69849e+06	1.61465e+06	1.9958e+06
22	IDH-mutant	Grade II or III	Grade 2 or 3	3.05346e+06	5.68198e+06	3.01803e+06	2720839	2.28366e+06	2.48716e+06	1746544	2813164	604135	13157265	1.91768e+06	5.88699e+06	287762272	546474	3.7923e+06	41685216	5447754	10142053	52763208	1.87482e+06	11307990	49450344	5.81946e+06	933426	2456364	1.47659e+06	1.89439e+06	1.29827e+06	2.36339e+06	553541	2314024	105949248	776725	3.05346e+06	42468572	4333211	2.7939e+06	720788	10172825	4.00871e+06	7003288	4.94392e+06	9573268	1.67751e+06	2.14282e+06	2.09578e+06
23	IDH-mutant	Grade II or III	Grade 2 or 3	61960028	6.154e+06	3.0645e+06	2.47592e+06	2.2198e+06	2.34103e+06	4013037	2.00365e+06	1.02753e+06	14183688	900874	4752537	211922640	2.83201e+06	6.17929e+06	44160016	3.73952e+06	10190295	63283180	1462889	18423202	22807202	7921141	545261	1.78785e+06	2.41872e+06	3.77451e+06	1.28951e+06	2.34878e+06	610386	1.76108e+06	112976008	627141	61960028	11529066	3.80981e+06	12022431	280443	6344679	4370895	573277	5702521	30097910	606024	4720671	1845123
24	IDH-mutant	Grade II or III	Grade 2 or 3	778608	6.16577e+06	1.87428e+06	1.20138e+06	2.14917e+06	2.37677e+06	7249760	1.23498e+06	2458835	8.36957e+06	727377	1.05612e+06	139802160	220905	2273552	43999368	1.65742e+06	9843799	8084291	1.00478e+06	5118415	17710720	7.65867e+06	965828	2.08234e+06	412388	1.30835e+06	1.31302e+06	2.36887e+06	150173	566513	37062068	835772	778608	11651803	3.8991e+06	706218	447975	4663897	3.65523e+06	6113860	5747761	2.93386e+06	461995	2.40616e+06	1.99785e+06
25	IDH-mutant	Grade II or III	Grade 2 or 3	897264	5799199	1.77619e+06	2.70014e+06	2.3616e+06	4645973	1.88288e+06	4.65632e+06	649457	8988063	109192	263290	74943248	152903	7561869	41521128	1.96169e+06	9545850	9392860	846708	1.79415e+06	1.81595e+06	1.77323e+06	936685	623985	925643	274515	1.27957e+06	2.49646e+06	99888.1	773140	57057596	10590119	897264	1.32676e+06	4.10284e+06	513198	782185	8046383	1.2039e+06	39635.5	5315773	13800232	1499300	3.95184e+06	1.72994e+06
26	IDH-mutant	Grade II or III	Grade 2 or 3	17089154	5446420	2.54378e+06	16302643	2.24788e+06	32097334	6985864	19546166	2156310	39740644	8.0546e+06	2.82173e+06	121443080	1.33593e+06	11321419	45572356	12875145	10660793	47411276	5708774	12638543	89883896	18889720	2.19184e+06	14145179	3.50364e+06	4902873	1.31456e+06	3344929	2511181	9424368	286052768	800994	17089154	10609080	2.41854e+06	5.66858e+06	4.6357e+06	31795408	13153255	17315018	6197036	79068232	1.31382e+06	3588186	1.76387e+06
29	IDH-mutant	Grade II or III	Grade 2 or 3	7342912	6253097	4.40992e+06	6083126	2.21582e+06	10240840	4559542	11066512	1.30734e+06	19142524	3.04499e+06	1.18062e+06	151451056	794214	19405232	44324660	12297646	10347867	50710972	10558855	6.73771e+06	90773872	1.84361e+06	3.27745e+06	3.56379e+06	1.40816e+06	1.72792e+06	1274609	2.26267e+06	1.34405e+06	2.67162e+06	71569176	569806	7342912	11156340	10201478	3.36113e+06	3.50391e+06	37189100	11467440	2.05264e+06	5204405	18253794	1.42378e+06	2.41967e+06	1864720
30	IDH-mutant	Grade II or III	Grade 2 or 3	1.9786e+06	5883174	2185530	4373812	2.3459e+06	9120075	1.40008e+06	7.15138e+06	521040	11017571	2.51612e+06	668900	129269896	256169	15423799	40687844	5.25199e+06	9726102	18038646	7.10237e+06	8511941	25287296	2117669	2.9552e+06	5078719	2.59143e+06	954416	1.32837e+06	2.3562e+06	339787	3571869	58052604	1.25356e+06	1.9786e+06	16048233	11684150	941284	2951635	21352104	7958932	915614	5376034	8391967	6318189	4679223	1.49188e+06
31	IDH-mutant	Grade II or III	Grade 2 or 3	506893	5958557	1.75797e+06	1.83315e+06	1.92611e+06	3254292	6969287	3791193	2.07278e+06	10701563	596337	1.05294e+06	120925800	128586	2.74494e+06	40497184	2.35317e+06	10277607	5.64141e+06	1.93782e+06	3.23434e+06	21018704	585904	668840	408054	1.39033e+06	180440	1301698	2.39394e+06	35080.9	2.49905e+06	22794600	8861328	506893	17476612	5585071	500566	1.16491e+06	8957645	6336361	167428	5.04181e+06	4.36857e+06	1.54277e+06	2.90544e+06	1.36689e+06
32	IDH-mutant	Grade II or III	Grade 2 or 3	584042	6.25851e+06	1.84422e+06	1.27129e+06	2.06647e+06	4700431	4774012	1.82608e+06	1.52956e+06	7.26895e+06	312848	1.08743e+06	98809232	120208	1.17906e+06	45673384	1.55785e+06	10977060	5679475	609155	1.71254e+06	7.89546e+06	375078	1.05103e+06	2.32213e+06	562890	130130	1.26546e+06	2.41467e+06	31077.8	605368	28544436	8617594	584042	4345863	7.15309e+06	595013	510035	4.08528e+06	2.08606e+06	126400	5660387	3.79147e+06	269519	5.4972e+06	1.3166e+06
33	WT	Grade II or III	Grade 4	495751	6129186	1.68483e+06	1.84174e+06	2.3667e+06	6.68144e+06	1.51002e+06	2609088	488504	6170678	214325	724656	91157648	130155	3.4097e+06	45109496	1.70104e+06	11005280	5720858	1.75825e+06	2.30649e+06	3.96225e+06	2.70633e+06	839072	1801687	649158	1.15939e+06	1.39288e+06	2.47281e+06	93541	1.22931e+06	39388452	1099896	495751	9933222	8675888	491078	591513	6714287	3978751	1.23474e+06	5.523e+06	3.44449e+06	805579	2.8018e+06	1.23722e+06
34	IDH-mutant	Grade II or III	Grade 2 or 3	80992056	6.3994e+06	3526368	6.69725e+06	1.97988e+06	9666609	7.37723e+06	4.88359e+06	2.31837e+06	26097438	1.03548e+06	3.46137e+06	147864576	913617	8.19404e+06	45946276	6831292	12746431	16374266	2.94018e+06	15312201	17885938	15948163	909503	2.08812e+06	2412831	8.1565e+06	1.3076e+06	2.37602e+06	965900	18690856	212181312	759036	80992056	70614784	6.55796e+06	4.34803e+06	1600731	23395806	20834296	1.482e+06	5361893	103253696	4544728	2.46814e+06	1.31747e+06
35	IDH-mutant	Grade II or III	Grade 2 or 3	630778	6145721	1.76192e+06	2.40654e+06	2.17554e+06	2.62742e+06	4.30125e+06	3.9033e+06	1.32281e+06	19154128	560049	832195	101517608	128379	10586617	43802700	3.57979e+06	10541669	8285738	388186	8492137	3.87706e+06	672562	1.92402e+06	2262971	6824782	171583	1.29444e+06	2442414	109279	3.1347e+06	20117304	6.51785e+06	630778	3590857	5.27845e+06	466328	1.65791e+06	11176823	1.68665e+06	423766	5476806	5.89798e+06	4.20623e+06	4.74125e+06	1.21945e+06
36	IDH-mutant	Grade II or III	Grade 2 or 3	672006	6.13597e+06	1.80577e+06	1.71138e+06	1.92839e+06	3.19816e+06	5421680	2175525	1737631	3292113	116215	188958	111594608	135009	3.77139e+06	46735408	1.29441e+06	11471304	5.02285e+06	635782	3.27645e+06	1.44168e+06	1.35626e+06	772396	2.23073e+06	579449	155226	1.29918e+06	2.44199e+06	141305	1070195	25713580	8.24758e+06	672006	1.28226e+06	3.7624e+06	539713	567965	4.56276e+06	1.18748e+06	43928.2	6.10318e+06	3.68559e+06	883990	3.04024e+06	1.24654e+06
37	IDH-mutant	Grade IV	Grade 4	7743990	6.60574e+06	1.71934e+06	12331878	2308583	1.56651e+06	4.09421e+06	17348756	1.41456e+06	41544332	5.61673e+06	4296420	114164568	658644	22747950	44201012	10024378	12230760	24854320	1.89353e+06	12978254	45792568	62418908	4.09285e+06	13472787	2263061	9132375	1.28523e+06	3.49223e+06	2.97228e+06	7.72947e+06	345711584	5765561	7743990	31987158	2.96093e+06	6.336e+06	2.98299e+06	23722904	12635343	37547064	5.54505e+06	55776284	7374653	2.66587e+06	1105806
38	IDH-mutant	Grade II or III	Grade 2 or 3	1.95479e+06	6322341	1.67122e+06	4137049	2285214	3.697e+06	3.44393e+06	5157319	1.11911e+06	17787196	104729	565966	95594760	146920	8.1528e+06	44595460	1.98034e+06	11163854	6373248	431846	4.76892e+06	1.47177e+06	528737	579322	449307	6.24032e+06	269251	1.28198e+06	2.3285e+06	41566.9	1530988	63404904	6.49647e+06	1.95479e+06	1.99931e+06	4.80922e+06	465865	695793	11553331	2.5826e+06	112011	5.8976e+06	13253414	3.5314e+06	3.38086e+06	1.24982e+06
40	IDH-mutant	Grade II or III	Grade 2 or 3	1.60254e+06	6.88845e+06	1.41218e+06	3.6923e+06	2.12727e+06	1.77602e+06	6.92116e+06	2.78165e+06	2.37398e+06	7.82838e+06	1.24971e+06	1.25735e+06	126598104	138030	5998420	45970956	2.98804e+06	11570266	6.63757e+06	544871	2.3001e+06	5.56774e+06	10650935	2605932	8315090	413634	361874	1.22016e+06	2276709	191846	1.06163e+06	44450864	1808038	1.60254e+06	3.17344e+06	2.06567e+06	2.17082e+06	727768	5479178	2.05082e+06	1.66237e+06	5.96378e+06	5478885	517805	4.1378e+06	1.30221e+06
41	IDH-mutant	Grade II or III	Grade 2 or 3	404176	7137941	1.37864e+06	765475	2.26676e+06	3.155e+06	4.96143e+06	1.00286e+06	1518983	1.84888e+06	86746.3	133635	119576168	133346	1.95246e+06	49494068	997652	11112238	5.60936e+06	900099	965360	3.57786e+06	429165	973655	63827.7	349443	102214	1.24257e+06	2232947	29404.1	460248	11927476	4402560	404176	1.61009e+06	3.4097e+06	493205	155878	3309646	2.80614e+06	32034.3	6020205	1.42178e+06	383633	1.78972e+06	1.20748e+06
42	IDH-mutant	Grade II or III	Grade 2 or 3	3571956	5777265	1.42102e+06	11526733	2.42775e+06	2366116	7.06562e+06	4.12458e+06	2.01033e+06	14555123	1.19413e+06	1.4372e+06	122418208	171647	3.85283e+06	46446688	2.62482e+06	12829682	7901848	1.55968e+06	3.85401e+06	17920880	44104624	3.20987e+06	11257353	1.35461e+06	4102239	1.22737e+06	2.30616e+06	1831772	1.35722e+06	118502008	4.12989e+06	3571956	14247379	3.62844e+06	867193	1.74077e+06	5.52729e+06	4.02179e+06	17560890	6.06706e+06	15866391	2.21176e+06	7014013	1.00804e+06
43	IDH-mutant	Grade II or III	Grade 2 or 3	25410828	6.09626e+06	2.74479e+06	4.9604e+06	2.71077e+06	1.60892e+06	1.34697e+06	3.78082e+06	501985	36144796	1.58885e+06	3.13743e+06	160817600	3401345	2.91047e+06	44155104	4347903	11217164	17440662	2.04668e+06	13369522	39930564	31325520	1.52322e+06	6.98225e+06	742374	10374010	1.28942e+06	2.69201e+06	2.00365e+06	1.76206e+06	149893776	3.3805e+06	25410828	14452136	5.33194e+06	11139398	1.17496e+06	10018252	3.42396e+06	5790387	5904327	44806980	449842	2.38952e+06	1.36709e+06
44	IDH-mutant	Grade II or III	Grade 2 or 3	25004460	5.91972e+06	3.37937e+06	8.29006e+06	2151614	1.34477e+06	4.66756e+06	5083506	1.41854e+06	61262660	1.30016e+06	4.36441e+06	134769808	1622524	4.13437e+06	42283548	3.68977e+06	11605117	18350760	1058858	7.69494e+06	29360720	36318112	3.77944e+06	50170508	512564	10674853	937064	4.1933e+06	1.38025e+06	1.20817e+06	218878480	8.2754e+06	25004460	16544524	2.90735e+06	6.84078e+06	1.343e+06	8635215	4.2697e+06	40781140	5532755	121641296	487094	4.9938e+06	1462322
45	IDH-mutant	Grade II or III	Grade 2 or 3	17526878	6040256	3167623	24566660	1.68743e+06	9898215	3.7262e+06	20805720	1054412	105058376	10127390	7.07967e+06	120257080	7146332	41194132	42993848	22395626	10400545	59588228	2.58979e+06	18572310	191706576	126055448	35008172	72363288	2282209	18055836	1058842	7.96171e+06	19023382	14103955	535041184	6.88099e+06	17526878	51829156	2.32172e+06	30979958	5444294	68424976	10853756	44721252	5.30179e+06	155233760	2.22709e+06	1.74038e+06	3.12683e+06
46	WT	Grade II or III	Grade 4	587795	5889209	1.52487e+06	2.77589e+06	2.23342e+06	3.32494e+06	2.43039e+06	2647248	768501	4477240	620244	207022	73656720	123690	7.20905e+06	46956172	2.18724e+06	11801904	5353859	726106	21682330	5.32929e+06	4145136	749879	1.29088e+06	740561	210758	1.11572e+06	3.22779e+06	63449	696394	31754130	7121193	587795	6.6851e+06	4.3584e+06	574136	800368	7353129	2.85778e+06	87359.7	6029519	3.53286e+06	977611	6.85529e+06	1.44733e+06
47	IDH-mutant	Grade II or III	Grade 2 or 3	733584	6.3888e+06	1.41785e+06	1.68224e+06	2.1339e+06	2.83098e+06	2.03263e+06	2.21186e+06	771562	8496138	310170	828574	76151624	130176	3049886	44168260	1.73708e+06	10720743	5480638	449228	13653684	1.76673e+06	452037	680717	1.57006e+06	1.73906e+06	122307	1.20074e+06	2856383	40151.6	1.21324e+06	16384731	10888761	733584	6.08812e+06	4.63503e+06	496040	639550	4737435	2.98667e+06	188057	5.80289e+06	3671107	1.71942e+06	2.26554e+06	1.15247e+06
48	IDH-mutant	Grade IV	Grade 4	57321468	6374847	6.70923e+06	33783744	2.54684e+06	1.42365e+06	1.25298e+06	6233757	484645	38153960	3.15657e+06	4593956	100574816	382900	10636167	42873784	5.25214e+06	11338291	17896172	1.37696e+06	9500606	25904320	55227324	7717820	21943786	1.31043e+06	15243435	1155521	3.105e+06	17766942	2.01438e+06	309373184	14662658	57321468	45414528	2150771	1.36308e+06	2.18484e+06	18718132	3.56547e+06	22748598	5.25991e+06	102550632	2.0461e+06	1.91388e+06	1.03868e+06
49	IDH-mutant	Grade II or III	Grade 2 or 3	496676	3035815	3096184	3.53589e+06	1.49852e+06	1.15122e+06	9097053	3599507	2940291	24959488	1.0508e+06	1.41758e+06	110504760	1.6586e+06	3.84151e+06	27735636	5237509	12330785	6.19427e+06	1.79231e+06	9308002	17061946	47832444	4650695	17786514	1821618	2340710	1.03822e+06	3.87834e+06	925460	28719400	97896176	7048148	496676	13281518	1.03048e+06	7.55162e+06	968534	5.02538e+06	72125728	10672298	4330882	22562000	453357	5042487	3.74796e+06
50	IDH-mutant	Grade II or III	Grade 2 or 3	11814621	3.76358e+06	2584845	5.33789e+06	1.59311e+06	2.07848e+06	6385831	4054896	1.74889e+06	16283847	9098690	505917	109720152	504741	7.05828e+06	35747828	4544519	11588039	10021322	3.32775e+06	3.0646e+06	45255008	16805532	5.37271e+06	12682785	877941	1817607	1.19719e+06	4235843	598374	1.32248e+06	69535456	3.47983e+06	11814621	14976216	2.50312e+06	2.87933e+06	4.68374e+06	10560486	5888194	7.21975e+06	4.99677e+06	15155422	321434	3.97123e+06	1.54744e+06
51	IDH-mutant	Grade II or III	Grade 2 or 3	649762	4.28162e+06	2.69222e+06	2.28175e+06	1.86896e+06	5751338	7.92334e+06	2358709	2.33876e+06	4781361	128946	410652	118734128	304800	5725494	39854396	1.89167e+06	11437917	5.00262e+06	1.09198e+06	1.7334e+06	3.13589e+06	1.28537e+06	771639	356239	720062	258042	1.3438e+06	4.13125e+06	172930	979286	48867460	9656702	649762	2.62858e+06	3403595	941550	480942	6226461	2.20876e+06	89494.9	5603986	8739860	841163	7247600	1.23339e+06
52	IDH-mutant	Grade II or III	Grade 2 or 3	1.18515e+06	4.82393e+06	2620671	1.76052e+06	1.80183e+06	4.67032e+06	8610747	1.76692e+06	2.65368e+06	2.39375e+06	776952	243469	130203896	283227	4862507	42372908	1.98646e+06	11518094	5475983	1.5301e+06	1.37054e+06	9063936	2.15264e+06	1177199	2.1102e+06	678136	206116	1460090	3.80835e+06	133988	1.08239e+06	31574902	11401197	1.18515e+06	7.41799e+06	3.43926e+06	878072	826868	5.28102e+06	6.84499e+06	33234	5651062	2.11446e+06	485631	7.53681e+06	988368
53	IDH-mutant	Grade II or III	Grade 2 or 3	1.58622e+06	5455458	2.44034e+06	2.01414e+06	1.82123e+06	3.60352e+06	3935278	2.04825e+06	1.21326e+06	3491461	586444	249181	79363224	272125	7.85062e+06	46750880	2.08492e+06	14383353	6051727	1.15584e+06	20377356	2.91094e+06	3559412	1.619e+06	1375437	620633	252863	1.53856e+06	3.60888e+06	152089	1426465	26610198	5.77247e+06	1.58622e+06	3059768	2973835	863166	1.0879e+06	6318277	2.16717e+06	63528.1	6.12134e+06	2309050	1.38424e+06	3.71637e+06	923927
54	IDH-mutant	Grade II or III	Grade 2 or 3	735106	5656577	2.43003e+06	1.3902e+06	1.57755e+06	3.61452e+06	5873586	1.31733e+06	1.84033e+06	2.25438e+06	103902	200072	120808792	272261	3300553	54611608	1.61085e+06	15120496	4.68927e+06	817280	1.74643e+06	2.56098e+06	1.20625e+06	827043	1.02542e+06	425823	159424	1.56605e+06	3343431	66220	627388	18004280	6956237	735106	1.67909e+06	3.08737e+06	687064	451010	3081565	1.97997e+06	51508.4	7364531	1868018	449884	2308421	801743
55	IDH-mutant	Grade II or III	Grade 2 or 3	1.00589e+06	5.27937e+06	2.24587e+06	1406216	1.71669e+06	1.54284e+06	7303473	1.96339e+06	2.41057e+06	11359528	365133	680649	112306264	251410	990957	52551712	1.94795e+06	15359966	4.91241e+06	1.04517e+06	7.16131e+06	6.74794e+06	664819	1104155	7.04149e+06	1147676	137442	1.52355e+06	3.30555e+06	57093.3	981995	15330372	11880906	1.00589e+06	9443234	3.36109e+06	634118	1.0907e+06	4.01904e+06	3.29988e+06	229702	6899148	4652022	357045	1.85657e+06	820692
56	WT	Grade II or III	Grade 4	543665	5.05199e+06	2.17972e+06	977868	2.06896e+06	3.06238e+06	7.46479e+06	896652	2.34759e+06	1.91744e+06	58471	295045	127739912	220485	2.17932e+06	49609416	1.30517e+06	14895319	3.76548e+06	1.0761e+06	4.53106e+06	3.67527e+06	385451	540706	209978	584827	138288	1.51558e+06	3.21844e+06	54830.1	681625	19285882	1.91254e+06	543665	2198571	5.34793e+06	583854	180920	4291134	3.41639e+06	16881.9	6.81405e+06	1778868	633491	5.29136e+06	710690
57	IDH-mutant	Grade II or III	Grade 2 or 3	635716	5546872	2287378	2.00287e+06	2.11567e+06	2716355	6.61325e+06	1.70454e+06	2.13625e+06	4.3089e+06	217850	713146	135184768	314768	1.81044e+06	49025012	2.08532e+06	15626820	4.9108e+06	1.76204e+06	2587152	12309573	1.16549e+06	475851	569993	879607	615767	1571231	3.07713e+06	274207	934709	57856860	933920	635716	7.98054e+06	5.41291e+06	1.26601e+06	345219	6043514	3.51001e+06	489808	6.48893e+06	6.8424e+06	989104	4.5453e+06	769571
58	IDH-mutant	Grade II or III	Grade 2 or 3	23527278	5.41714e+06	2.2286e+06	5644997	1.91471e+06	2.79167e+06	5.65743e+06	4434326	1.74909e+06	66773540	2309004	4333585	119747016	2.17189e+06	5.97336e+06	52050428	7.7444e+06	16788662	28846924	2.75016e+06	19170542	74883768	35886580	3.04164e+06	3.62187e+06	3.15505e+06	12117646	1.75688e+06	3117748	3453071	3.98226e+06	390009952	785453	23527278	70535432	2.53985e+06	9044558	1.8218e+06	20732820	6326258	29304870	7.50401e+06	38089916	2.40452e+06	2.61654e+06	1.36804e+06
59	WT	Grade II or III	Grade 4	540008	5.57649e+06	2.01898e+06	1.23063e+06	1.82306e+06	2.89134e+06	7739107	1366441	2.6052e+06	3.51373e+06	81289.6	356397	145745232	252777	2.79143e+06	49974968	1397205	14978438	4343609	1.44596e+06	1.49337e+06	5139120	418488	947050	285531	499945	232300	1.57702e+06	3.01889e+06	44297.7	990591	27010010	919109	540008	4.18068e+06	6.19949e+06	659411	273890	5.03502e+06	5424424	188664	6.62781e+06	2803102	1.60823e+06	3786486	681560
60	WT	Grade II or III	Grade 4	601078	5341385	2.02657e+06	1.32181e+06	2.24179e+06	4253759	2707188	1.46886e+06	914108	2737896	224620	195638	69658136	204107	3.07968e+06	51848764	1.22233e+06	16830870	4.95195e+06	971739	3.3707e+06	3.06582e+06	1.40042e+06	1.91526e+06	961781	642256	181750	1.54733e+06	2.92178e+06	56845.1	550447	29047708	7.54311e+06	601078	2.5654e+06	3.63484e+06	568125	487400	4648464	2.86524e+06	23340.3	6972897	2.92029e+06	496273	2.7274e+06	620489
61	WT	Grade IV	Grade 4	1.22855e+06	5555016	2211752	6235062	2249676	1.75942e+06	5.38212e+06	2.41005e+06	1.75692e+06	31527202	1099157	3.57398e+06	141259152	3883623	2.08993e+06	53238640	3885727	16874202	16626981	1.93008e+06	10256578	33003308	12800130	2.93484e+06	11473475	637952	15836609	1.57258e+06	2.92797e+06	4922173	1.14062e+06	238700272	712542	1.22855e+06	21690916	2.38037e+06	17199922	1.23034e+06	7654882	3.60363e+06	21812590	6948938	30815236	326564	3202411	761272
62	IDH-mutant	Grade II or III	Grade 2 or 3	5.05998e+06	5.77339e+06	1.99175e+06	4293510	1.94668e+06	1.8522e+06	2.55009e+06	1.88408e+06	918802	12331232	1.30531e+06	2.13914e+06	130728896	219186	2.21616e+06	56321188	3849335	16796548	7733786	2424562	4.09743e+06	39136872	3.99995e+06	3703347	2.53742e+06	649605	4.20761e+06	1.86254e+06	2.96469e+06	639633	1.97248e+06	92388592	705149	5.05998e+06	33514600	4.93967e+06	740799	1.77924e+06	5809706	4.8861e+06	7.2387e+06	7.55221e+06	7.80304e+06	664326	3365282	797156
63	WT	Grade IV	Grade 4	999731	5900617	1.85051e+06	10370476	1.86614e+06	2061395	1.96829e+06	2.78115e+06	611735	42375512	1.00377e+06	2886038	142548640	478038	1787731	54652088	4.96278e+06	17117396	12945010	3.13698e+06	12564290	31109760	21752796	1178521	9130873	1528634	8990080	1.58335e+06	2.76095e+06	6.39688e+06	3834166	172571632	679675	999731	39451204	5.1343e+06	1.80668e+06	1.00755e+06	8345619	5121762	15054223	7366039	20174306	1.11838e+06	2591822	696538
64	IDH-mutant	Grade II or III	Grade 2 or 3	106966768	5966768	11728494	8844484	1.94932e+06	4.41008e+06	5612906	14070908	2.06813e+06	85600040	2.14147e+06	3.16844e+06	120394616	5604212	6869467	56583324	10192482	16107579	52336888	3.95334e+06	18279652	68526608	67013772	2.76222e+06	7001942	3.49034e+06	15731680	1.67076e+06	3.73374e+06	1.64805e+06	7159774	395308768	1.01158e+06	106966768	31211806	2.67915e+06	27363246	3179745	29459376	6975994	30923190	7.73081e+06	70377800	1.41872e+06	2292395	849966
65	WT	Grade IV	Grade 4	734510	5528865	1913568	1.84684e+06	2218203	2286616	5.63814e+06	1078548	1970497	6488322	483017	781408	148100592	198228	1.8165e+06	51765540	2.1489e+06	17558194	5971740	1.66943e+06	3.23412e+06	19174846	4634308	982662	4.06299e+06	319618	1.77587e+06	1.58492e+06	2.80666e+06	1594730	1.95374e+06	33078316	810843	734510	37267264	8564422	503040	479887	3.18646e+06	4.1584e+06	1.22992e+06	7086466	4.71847e+06	632745	1.89825e+06	797489
66	IDH-mutant	Grade IV	Grade 4	24722140	6.17723e+06	1.89731e+06	2.08979e+06	2.08362e+06	2162763	6.12574e+06	640014	2.00591e+06	8.18135e+06	142568	1159938	128708128	649265	747648	55242544	1.57491e+06	17383664	4293686	1.41835e+06	2.86013e+06	8622607	10643027	453142	905675	262462	3.33776e+06	1690093	2.90196e+06	1010054	728248	93032800	744995	24722140	4.45825e+06	4.40721e+06	2.8156e+06	197262	2.63116e+06	4216561	2.70121e+06	8.07673e+06	20733506	258126	2.0915e+06	636168
68	IDH-mutant	Grade II or III	Grade 2 or 3	54964816	6455483	2139889	4.43174e+06	2.08725e+06	3.2835e+06	5544464	1.56835e+06	1.66464e+06	17141780	861427	6796538	113401800	3.16023e+06	2.17856e+06	59336180	4.18835e+06	18418030	15079627	2.33586e+06	5917691	34856040	13812131	2.17575e+06	6.66203e+06	948951	6932779	1.64733e+06	2.97054e+06	2.29265e+06	3.90013e+06	146442528	907839	54964816	44299392	2914374	13143429	724587	7.38457e+06	4740202	9464044	7.67836e+06	27123000	452054	2.41737e+06	916753
69	WT	Grade II or III	Grade 4	714020	6260636	1.8282e+06	2.20351e+06	2.17492e+06	8531425	4271454	3.04149e+06	1.50725e+06	7412856	238781	799455	108914800	204098	3.10053e+06	59337312	1.99553e+06	17861682	7.03847e+06	1.77256e+06	2.21203e+06	8.15417e+06	1.47608e+06	1.37559e+06	780206	1445119	796849	1.59385e+06	2.7875e+06	111090	1.10425e+06	56903112	2.08925e+06	714020	10305633	8610560	508658	967571	7.04033e+06	4.88945e+06	1.55177e+06	7821835	6.00045e+06	1.38254e+06	7.91909e+06	765413
70	IDH-mutant	Grade II or III	Grade 2 or 3	5857918	6741640	8833910	4.67401e+06	1.99993e+06	6.3611e+06	6.03637e+06	3.32339e+06	1.99693e+06	76651240	1.98593e+06	22386784	145393488	4740508	35840664	57835292	4.80163e+06	18806164	54766708	2.34306e+06	45901956	61389992	22859226	1.97166e+06	10755886	880222	4.11622e+06	1.65302e+06	2.91309e+06	890639	3544947	164021760	713188	5857918	39742160	3.13766e+06	19581140	2523259	9178798	5725909	24920942	7.27812e+06	1080763008	1.18877e+06	785683	879823
71	IDH-mutant	Grade II or III	Grade 2 or 3	1.45027e+06	6.09572e+06	1.73134e+06	2.60569e+06	1.91325e+06	7.50254e+06	5893066	4.08416e+06	1.84537e+06	7429542	182688	838064	115334472	279692	12477476	52185260	2.15257e+06	17007380	12250958	2267178	2444318	12392323	900946	642653	584803	1.24119e+06	465025	1.68123e+06	2759716	1711243	1.54154e+06	41995908	3546873	1.45027e+06	9619732	7760182	526435	753801	9806219	5.00879e+06	325944	7085080	10188397	2.52968e+06	2.06214e+06	723494
72	IDH-mutant	Grade II or III	Grade 2 or 3	724640	6.29591e+06	1.85594e+06	1.37533e+06	2.4371e+06	7670845	5505245	1.84727e+06	1.7805e+06	3.4823e+06	368109	269042	107740144	159140	4.6752e+06	58545320	1.57557e+06	18495832	5.44523e+06	1651890	2044674	5552306	734517	1.07521e+06	1.14667e+06	966814	622912	1.60619e+06	2.72235e+06	111460	1.16641e+06	27230472	1.15014e+06	724640	8106918	9248031	499122	675466	6072276	4448775	846687	7558882	3.62764e+06	1.3948e+06	3.28437e+06	665398
73	WT	Grade II or III	Grade 4	643826	6.69109e+06	1.81652e+06	1.03221e+06	1.86611e+06	5.48675e+06	6721264	1.44588e+06	2.01438e+06	4.54717e+06	284091	490027	115603952	156977	7.1989e+06	60723932	1.42351e+06	20597476	5.50627e+06	2.02609e+06	2.5823e+06	8691487	697864	500938	2.23463e+06	927806	296844	1640297	2904876	50367.2	1.30649e+06	19165574	823336	643826	8456754	7.28068e+06	460344	464752	4.19703e+06	4030101	255754	8.16025e+06	2.26971e+06	1.62498e+06	1765359	599856
74	IDH-mutant	Grade II or III	Grade 2 or 3	900576	6.40351e+06	1.9807e+06	1.59586e+06	2.33241e+06	9906500	1745005	1.80182e+06	649273	4392135	566202	286455	108425192	173718	4108149	58238732	1.61756e+06	18616526	5917798	2.20099e+06	2028117	11775226	5.38179e+06	1.14825e+06	9767574	514670	921559	1.62255e+06	2.90625e+06	102650	904837	29103136	628619	900576	14484741	11423208	575706	502108	4.28216e+06	3972427	1.02199e+06	7.57644e+06	2.39656e+06	751960	5.47583e+06	798645
75	IDH-mutant	Grade II or III	Grade 2 or 3	8918674	6248022	2.32791e+06	2.88464e+06	1.88323e+06	1.69095e+06	7016696	1849382	2.18897e+06	15159752	353975	2.33732e+06	135911792	425520	3.13072e+06	63838300	2.31395e+06	20471882	6611963	2.78135e+06	4.47929e+06	18224098	7.75808e+06	1.29207e+06	12495957	557868	7468340	1.63504e+06	2.64532e+06	781872	506143	142679248	855240	8918674	16311828	6.78035e+06	1.63948e+06	562156	5232397	2.14707e+06	14255804	8079440	7304421	393237	5.07391e+06	722059
76	IDH-mutant	Grade II or III	Grade 2 or 3	732389	6.35772e+06	1.74733e+06	941738	2.26493e+06	8.33093e+06	4174031	1.20561e+06	1.35788e+06	3.56129e+06	441230	156481	91529544	149648	4.14805e+06	60325436	1.39281e+06	19975438	4.35464e+06	2212714	1.64451e+06	11256418	3.28134e+06	758286	3081958	546581	435778	1636151	2.82108e+06	106491	1.65596e+06	15796386	972215	732389	8690736	7.79643e+06	446401	431762	3.29563e+06	2.90641e+06	178661	7882582	2.04316e+06	986508	3982465	748603
77	IDH-mutant	Grade II or III	Grade 2 or 3	1.32014e+06	6039808	1.81728e+06	3404752	2.13222e+06	4.03303e+06	7.21265e+06	4.08672e+06	2331776	10105823	647982	698995	135742496	217434	20405456	58167180	3666397	18895414	15323647	2978466	5795354	7933941	2.4541e+06	2.98642e+06	3.73018e+06	1.56914e+06	790071	1.67686e+06	2.76981e+06	761754	3.5131e+06	60810376	937368	1.32014e+06	17257418	7116166	581726	1.56163e+06	16901606	4.2378e+06	1.72589e+06	7.7704e+06	7454066	5193295	2.72067e+06	856709
78	IDH-mutant	Grade II or III	Grade 2 or 3	23272194	6.40038e+06	1.80743e+06	6.00652e+06	1.85458e+06	2.30589e+06	5636186	2.8525e+06	2.00674e+06	13691674	1.09665e+06	3.90556e+06	128335040	594652	12318941	61579580	5.86845e+06	17613666	17806036	3.71478e+06	5496289	45282692	19399008	1.62922e+06	2.51247e+06	3.68063e+06	8684939	1.65852e+06	2.65065e+06	2.14416e+06	3.79975e+06	232668672	684495	23272194	62043360	3.34457e+06	2290215	1.06424e+06	12448532	5297818	15652410	7925089	17494572	5.686e+06	1.12555e+06	752014
79	IDH-mutant	Grade II or III	Grade 2 or 3	1.0678e+06	6220745	1.68312e+06	2.66455e+06	2.52411e+06	6183036	6302407	7315045	2.24998e+06	5.80234e+06	22702.1	277213	105742232	163074	7.18344e+06	60548860	1778152	20307160	9507194	1.95587e+06	2.62673e+06	1.64464e+06	590144	2.06155e+06	223958	1.16523e+06	528322	1.60403e+06	2.72679e+06	1.16539e+06	700048	42094764	4.54918e+06	1.0678e+06	2.1577e+06	5486734	454278	1.0734e+06	18103608	1805929	45745.9	8102171	7955983	1.64274e+06	2916491	708861
81	WT	Grade II or III	Grade 4	444015	5.46192e+06	1.63815e+06	854329	1.86708e+06	7.65112e+06	5.40843e+06	586867	1.90406e+06	1.3818e+06	55332.3	142610	112282048	144226	1.94431e+06	55797168	968235	17050790	4732930	1654120	772793	2.69782e+06	1.21328e+06	748695	809100	397914	127319	1.6133e+06	2.72328e+06	35826	228860	16742935	2169573	444015	1.60735e+06	7.48844e+06	396973	149639	3.39201e+06	1.30527e+06	101936	7564802	1321565	396342	2.39302e+06	677077
82	IDH-mutant	Grade II or III	Grade 2 or 3	706481	6.31743e+06	1.67568e+06	1.1091e+06	2.01532e+06	2.82951e+06	5937283	755468	1.68377e+06	2.41558e+06	75853.5	191907	116889872	154694	2.60605e+06	60028584	1.13031e+06	21552876	3.8266e+06	1.98973e+06	1.04728e+06	3721853	2.6442e+06	365377	515938	389439	766196	1.5732e+06	2.70128e+06	304349	326178	26273670	1.00705e+06	706481	5487394	9233087	410066	221792	3.55972e+06	1.84617e+06	1.16991e+06	7.7266e+06	1.68036e+06	1.70771e+06	3.5234e+06	623796
83	WT	Grade II or III	Grade 4	430654	5.59818e+06	1.62064e+06	810272	2549076	5376695	1.75348e+06	688303	435715	1.71693e+06	67707.4	161715	104480160	151267	1.63163e+06	56098308	937765	19972614	3563783	2.10174e+06	877237	1.62793e+06	2.50445e+06	388559	621781	257058	733199	1.51585e+06	2.7328e+06	17950.3	365642	19713096	721632	430654	2.49695e+06	9650384	376765	337662	2.24744e+06	2.38728e+06	1.19722e+06	8429792	1.31483e+06	497438	4207591	676496
85	WT	Grade II or III	Grade 4	830273	5907221	1.55787e+06	1.52346e+06	2242379	5.64944e+06	3.60869e+06	1.60608e+06	1.05999e+06	2.73294e+06	83579.2	1.70956e+06	88620792	140840	2.5516e+06	52577852	1.16334e+06	20756736	4616320	2.07096e+06	1.78473e+06	2.42577e+06	1.09889e+06	3415423	2.02004e+06	432702	245498	1.57005e+06	2.68736e+06	100805	950288	41768892	2.68412e+06	830273	5.09542e+06	5.67406e+06	402986	330674	4.25621e+06	3.01201e+06	130465	6.99315e+06	2940608	501092	3.12981e+06	589050
86	IDH-mutant	Grade II or III	Grade 2 or 3	1.23238e+06	5.3043e+06	2.12209e+06	1.05335e+06	2.02386e+06	4.2125e+06	7389226	1.05402e+06	2.43625e+06	2.75408e+06	113609	204180	141047232	145914	2.85444e+06	57362404	1.37016e+06	20758234	4.21108e+06	1.84706e+06	1.27509e+06	4.54021e+06	1.62814e+06	651353	2.26912e+06	528229	483889	1.55742e+06	2626070	48444.9	474193	20924850	895763	1.23238e+06	5280265	8467897	411770	571485	4.06068e+06	1.98686e+06	357454	8.02612e+06	2110556	1.38544e+06	3169809	614556
87	IDH-mutant	Grade II or III	Grade 2 or 3	22580980	6.54862e+06	1.48121e+06	1.62736e+06	2.08891e+06	1316892	4618709	1.60796e+06	1.55868e+06	12559356	923813	2.64777e+06	118012600	1.30053e+06	9770300	59907292	3208365	23736088	9209270	2649677	4483326	17649494	6.57915e+06	1.85439e+06	3702523	619232	4.77853e+06	1568921	2.70636e+06	1.29743e+06	1.81438e+06	104497216	840363	22580980	13448434	3.89786e+06	6.14539e+06	786534	5.99549e+06	2.92841e+06	2.46233e+06	7.95004e+06	11270791	2.40796e+06	2.75462e+06	805683
88	IDH-mutant	Grade II or III	Grade 2 or 3	447266	5.64991e+06	1.43323e+06	1.03501e+06	2154034	4.88788e+06	3357305	850936	812110	1.94815e+06	20697.3	220225	103012088	145509	4.01024e+06	53777156	945357	21231228	3647601	1.54583e+06	1.05206e+06	1343788	937359	612431	463883	372332	193392	1.54134e+06	2.78996e+06	39617.6	474579	15752111	1.97273e+06	447266	1596477	6585155	386249	190852	3697618	1.12847e+06	60838.6	6968312	2.03513e+06	454590	2.63774e+06	546841
89	IDH-mutant	Grade II or III	Grade 2 or 3	10480008	6344672	2463597	3.94742e+06	1.93617e+06	6467856	6861018	5.21169e+06	2.12139e+06	13482873	802635	3779435	134824688	278580	12035225	65930616	4.16637e+06	31741484	20232802	2156950	6.4871e+06	37005552	6327563	2.46492e+06	1.74438e+06	3.95217e+06	3.48457e+06	692762	4.02212e+06	1.47795e+06	1.83241e+06	175244736	838211	10480008	20188070	7613260	1.02844e+06	608865	3012999	4160186	4987705	9020025	35303136	2.35383e+06	2633611	1.88205e+06
90	IDH-mutant	Grade II or III	Grade 2 or 3	153430144	6635446	3.47294e+06	6152249	2.49034e+06	1.41213e+06	7.32301e+06	1.29805e+06	2469740	25970450	677029	8022961	147937856	1.85618e+06	1720158	68909544	2.71148e+06	31274696	11492925	2.58387e+06	5852791	22504656	39149248	1.67402e+06	6098143	615822	18067142	1.02763e+06	5164509	9473688	809241	272343104	796323	153430144	49746604	2218202	8722955	835385	5.06353e+06	2.80365e+06	9816436	9664062	49573964	326386	2.25846e+06	1.21694e+06
91	IDH-mutant	Grade II or III	Grade 2 or 3	2.57261e+06	5.80432e+06	1.83188e+06	1.02371e+06	1.93343e+06	2.37538e+06	7274379	631622	2545527	2111024	96987.3	419518	134864912	159851	3.37775e+06	64469708	971942	33033178	3.25191e+06	2.36374e+06	4.28192e+06	4.6708e+06	2.76483e+06	470159	727646	336988	596996	1.18296e+06	4580476	57844.7	458585	25766202	896667	2.57261e+06	3.15826e+06	7.20906e+06	394083	169399	2.80547e+06	3128551	447278	9480632	2.43755e+06	1.09414e+06	1.51835e+06	794868
92	IDH-mutant	Grade II or III	Grade 2 or 3	375833	5019255	1.91123e+06	952598	2.02947e+06	5310188	6.03795e+06	697304	1.82743e+06	1.2105e+06	22743.7	185308	135589520	153525	2.97069e+06	63781704	878120	22618154	5.057e+06	1.80778e+06	760212	1.66657e+06	1.07016e+06	6638495	297734	334393	124534	1.31466e+06	4201919	33287.9	229705	16586960	3716764	375833	1.06698e+06	5.88887e+06	405915	151023	3226856	1.43076e+06	126602	8878908	1.5527e+06	408958	1.84436e+06	612316
93	IDH-mutant	Grade II or III	Grade 2 or 3	944116	5002070	1.88185e+06	2.3082e+06	2.0742e+06	5033155	5.30834e+06	2.63335e+06	1.6807e+06	4.23508e+06	186225	749561	149283456	158425	5.56036e+06	64256900	1.83131e+06	22895746	6.03574e+06	2.7084e+06	2734003	10709471	3.91081e+06	696528	1.93829e+06	662618	823208	1.43842e+06	3.87677e+06	151822	721125	40835820	776510	944116	4775390	12250654	405688	450183	8336057	2693278	1.81982e+06	8645384	4.79609e+06	1125868	3.66532e+06	638244
94	WT	Grade II or III	Grade 4	405086	4913134	2.00086e+06	1.96064e+06	2026078	5243245	4379728	690589	1.33007e+06	1.78062e+06	43091.5	242889	115364608	151799	3.33717e+06	61460272	1.02025e+06	24633470	4.20576e+06	2.29065e+06	1.60143e+06	2.98546e+06	2.72459e+06	1.04149e+06	2.49295e+06	227776	490475	1.43297e+06	3.75206e+06	32575.1	425805	17254754	1.19245e+06	405086	1.93241e+06	9683004	397201	112828	3.0543e+06	2953151	990374	8589309	1.76124e+06	703010	2.22908e+06	547114
95	IDH-mutant	Grade IV	Grade 4	49564552	5.15923e+06	2.35062e+06	8.27901e+06	1.84535e+06	1.76886e+06	6103875	1.8944e+06	1.87445e+06	11024687	287036	4.07679e+06	153384832	199695	2.07571e+06	64758992	2.59518e+06	25219924	6.7633e+06	2.78488e+06	4.64459e+06	25346306	16867074	1.66767e+06	7.12201e+06	452989	14381466	1.45388e+06	3.41612e+06	9270185	761764	203758688	662091	49564552	90067792	4987879	720051	711604	6.59557e+06	2.17931e+06	16290526	8752209	18511878	421254	4.9785e+06	632021
96	IDH-mutant	Grade II or III	Grade 2 or 3	2.03023e+06	5500617	2.80605e+06	2.50994e+06	1.87594e+06	6.39583e+06	1.15214e+06	1.5991e+06	333962	4555020	146466	258227	110494848	182859	11265708	67309624	1.9412e+06	22511504	5935464	2.61936e+06	3.04013e+06	3.41472e+06	8775943	996746	1776123	577414	535060	1.43088e+06	3213815	219238	1.04858e+06	35790808	1.16683e+06	2.03023e+06	7.16518e+06	9244193	408972	491880	6030162	2.76955e+06	617252	8909277	2805523	1.15397e+06	3.14604e+06	599980
97	WT	Grade II or III	Grade 4	673607	5.02531e+06	1.71188e+06	1.39486e+06	1.81415e+06	1.80419e+06	6594441	1.10233e+06	2.10851e+06	3089754	187395	1.13607e+06	151974240	546863	2.20634e+06	65323500	1.32834e+06	25434932	4.05485e+06	3.71583e+06	1.60977e+06	7043645	2265316	1212881	2.56376e+06	351276	927473	1.37973e+06	3.21355e+06	515141	478883	33191788	903727	673607	4.33847e+06	8.31328e+06	1.94799e+06	249615	3343269	1.97725e+06	2.25539e+06	8953230	12244262	446961	3043826	549258
98	IDH-mutant	Grade IV	Grade 4	62494992	4.99109e+06	2942272	8714568	1934521	5021049	5.4345e+06	2.43403e+06	1.94891e+06	17193622	979858	3.83049e+06	136663872	1.49458e+06	4052572	60843696	5.11828e+06	26142542	17504238	3.69735e+06	8598609	52483760	23143884	3.64356e+06	5148275	926515	16308323	1.58946e+06	3.18638e+06	7679812	1.87232e+06	309334976	885163	62494992	60968412	5248013	7.52889e+06	980254	9560214	3.71554e+06	23804598	8403695	36356028	839930	6394597	561483
99	IDH-mutant	Grade IV	Grade 4	1.77839e+06	5289346	1.68099e+06	1.3005e+06	1.82801e+06	3.58405e+06	1.014e+06	1.83289e+06	396607	2.86045e+06	191695	451980	130108600	182310	3.01542e+06	68809312	1.42209e+06	23570338	3.79451e+06	4191138	1.72632e+06	11439615	8423728	848517	1.29949e+06	474665	366349	1.41532e+06	3.25689e+06	541654	321013	21973410	1013217	1.77839e+06	3812722	11518372	396552	388802	5.10085e+06	2.03898e+06	860972	9468177	6950697	1.36408e+06	4.23712e+06	548988
100	WT	Grade II or III	Grade 4	515414	4720079	2.23913e+06	700995	1.9242e+06	4.35433e+06	6.65915e+06	1.00449e+06	2.01068e+06	1.91682e+06	75825.3	201286	124515656	165460	3.44088e+06	64247828	994792	26693858	3.37564e+06	4302034	1.22671e+06	5.29676e+06	3.17376e+06	5.3797e+06	1.28335e+06	345411	192518	1.56638e+06	3.16254e+06	52705.3	285543	22251668	993321	515414	3.74484e+06	12400361	413432	262793	2.99239e+06	2.3623e+06	393766	8359228	2574077	2.21119e+06	4398411	670067
101	IDH-mutant	Grade IV	Grade 4	85126416	4.71145e+06	2.658e+06	6.30934e+06	1.95129e+06	1.30534e+06	1.11936e+06	1.91381e+06	472787	17852776	685738	3035658	136665376	381264	2.59233e+06	63895588	3.26402e+06	26198970	9440588	3.9112e+06	7164166	38259332	44073084	4.29055e+06	5.54816e+06	395471	14171150	1.45451e+06	3.12644e+06	6.53153e+06	965621	208634512	713439	85126416	54064088	3.99221e+06	1.81083e+06	765932	3544389	2.7772e+06	18885704	8532856	28604886	310924	5551532	638800
102	IDH-mutant	Grade II or III	Grade 2 or 3	5205412	5391405	2.47725e+06	4.00756e+06	1.81287e+06	2.8575e+06	2.91782e+06	6695690	919474	19706946	605659	1.5838e+06	152252336	353547	19799730	67454136	8536782	25907156	22727202	5569250	18669728	27295772	14119111	1586711	530772	1.82628e+06	6.96002e+06	1.46544e+06	3.059e+06	728535	2654659	237832384	697619	5205412	14247973	9241778	1.05908e+06	1.57987e+06	13222037	5.65709e+06	11549867	9616221	13357722	5.12708e+06	7.15107e+06	577260
103	WT	Grade II or III	Grade 4	344933	4731482	2.20711e+06	751782	1.67171e+06	4.25588e+06	5787569	796887	1618964	3036642	63580.1	192509	135776464	155336	2.59876e+06	62924920	912819	26345496	4.70133e+06	3909876	1.24751e+06	5.24205e+06	6.20143e+06	398360	1.17449e+06	274524	894671	1.52107e+06	3.26804e+06	109141	441686	23962492	818603	344933	2.35647e+06	10305292	409213	176855	1.92366e+06	2.2435e+06	1.21648e+06	8494105	2122247	1.3401e+06	2.2267e+06	582466
104	IDH-mutant	Grade II or III	Grade 2 or 3	916074	4724178	2.13077e+06	939097	1.71759e+06	2.54903e+06	1.68093e+06	824186	468030	2.89405e+06	136475	613685	143501872	159015	2.51932e+06	64116468	1.2522e+06	26908492	3.66947e+06	3.36397e+06	3697148	10166678	3.49585e+06	2.09555e+06	3.03054e+06	302259	628856	1.52491e+06	3.15014e+06	153834	450911	28388528	682035	916074	3624810	12070743	448009	218359	2.53328e+06	2.30879e+06	1.80457e+06	8663464	5.6986e+06	926963	2.66002e+06	551724
105	WT	Grade IV	Grade 4	388444	4314092	1.80014e+06	1.50886e+06	1.95962e+06	5.45131e+06	4.70097e+06	1.12364e+06	1.49175e+06	2.36216e+06	45105.4	248120	124429072	150610	3.88715e+06	66009576	1.03332e+06	25671240	4614202	3.67321e+06	1.60027e+06	2.31953e+06	4.4814e+06	563437	2.16284e+06	344671	203063	1.44108e+06	2.99253e+06	423629	468306	20846890	2354385	388444	2.40087e+06	7.54708e+06	440764	301639	2780532	1.83942e+06	502908	8486414	5235010	1.034e+06	2.24691e+06	673315
106	WT	Grade IV	Grade 4	370232	4.75202e+06	3.31371e+06	1.16279e+06	1.87419e+06	3.39626e+06	4.22799e+06	940040	1.25836e+06	2.52858e+06	96770.1	177839	135690208	151732	2585835	63262956	1.01208e+06	25946940	3.35808e+06	3.56654e+06	1.12777e+06	5842438	7.86375e+06	1.43045e+06	780828	244832	460288	1.43792e+06	3.15702e+06	408870	281752	19116654	689315	370232	5.74511e+06	11910733	382359	175917	2.91508e+06	2.02637e+06	1.725e+06	8714793	3.22698e+06	1.74783e+06	1880272	665390
107	WT	Grade IV	Grade 4	427238	4.59769e+06	1762476	1.19414e+06	1.67751e+06	4632149	5574823	1.05154e+06	1830160	2.88927e+06	35552.7	298966	138841424	167100	4.89685e+06	65985720	948481	24536602	4.25089e+06	4.0243e+06	940007	1637748	1.94913e+06	585383	641771	321584	273369	1.51493e+06	3.03977e+06	155659	236582	27551188	1.61723e+06	427238	1.8994e+06	8780966	392374	225440	2.69828e+06	2833882	295413	8806507	3.93717e+06	1.30088e+06	2.95473e+06	662676
108	IDH-mutant	Grade IV	Grade 4	5200746	5002018	1.71259e+06	3.96725e+06	1.88451e+06	1.23895e+06	2.80727e+06	1.73901e+06	1.00364e+06	8822745	205181	2.32171e+06	160228320	208754	2.29002e+06	66409308	1.76301e+06	27069644	4.83344e+06	4.73828e+06	3.01604e+06	10335409	19275028	1.04648e+06	8882566	422798	7252409	1.51102e+06	3.01831e+06	3493419	359028	125922368	948879	5200746	12965947	4619451	779766	512867	3.98706e+06	4.71084e+06	5.19095e+06	8947836	22283966	467847	2.09508e+06	480326
109	WT	Grade II or III	Grade 4	361686	2.28012e+06	654975	312168	2.29911e+06	2.87365e+06	4.10319e+06	646998	1.28442e+06	597410	20486.2	87238.5	77779056	53919.6	1.37842e+06	34957156	350656	14868245	2.21996e+06	3.6095e+06	323570	1745796	761554	385002	621548	256652	85480	467870	834506	38647.2	144536	6.88504e+06	1.78854e+06	361686	1.47339e+06	4783642	157566	104878	1.44124e+06	1.68642e+06	79485.4	2.35785e+06	1.56157e+06	304762	1.74668e+06	515678
110	IDH-mutant	Grade IV	Grade 4	4688748	5.03647e+06	1552392	3.69721e+06	1701756	1.60292e+06	5.14229e+06	1349322	1637381	4694101	158278	2.68677e+06	140777376	156945	1.288e+06	66723832	1500147	24752786	3.92248e+06	4313703	2.00689e+06	11004246	6873083	556197	3.03562e+06	382631	3388472	1.50589e+06	3.02484e+06	347925	373634	73918128	789123	4688748	5.26523e+06	7.03357e+06	393316	339457	2952386	3.27805e+06	4956459	9118425	6182458	810872	2276189	687289
111	WT	Grade IV	Grade 4	579860	5027348	1.52625e+06	2306820	1.66149e+06	2.55249e+06	6024637	1.83023e+06	1.60623e+06	3575393	56199.2	504629	129089880	133796	2.33617e+06	66902960	1.20845e+06	26505874	4258172	3.77274e+06	1.46132e+06	4.93715e+06	8436600	403086	1.43758e+06	556532	1.28353e+06	1.50407e+06	3064974	876846	481414	39864952	884837	579860	3.42481e+06	10499135	365730	226884	5681282	2.48075e+06	1.79106e+06	9707584	5.28989e+06	1.55741e+06	4808463	476315
112	WT	Grade IV	Grade 4	602275	4458782	2163175	2215639	1.78145e+06	4.05723e+06	5.06906e+06	1.78847e+06	1.6624e+06	4.43132e+06	141249	326000	139165568	183328	5.05421e+06	62434020	1.71727e+06	26211638	5450833	4.2151e+06	4120877	10981744	3.11144e+06	530316	4232814	377400	753374	1.46818e+06	3.0119e+06	565746	534724	32154414	765647	602275	3.59407e+06	11441807	390723	249604	3.35786e+06	2756978	3.39137e+06	8987566	3.5692e+06	2750043	2.7432e+06	617412
113	IDH-mutant	Grade II or III	Grade 2 or 3	87293424	5831064	3897012	4231847	2.14538e+06	1.11396e+06	5.43281e+06	3.29252e+06	1.8283e+06	38039448	439297	4050690	148102592	3.18917e+06	2.78315e+06	72654624	2606864	29410804	24871730	2.19166e+06	6.53989e+06	28689970	44700896	2.89231e+06	19503518	734101	18593506	1.5997e+06	2.85195e+06	4.00449e+06	419574	366309664	635906	87293424	42442164	1.74902e+06	15472384	591347	5.23088e+06	2.38722e+06	64195420	9548861	81522128	196791	5.88906e+06	1055722
114	IDH-mutant	Grade II or III	Grade 2 or 3	1.82652e+06	5464027	3900093	1.25921e+06	1914546	3.6055e+06	5898102	951939	1718175	2347272	129412	501500	141370688	174543	7.18508e+06	69330048	1.36366e+06	28442592	4.23574e+06	3.60971e+06	2.90451e+06	6.38894e+06	2.74596e+06	484735	1.58399e+06	387558	511050	1.50552e+06	2.95765e+06	130632	974737	26160790	703511	1.82652e+06	4275147	10760660	354298	340755	3.53498e+06	2.55193e+06	961631	9297516	2431668	1.49541e+06	5575286	846229
115	WT	Grade IV	Grade 4	729673	4993820	1455707	2.54865e+06	1.77128e+06	4288131	6125599	1.44744e+06	1826981	4.102e+06	74150.6	372600	137834864	141304	3568724	69525232	1.08843e+06	28153834	5.60839e+06	4.05684e+06	8840251	5.69103e+06	13080352	587680	2.05008e+06	476434	1.04746e+06	1.50496e+06	2.96381e+06	339579	320124	28340586	730602	729673	4.44322e+06	11391333	359466	328248	3754979	2.83741e+06	1.24205e+06	9859045	5.91749e+06	2395003	3.1654e+06	626515
116	WT	Grade II or III	Grade 4	309058	5037050	1.95662e+06	676282	1.6989e+06	4738486	4.0506e+06	980081	1.37613e+06	1.53698e+06	70305.7	182290	112572728	144037	2.06161e+06	67432464	849218	28817552	4.48295e+06	4.07824e+06	774972	4.08431e+06	2.19672e+06	448832	442371	262241	143170	1.51154e+06	2.83028e+06	41505.1	244469	10314818	1.78428e+06	309058	2.87722e+06	8626354	368869	269194	2154818	1.82214e+06	354109	9212456	1.58144e+06	1.83744e+06	2383659	598569
117	WT	Grade IV	Grade 4	355005	5.2891e+06	1.98094e+06	1001494	1566436	4707252	1.06485e+06	964367	302881	1.22243e+06	14465	182657	80896040	155577	2.94204e+06	63879692	883125	29252698	4.01212e+06	3302748	653448	1302661	2.86658e+06	923127	1.99537e+06	176240	126114	1.4638e+06	2.89984e+06	59949.3	216433	11425343	1.79113e+06	355005	4.50998e+06	7949924	374246	165627	2519359	2.55112e+06	87420.3	8694128	1.6506e+06	809140	5277678	513580
118	WT	Grade IV	Grade 4	703418	5690643	1.58e+06	4483729	1616266	1354912	1.22722e+06	2.66149e+06	416677	14964107	412168	2495862	148964400	441822	4.9457e+06	70425176	2.92881e+06	28165564	8923827	4252582	6.74419e+06	19916770	12867846	1.31249e+06	5966131	1356559	8.21581e+06	1.59721e+06	2.93745e+06	2.44204e+06	814488	170438512	778463	703418	11401907	4.38355e+06	1.63592e+06	719033	7.21787e+06	4.59015e+06	16403505	10192185	27010860	1.33741e+06	2.99976e+06	495451
119	IDH-mutant	Grade II or III	Grade 2 or 3	5692674	5.61551e+06	1818833	4143852	1.59293e+06	2.55719e+06	4514227	11211107	1.55728e+06	7702391	248809	1.55551e+06	153201920	199920	9222017	65690312	3.20839e+06	27540506	13847617	3.84408e+06	6163583	10838142	1821806	1.87008e+06	1.53002e+06	1.89354e+06	1191398	1.5449e+06	2796301	741044	941995	60608696	849445	5692674	6.79244e+06	11520103	400432	892401	22192920	5353597	1.97827e+06	8873751	11486382	2843541	2961951	543702
120	WT	Grade II or III	Grade 4	535685	5821118	2.54534e+06	1.61274e+06	1.6928e+06	4.78674e+06	5.50236e+06	2350847	1.86637e+06	3066383	109048	261718	138697328	144451	4558025	68670304	1.09988e+06	27691742	4.30217e+06	4861183	1334993	6.23671e+06	3.12091e+06	3.18529e+06	4.51236e+06	375952	479519	1.40761e+06	2821791	135365	591218	27582302	781038	535685	4.39411e+06	11864481	359829	236633	3550148	2364274	2.83497e+06	9301256	3765242	1.71229e+06	2.92619e+06	655295
121	WT	Grade IV	Grade 4	490075	5659096	1729815	2.26122e+06	2.04183e+06	1932401	6054424	1.43486e+06	1.91002e+06	2.86285e+06	110398	1.89057e+06	146415488	139992	1.99072e+06	67408592	1.21715e+06	29221840	4420455	4.2323e+06	1707316	10007943	10625216	1956851	9653687	267922	644134	1520854	2.8564e+06	592180	470354	24147260	731993	490075	8.22525e+06	8708771	367218	385512	2.37369e+06	2.53759e+06	3.11619e+06	9197523	4299932	1485500	2419751	583924
122	WT	Grade IV	Grade 4	1.39486e+06	6.12732e+06	1.95834e+06	4521702	1.84751e+06	1.20664e+06	5463074	2.74767e+06	1.88425e+06	22088736	353889	4487565	150907632	2.01642e+06	2.60943e+06	71800488	1.58265e+06	26372936	9636332	2.66967e+06	4929395	9517301	28312498	2720351	15817602	448391	11954484	1.43688e+06	2.87085e+06	1927731	673484	204363360	688409	1.39486e+06	9216404	3.69617e+06	8972763	418355	3.71634e+06	3.96975e+06	18024534	9702380	45728040	346392	3.10614e+06	508125
123	IDH-mutant	Grade IV	Grade 4	3.34924e+06	6.19113e+06	1.29583e+06	1.27803e+06	1.52899e+06	2.02169e+06	958301	1.3042e+06	284613	2775455	177830	514156	134758080	137498	2.63364e+06	74826544	925012	29161304	4.2858e+06	3.50884e+06	1.68622e+06	3.37508e+06	6.43003e+06	1.2867e+06	1.05951e+06	531574	940321	1.42592e+06	2.8083e+06	331158	494984	39187564	653614	3.34924e+06	3.43969e+06	8686678	425914	227910	3.46231e+06	3.5128e+06	1.73697e+06	9783879	3353479	950330	3127207	492566
124	WT	Grade IV	Grade 4	471222	5.34015e+06	1.31381e+06	4.09507e+06	1.81438e+06	1.48294e+06	1.42841e+06	1569841	553072	5070621	109619	1.70756e+06	140966560	142896	1.49463e+06	75795176	1.23524e+06	27327102	3.72804e+06	3.55189e+06	2.64505e+06	5.57744e+06	15783599	1.97356e+06	4.08101e+06	391381	7949954	1468158	2.81749e+06	264390	661958	105303952	732265	471222	5.4131e+06	6.56169e+06	459788	319654	3.28454e+06	3.8284e+06	9352826	9716404	16931632	469574	4.16552e+06	517952
125	WT	Grade IV	Grade 4	292382	5.56894e+06	1.27675e+06	2.02688e+06	1.85891e+06	1.90261e+06	1058134	775809	371801	2.46039e+06	61040.3	791833	136506112	134569	1.63318e+06	68591800	858942	29255786	3.81526e+06	3.86718e+06	1.30014e+06	3.07767e+06	10363703	1.09161e+06	3.16097e+06	272129	1.69845e+06	1388234	2.68835e+06	301951	490239	30743962	698020	292382	3.94585e+06	9244830	365746	152280	2.81192e+06	5.11256e+06	4816316	9623473	2.44984e+06	1.07919e+06	2.74134e+06	653912
126	WT	Grade IV	Grade 4	432758	6.17632e+06	1.51248e+06	2.09838e+06	1.90274e+06	1.5827e+06	3.98902e+06	2.17779e+06	1.16176e+06	7927984	456268	3.66443e+06	154007616	124040	1.80539e+06	72709608	1.98746e+06	29176886	6.89008e+06	4.02933e+06	5014924	12842724	5665314	1.93144e+06	14135816	1.16747e+06	6380353	1.31792e+06	2.6005e+06	789602	1.28769e+06	112489928	632544	432758	12955326	6.00758e+06	451951	479529	3853385	4986554	25310598	11111608	5280609	1.76411e+06	2.4478e+06	560331
127	WT	Grade II or III	Grade 4	551347	5258277	1.67172e+06	1.38514e+06	1.62239e+06	3328181	2.64034e+06	1.56599e+06	869949	2.83036e+06	89706.5	397990	139443216	112514	3.33562e+06	64983836	1.04854e+06	29903572	4344666	3.84956e+06	1.80707e+06	4.86329e+06	2476989	2.1428e+06	4464229	556387	435254	1.28284e+06	2.73523e+06	182219	803588	21440228	794828	551347	4371370	9503171	351528	217768	4035687	3.89667e+06	1.40144e+06	8489727	3.21808e+06	1.55385e+06	2132291	587948
128	WT	Grade II or III	Grade 4	314825	5601428	1.84737e+06	1.25244e+06	2199784	4011256	6.43023e+06	1.23482e+06	2.02849e+06	1.772e+06	41724.1	149390	127643696	122271	2.27173e+06	69148520	774368	29136404	4691264	3289188	613603	2.32055e+06	6884314	844492	1.68704e+06	253670	160223	1.29987e+06	2.60924e+06	61211.5	527124	11559552	2.07058e+06	314825	2.34123e+06	5.26886e+06	305512	236430	2501720	3.17178e+06	125154	9216169	1.78703e+06	466396	2.8643e+06	552967
129	WT	Grade II or III	Grade 4	432241	5712543	1.98717e+06	1.38408e+06	2.10106e+06	1.39492e+06	1.28372e+06	1.60317e+06	390823	5.66097e+06	125261	1.00132e+06	146360576	141734	1.54702e+06	66591828	1.02307e+06	26703546	3205006	4095726	1.37465e+06	5829592	17631336	1.16061e+06	3.08829e+06	534728	1.37178e+06	1.29291e+06	2532219	97851.6	625603	44265988	607082	432241	4.78188e+06	9502239	337713	225186	3232240	3.73767e+06	4.55722e+06	9647582	3.35126e+06	604840	8574029	586070
130	IDH-mutant	Grade II or III	Grade 2 or 3	27228626	13493231	4072977	9499315	1.57828e+06	2.11996e+06	9886540	4.64361e+06	3207723	21061128	708955	6.18616e+06	125798248	1505993	1.76398e+06	89836328	10748022	184037456	14497692	2.15116e+06	3.92502e+06	20920124	27056932	10691212	6613192	1.08005e+06	5.59831e+06	688546	5.39996e+06	1.16054e+06	1.09228e+06	216619104	10563247	27228626	18242418	877737	6.8081e+06	62351.4	10137178	5156362	14960378	12670970	129962872	255309	2.18677e+06	2602394
131	WT	Grade II or III	Grade 4	425294	14259116	2.2693e+06	2081863	2.20694e+06	2.32876e+06	11862597	1.62863e+06	3.56802e+06	4656474	408898	2.59764e+06	101790056	342172	1.91087e+06	85413896	2.51295e+06	178560224	3.82396e+06	2.02761e+06	1.21984e+06	5881829	7090041	1.28607e+06	4677360	410654	266003	1142471	6578436	160539	376492	50071132	5.47295e+06	425294	3.88176e+06	2.72925e+06	755580	401580	4104140	4078433	690164	11413580	26798910	373075	3.21371e+06	1.82654e+06
132	IDH-mutant	Grade II or III	Grade 2 or 3	803414	12854921	2.06681e+06	2.57844e+06	1.28131e+06	2.05851e+06	4.51235e+06	4.87242e+06	1.71104e+06	7.49583e+06	2.53491e+06	3.29263e+06	162696144	277912	11672927	114391032	12269885	201228048	8736255	1.41423e+06	35129176	20488070	9131506	10980360	5.29198e+06	627867	297335	1.38373e+06	5.43131e+06	267715	896705	118261384	10656722	803414	1.3318e+06	500037	12088613	429047	10478435	1.71958e+06	778187	14787878	19067560	453706	3.40797e+06	1.2365e+06
133	IDH-mutant	Grade IV	Grade 4	782238	13698584	2.28297e+06	4029012	1.49412e+06	2.23524e+06	8056299	2.40858e+06	2.38856e+06	12104286	929997	3.44805e+06	158707264	240428	2.84913e+06	89498296	4453297	102489472	9458563	5594935	5085493	38935168	14908117	1.13246e+06	7129944	767438	5382350	2.39571e+06	4.90704e+06	2.00415e+06	3.69097e+06	132701968	893925	782238	23867708	7.52104e+06	637345	1053510	4747656	4730678	5378355	11851566	8999028	1.15265e+06	1155891	1.04273e+06
[truncated: 2,571 more columns]

## Sheet: Ion details
Feature name	Ionisation Mode	m/z value	Retention Time	IUPAC name	HMDB ID	Molecular formula
NEG_100.9322_22.7	NEG	100.932	22.7
NEG_101.023_11.84_2-Ketobutyric acid	NEG	101.023	11.84	2-Ketobutyric acid	HMDB0000005	C4H6O3
NEG_102.0183_2.24_Pyruvatoxime	NEG	102.018	2.24	Pyruvatoxime	HMDB0002455	C3H5NO3
NEG_102.9474_22.87	NEG	102.947	22.87
NEG_102.9554_1.79	NEG	102.955	1.79
NEG_102.9554_23	NEG	102.955	23
NEG_103.0023_2.43_Malonic acid	NEG	103.002	2.43	Malonic acid	HMDB0000691	C3H4O4
NEG_104.9525_22.99	NEG	104.953	22.99
NEG_105.0179_1.97_Glyceric acid	NEG	105.018	1.97	Glyceric acid	HMDB0000139	C3H6O4
NEG_108.0441_10.98_4-Aminophenol	NEG	108.044	10.98	4-Aminophenol	HMDB0001169	C6H7NO
NEG_111.0075_3.06_3-Furoic acid	NEG	111.007	3.06	3-Furoic acid	HMDB0000444	C5H4O3
NEG_112.9843_9.25_Trifluoroacetic acid	NEG	112.984	9.25	Trifluoroacetic acid	HMDB0014118	C2HF3O2
NEG_114.0183_5.02	NEG	114.018	5.02
NEG_115.0024_3.05_Fumaric acid	NEG	115.002	3.05	Fumaric acid	HMDB0000134	C4H4O4
NEG_115.9194_22.7	NEG	115.919	22.7
NEG_116.034_3.51_Acetylglycine	NEG	116.034	3.51	Acetylglycine	HMDB0000532	C4H7NO3
NEG_116.9272_22.4	NEG	116.927	22.4
NEG_117.018_4.77_Methylmalonic acid	NEG	117.018	4.77	Methylmalonic acid	HMDB0000202	C4H6O4
NEG_117.0544_9.04_3-Hydroxy-2-methyl-[R-(R,S)]-butanoic acid	NEG	117.054	9.04	3-Hydroxy-2-methyl-[R-(R,S)]-butanoic acid	HMDB0000351	C5H10O3
NEG_119.0337_2.59_(S)-3,4-Dihydroxybutyric acid	NEG	119.034	2.59	(S)-3,4-Dihydroxybutyric acid	HMDB0000337	C4H8O4
NEG_121.0282_12.07_Benzoic acid	NEG	121.028	12.07	Benzoic acid	HMDB0001870	C7H6O2
NEG_124.0061_1.65_Taurine	NEG	124.006	1.65	Taurine	HMDB0000251	C2H7NO3S
NEG_124.9901_2.32_2-Hydroxyethanesulfonate	NEG	124.99	2.32	2-Hydroxyethanesulfonate	HMDB0003903	C2H6O4S
NEG_124.9996_1.96_Ethylphosphate	NEG	125	1.96	Ethylphosphate	HMDB0012228	C2H7O4P
NEG_125.0959_12.7_(E)-2-octenal	NEG	125.096	12.7	(E)-2-octenal	HMDB0013809	C8H14O
NEG_126.0184_2.41_Hydroxyminaline	NEG	126.018	2.41	Hydroxyminaline	HMDB0034368	C5H5NO3
NEG_126.0296_19.82_1-Methyl-4-nitroimidazole	NEG	126.03	19.82	1-Methyl-4-nitroimidazole	HMDB0060659	C4H5N3O2
NEG_127.0136_11.35_Barbituric acid	NEG	127.014	11.35	Barbituric acid	HMDB0041833	C4H4N2O3
NEG_127.0249_2.29	NEG	127.025	2.29
NEG_127.0752_12.07_1,3-Diacetylpropane	NEG	127.075	12.07	1,3-Diacetylpropane	HMDB0029165	C7H12O2
NEG_128.0341_3.11_Pyroglutamic acid	NEG	128.034	3.11	Pyroglutamic acid	HMDB0000267	C5H7NO3
NEG_128.9583_11.85	NEG	128.958	11.85
NEG_129.0544_10.14_2-Methyl-3-ketovaleric acid	NEG	129.054	10.14	2-Methyl-3-ketovaleric acid	HMDB0000408	C6H10O3
NEG_129.9746_1.72	NEG	129.975	1.72
NEG_130.0497_8.14_4-Hydroxyproline	NEG	130.05	8.14	4-Hydroxyproline	HMDB0000725	C5H9NO3
NEG_131.0085_1.91	NEG	131.008	1.91
NEG_131.0337_8.78_Monoethyl malonic acid	NEG	131.034	8.78	Monoethyl malonic acid	HMDB0000576	C5H8O4
NEG_131.0701_11.34_2-Hydroxy-3-methylpentanoic acid	NEG	131.07	11.34	2-Hydroxy-3-methylpentanoic acid	HMDB0000317	C6H12O3
NEG_132.0112_2.07	NEG	132.011	2.07
NEG_132.9222_22.69	NEG	132.922	22.69
NEG_133.013_2.35_L-Malic acid	NEG	133.013	2.35	L-Malic acid	HMDB0000156	C4H6O5
NEG_133.0494_3.07_2,3-Dihydroxyvaleric acid	NEG	133.049	3.07	2,3-Dihydroxyvaleric acid	HMDB0000421	C5H10O4
NEG_133.9905_1.98	NEG	133.99	1.98
NEG_134.8638_23.58	NEG	134.864	23.58
NEG_134.8934_22.64	NEG	134.893	22.64
NEG_135.0286_1.9_Erythronic acid	NEG	135.029	1.9	Erythronic acid	HMDB0000613	C4H8O5
NEG_135.9698_22.45	NEG	135.97	22.45
NEG_136.0392_11.13_Trigonelline	NEG	136.039	11.13	Trigonelline	HMDB0000875	C7H7NO2
NEG_136.8904_22.65	NEG	136.89	22.65
NEG_136.9086_22.86	NEG	136.909	22.86
NEG_137.0232_13.19_4-Hydroxybenzoic acid	NEG	137.023	13.19	4-Hydroxybenzoic acid	HMDB0000500	C7H6O3
NEG_138.0184_13.46_4-Nitrophenol	NEG	138.018	13.46	4-Nitrophenol	HMDB0001232	C6H5NO3
NEG_138.0549_10.46_3,4-Dihydroxybenzylamine	NEG	138.055	10.46	3,4-Dihydroxybenzylamine	HMDB0012153	C7H9NO2
NEG_138.9695_22.74_Liquid thiophthene	NEG	138.97	22.74	Liquid thiophthene	HMDB0029716	C6H4S2
NEG_138.9836_22.68	NEG	138.984	22.68
NEG_139.9833_1.77	NEG	139.983	1.77
NEG_140.9849_23.41	NEG	140.985	23.41
NEG_141.0545_12.07_5-Ethyl-3-hydroxy-4-methyl-2(5H)-furanone	NEG	141.054	12.07	5-Ethyl-3-hydroxy-4-methyl-2(5H)-furanone	HMDB0033551	C7H10O3
NEG_142.0498_9.98_Vinylacetylglycine	NEG	142.05	9.98	Vinylacetylglycine	HMDB0000894	C6H9NO3
NEG_142.9739_1.61	NEG	142.974	1.61
NEG_142.995_2.02	NEG	142.995	2.02
NEG_143.0338_11.17_3-Hexenedioic acid	NEG	143.034	11.17	3-Hexenedioic acid	HMDB0000393	C6H8O4
NEG_143.0702_13.98_4-Hydroxycyclohexylcarboxylic acid	NEG	143.07	13.98	4-Hydroxycyclohexylcarboxylic acid	HMDB0001988	C7H12O3
NEG_143.9377_22.87	NEG	143.938	22.87
NEG_144.029_2.4_2-Keto-glutaramic acid	NEG	144.029	2.4	2-Keto-glutaramic acid	HMDB0001552	C5H7NO4
NEG_144.0443_13.13_1H-Indole-3-carboxaldehyde	NEG	144.044	13.13	1H-Indole-3-carboxaldehyde	HMDB0029737	C9H7NO
NEG_144.0655_9.96_Isobutyrylglycine	NEG	144.065	9.96	Isobutyrylglycine	HMDB0000730	C6H11NO3
NEG_144.9223_22.7	NEG	144.922	22.7
NEG_144.9906_22.55	NEG	144.991	22.55
NEG_145.0131_2.63_Oxoglutaric acid	NEG	145.013	2.63	Oxoglutaric acid	HMDB0000208	C5H6O5
NEG_145.0494_9.8_2-Methylglutaric acid	NEG	145.049	9.8	2-Methylglutaric acid	HMDB0000422	C6H10O4
NEG_145.0858_12.99_3-Hydroxyisoheptanoic acid	NEG	145.086	12.99	3-Hydroxyisoheptanoic acid	HMDB0002207	C7H14O3
NEG_146.0262_2.48_Indole-5,6-quinone	NEG	146.026	2.48	Indole-5,6-quinone	HMDB0006779	C8H5NO2
NEG_146.9374_22.87	NEG	146.937	22.87
NEG_146.9648_1.72	NEG	146.965	1.72
NEG_146.9818_2.89	NEG	146.982	2.89
NEG_147.0287_3.04_Citramalic acid	NEG	147.029	3.04	Citramalic acid	HMDB0000426	C5H8O5
NEG_148.0321_3.04	NEG	148.032	3.04
NEG_148.9902_2.84_Thiodiacetic acid	NEG	148.99	2.84	Thiodiacetic acid	HMDB0042032	C4H6O4S
NEG_149.0233_9.6_Phenylglyoxylic acid	NEG	149.023	9.6	Phenylglyoxylic acid	HMDB0001587	C8H6O3
NEG_149.0444_2.05_D-Xylose	NEG	149.044	2.05	D-Xylose	HMDB0000098	C5H10O5
NEG_151.025_4.86_Xanthine	NEG	151.025	4.86	Xanthine	HMDB0000292	C5H4N4O2
NEG_152.0012_1.88_3-Sulfinoalanine	NEG	152.001	1.88	3-Sulfinoalanine	HMDB0000996	C3H7NO4S
NEG_152.0342_14.8_3-Hydroxyanthranilic acid	NEG	152.034	14.8	3-Hydroxyanthranilic acid	HMDB0001476	C7H7NO3
NEG_152.9947_1.77	NEG	152.995	1.77
NEG_154.9271_1.64	NEG	154.927	1.64
NEG_154.974_1.65_Phosphoglycolic acid	NEG	154.974	1.65	Phosphoglycolic acid	HMDB0000816	C2H5O6P
NEG_154.9951_2.22	NEG	154.995	2.22
NEG_157.0107_2.88	NEG	157.011	2.88
NEG_157.0113_2.84	NEG	157.011	2.84
NEG_158.0448_3.07_L-2-Amino-4-methylenepentanedioic acid	NEG	158.045	3.07	L-2-Amino-4-methylenepentanedioic acid	HMDB0029433	C6H9NO4
NEG_158.0812_11.37_2-Methylbutyrylglycine	NEG	158.081	11.37	2-Methylbutyrylglycine	HMDB0000339	C7H13NO3
NEG_158.9775_1.39	NEG	158.977	1.39
NEG_159.0288_3.05_Oxoadipic acid	NEG	159.029	3.05	Oxoadipic acid	HMDB0000225	C6H8O5
NEG_159.0652_10.76_3-Methyladipic acid	NEG	159.065	10.76	3-Methyladipic acid	HMDB0000555	C7H12O4
NEG_159.1016_13.62_7-Hydroxyoctanoic acid	NEG	159.102	13.62	7-Hydroxyoctanoic acid	HMDB0000486	C8H16O3
NEG_159.9782_1.4	NEG	159.978	1.4
NEG_160.0241_2.59_4-Hydroxy-L-glutamic acid	NEG	160.024	2.59	4-Hydroxy-L-glutamic acid	HMDB0002273	C5H7NO5
NEG_161.0444_12.95_2-Hydroxyadipic acid	NEG	161.044	12.95	2-Hydroxyadipic acid	HMDB0000321	C6H10O5
NEG_162.838_23.24	NEG	162.838	23.24
NEG_162.9813_15.45	NEG	162.981	15.45
NEG_164.0343_11.85_4-Pyridoxolactone	NEG	164.034	11.85	4-Pyridoxolactone	HMDB0003454	C8H7NO3
NEG_164.9262_1.4	NEG	164.926	1.4
NEG_164.9465_1.52	NEG	164.946	1.52
NEG_164.956_1.59	NEG	164.956	1.59
NEG_165.0183_11.05_Phthalic acid	NEG	165.018	11.05	Phthalic acid	HMDB0002107	C8H6O4
NEG_166.0217_11.06_Thioguanine	NEG	166.022	11.06	Thioguanine	HMDB0014496	C5H5N5S
NEG_167.02_3.14_Uric acid	NEG	167.02	3.14	Uric acid	HMDB0000289	C5H4N4O3
NEG_167.0314_9.8	NEG	167.031	9.8
NEG_167.1067_14.2_trans-4,5-epoxy-2(E)-decenal	NEG	167.107	14.2	trans-4,5-epoxy-2(E)-decenal	HMDB0013105	C10H16O2
NEG_168.0057_1.81_2-Amino-3-phosphonopropionic acid	NEG	168.006	1.81	2-Amino-3-phosphonopropionic acid	HMDB0000370	C3H8NO5P
NEG_168.0418_1.79_Phosphodimethylethanolamine	NEG	168.042	1.79	Phosphodimethylethanolamine	HMDB0060244	C4H12NO4P
NEG_169.086_15.27_1,4-Ipomeadiol	NEG	169.086	15.27	1,4-Ipomeadiol	HMDB0030471	C9H14O3
NEG_170.8698_22.87	NEG	170.87	22.87
NEG_170.9901_22.74	NEG	170.99	22.74
NEG_171.0055_1.65_Glycerol 3-phosphate	NEG	171.006	1.65	Glycerol 3-phosphate	HMDB0000126	C3H9O6P
NEG_171.0111_9.86_p-Toluenesulfonic acid	NEG	171.011	9.86	p-Toluenesulfonic acid	HMDB0059933	C7H8O3S
NEG_171.0653_12.07_2-Octenedioic acid	NEG	171.065	12.07	2-Octenedioic acid	HMDB0000341	C8H12O4
NEG_171.1017_14.49_Tetrahydrofurfuryl butyrate	NEG	171.102	14.49	Tetrahydrofurfuryl butyrate	HMDB0036188	C9H16O3
NEG_173.0057_1.99	NEG	173.006	1.99
NEG_173.0082_2.51_cis-Aconitic acid	NEG	173.008	2.51	cis-Aconitic acid	HMDB0000072	C6H6O6
NEG_173.081_11.74_Suberic acid	NEG	173.081	11.74	Suberic acid	HMDB0000893	C8H14O4
NEG_173.1173_14.76_(+/-)-3-Hydroxynonanoic acid	NEG	173.117	14.76	(+/-)-3-Hydroxynonanoic acid	HMDB0031513	C9H18O3
NEG_174.0398_3_N-Acetyl-L-aspartic acid	NEG	174.04	3	N-Acetyl-L-aspartic acid	HMDB0000812	C6H9NO5
NEG_174.0843_11.75	NEG	174.084	11.75
NEG_174.9551_1.4	NEG	174.955	1.4
NEG_174.9551_22.75	NEG	174.955	22.75
NEG_175.0239_2.64_Ascorbic acid	NEG	175.024	2.64	Ascorbic acid	HMDB0000044	C6H8O6
NEG_175.0371_2.81_Ureidosuccinic acid	NEG	175.037	2.81	Ureidosuccinic acid	HMDB0000828	C5H8N2O5
NEG_175.0391_11.24_Herniarin	NEG	175.039	11.24	Herniarin	HMDB0029758	C10H8O3
NEG_175.0431_2.96_Methylthio 2-(propanoyloxy)propanoate	NEG	175.043	2.96	Methylthio 2-(propanoyloxy)propanoate	HMDB0040003	C7H12O3S
NEG_175.0966_12.12	NEG	175.097	12.12
NEG_176.935_1.62	NEG	176.935	1.62
NEG_176.9971_22.4	NEG	176.997	22.4
NEG_177.0395_5.18_Gluconolactone	NEG	177.04	5.18	Gluconolactone	HMDB0000150	C6H10O6
NEG_177.0912_16.26_5-Phenylvaleric acid	NEG	177.091	16.26	5-Phenylvaleric acid	HMDB0002043	C11H14O2
NEG_178.05_17.92_Hippuric acid	NEG	178.05	17.92	Hippuric acid	HMDB0000714	C9H9NO3
NEG_178.9768_23.63	NEG	178.977	23.63
NEG_179.0532_4.63	NEG	179.053	4.63
NEG_179.0537_4_D-Glucose	NEG	179.054	4	D-Glucose	HMDB0000122	C6H12O6
NEG_179.9575_1.76	NEG	179.958	1.76
NEG_180.8393_22.71	NEG	180.839	22.71
NEG_180.8987_22.86	NEG	180.899	22.86
NEG_180.9301_1.64	NEG	180.93	1.64
NEG_180.9722_1.55	NEG	180.972	1.55
NEG_180.9883_12.44	NEG	180.988	12.44
NEG_181.0708_1.86_Galactitol	NEG	181.071	1.86	Galactitol	HMDB0000107	C6H14O6
NEG_182.045_10.48_4-Pyridoxic acid	NEG	182.045	10.48	4-Pyridoxic acid	HMDB0000017	C8H9NO4
NEG_182.8957_22.86	NEG	182.896	22.86
NEG_182.9877_13.09	NEG	182.988	13.09
NEG_183.0037_14.48	NEG	183.004	14.48
NEG_183.0483_10.49_(+/-)-3-[(2-methyl-3-furyl)thio]-2-butanone	NEG	183.048	10.49	(+/-)-3-[(2-methyl-3-furyl)thio]-2-butanone	HMDB0032401	C9H12O2S
NEG_184.0607_9.71	NEG	184.061	9.71
NEG_184.9848_1.73_2-Phosphoglyceric acid	NEG	184.985	1.73	2-Phosphoglyceric acid	HMDB0000362	C3H7O7P
NEG_185.0059_3.85	NEG	185.006	3.85
NEG_185.0559_3.06_Pyroglutamylglycine	NEG	185.056	3.06	Pyroglutamylglycine	HMDB0061890	C7H10N2O4
NEG_185.0811_13.65_5-(2-Methylpropyl)tetrahydro-2-oxo-3-furancarboxylic acid	NEG	185.081	13.65	5-(2-Methylpropyl)tetrahydro-2-oxo-3-furancarboxylic acid	HMDB0030988	C9H14O4
NEG_185.1174_16.69_3-Oxodecanoic acid	NEG	185.117	16.69	3-Oxodecanoic acid	HMDB0010724	C10H18O3
NEG_186.0399_3.07_1-(Malonylamino)cyclopropanecarboxylic acid	NEG	186.04	3.07	1-(Malonylamino)cyclopropanecarboxylic acid	HMDB0031700	C7H9NO5
NEG_186.0446_2.87	NEG	186.045	2.87
NEG_186.0763_10.96_2-Keto-6-acetamidocaproate	NEG	186.076	10.96	2-Keto-6-acetamidocaproate	HMDB0012150	C8H13NO4
NEG_186.1127_11.46_N-Heptanoylglycine	NEG	186.113	11.46	N-Heptanoylglycine	HMDB0013010	C9H17NO3
NEG_186.9286_1.52	NEG	186.929	1.52
NEG_187.0216_2.49	NEG	187.022	2.49
NEG_187.0411_2.87_Isoplumbagin	NEG	187.041	2.87	Isoplumbagin	HMDB0035291	C11H8O3
NEG_187.0967_12.68_Azelaic acid	NEG	187.097	12.68	Azelaic acid	HMDB0000784	C9H16O4
NEG_187.1331_16.18_3-Hydroxycapric acid	NEG	187.133	16.18	3-Hydroxycapric acid	HMDB0002203	C10H20O3
NEG_187.9279_22.87	NEG	187.928	22.87
NEG_188.0556_4.34_Glutarylglycine	NEG	188.056	4.34	Glutarylglycine	HMDB0000590	C7H11NO5
NEG_188.1001_12.68	NEG	188.1	12.68
NEG_188.9322_22.87	NEG	188.932	22.87
NEG_188.9808_22.77	NEG	188.981	22.77
NEG_189.0338_2.59	NEG	189.034	2.59
NEG_189.0396_8.93_3-Dehydroquinate	NEG	189.04	8.93	3-Dehydroquinate	HMDB0012710	C7H10O6
NEG_189.1124_12.54	NEG	189.112	12.54
NEG_189.9308_22.87	NEG	189.931	22.87
NEG_190.9276_22.87	NEG	190.928	22.87
NEG_191.0127_2.97	NEG	191.013	2.97
NEG_191.0189_3.06_Citric acid	NEG	191.019	3.06	Citric acid	HMDB0000094	C6H8O7
NEG_191.0341_9.35_8-Hydroxy-7-methoxy-2H-1-benzopyran-2-one	NEG	191.034	9.35	8-Hydroxy-7-methoxy-2H-1-benzopyran-2-one	HMDB0030692	C10H8O4
NEG_191.0725_1.9_(R)-Shinanolone	NEG	191.072	1.9	(R)-Shinanolone	HMDB0030580	C11H12O3
NEG_191.107_16.93_2-Methyl-1-phenyl-2-propanyl acetate	NEG	191.107	16.93	2-Methyl-1-phenyl-2-propanyl acetate	HMDB0031571	C12H16O2
NEG_192.0223_3.06	NEG	192.022	3.06
NEG_192.0658_14.48_Phenylacetylglycine	NEG	192.066	14.48	Phenylacetylglycine	HMDB0000821	C10H11NO3
NEG_192.928_22.87	NEG	192.928	22.87
NEG_193.0863_15.84_(R)-3-Hydroxy-5-phenylpentanoic acid	NEG	193.086	15.84	(R)-3-Hydroxy-5-phenylpentanoic acid	HMDB0031517	C11H14O3
NEG_194.0577_13.96	NEG	194.058	13.96
NEG_194.9051_22.62	NEG	194.905	22.62
NEG_194.9234_22.87	NEG	194.923	22.87
NEG_194.9457_1.62	NEG	194.946	1.62
NEG_194.9668_2.02	NEG	194.967	2.02
NEG_194.9878_21.96	NEG	194.988	21.96
NEG_195.0502_1.77_Galactonic acid	NEG	195.05	1.77	Galactonic acid	HMDB0000565	C6H12O7
NEG_195.0629_11.74	NEG	195.063	11.74
NEG_195.1383_17.03_Dihydro-5-(2-octenyl)-2(3H)-furanone	NEG	195.138	17.03	Dihydro-5-(2-octenyl)-2(3H)-furanone	HMDB0030867	C12H20O2
NEG_196.0219_3.17	NEG	196.022	3.17
NEG_196.9475_1.61	NEG	196.947	1.61
NEG_197.0429_10.93_Vanillylmandelic acid	NEG	197.043	10.93	Vanillylmandelic acid	HMDB0000291	C9H10O5
NEG_197.0812_13.8_Guaifenesin	NEG	197.081	13.8	Guaifenesin	HMDB0004998	C10H14O4
NEG_197.8072_1.66	NEG	197.807	1.66
NEG_197.9625_1.73	NEG	197.963	1.73
NEG_198.0488_2	NEG	198.049	2
NEG_198.9172_1.61	NEG	198.917	1.61
NEG_199.0063_9.24_4-vinylphenol Sulfate	NEG	199.006	9.24	4-vinylphenol Sulfate	HMDB0062775	C8H8O4S
NEG_199.0427_11.96	NEG	199.043	11.96
NEG_199.0969_12.46_cis-4-Decenedioic acid	NEG	199.097	12.46	cis-4-Decenedioic acid	HMDB0000603	C10H16O4
NEG_199.9992_2.07	NEG	199.999	2.07
NEG_200.067_2.21	NEG	200.067	2.21
NEG_200.067_3.26	NEG	200.067	3.26
NEG_200.1286_14.38_Capryloylglycine	NEG	200.129	14.38	Capryloylglycine	HMDB0000832	C10H19NO3
NEG_201.001_2.35	NEG	201.001	2.35
NEG_201.0217_11.7_Bergaptol	NEG	201.022	11.7	Bergaptol	HMDB0013679	C11H6O4
NEG_201.0373_2.87	NEG	201.037	2.87
NEG_201.1125_13.57_Sebacic acid	NEG	201.113	13.57	Sebacic acid	HMDB0000792	C10H18O4
NEG_201.149_17.13_3-Hydroxynonyl acetate	NEG	201.149	17.13	3-Hydroxynonyl acetate	HMDB0032443	C11H22O3
NEG_202.0407_2.87	NEG	202.041	2.87
NEG_202.0714_9.18_1-Isothiocyanato-7-(methylthio)heptane	NEG	202.071	9.18	1-Isothiocyanato-7-(methylthio)heptane	HMDB0038440	C9H17NS2
NEG_202.1159_13.58	NEG	202.116	13.58
NEG_202.9968_22.69	NEG	202.997	22.69
NEG_203.0134_2.86	NEG	203.013	2.86
NEG_205.0347_8.96_2-Methylcitric acid	NEG	205.035	8.96	2-Methylcitric acid	HMDB0000379	C7H10O7
NEG_205.0711_9.17_Diethyl tartrate	NEG	205.071	9.17	Diethyl tartrate	HMDB0033584	C8H14O6
NEG_206.972_23.7_Lead	NEG	206.972	23.7	Lead	HMDB0004628	Pb
NEG_206.988_13.33	NEG	206.988	13.33
NEG_207.0116_11.42_Garcinia acid	NEG	207.012	11.42	Garcinia acid	HMDB0031159	C6H8O8
NEG_207.0504_16.44_Dihydrolipoate	NEG	207.05	16.44	Dihydrolipoate	HMDB0012210	C8H16O2S2
NEG_207.1021_15.63_Isoelemicin	NEG	207.102	15.63	Isoelemicin	HMDB0029867	C12H16O3
NEG_208.0391_2.08	NEG	208.039	2.08
NEG_208.06_14.56_Hydroxyphenylacetylglycine	NEG	208.06	14.56	Hydroxyphenylacetylglycine	HMDB0000735	C10H11NO4
NEG_208.9826_2.87	NEG	208.983	2.87
NEG_209.0036_18.99	NEG	209.004	18.99
NEG_209.0036_19.08	NEG	209.004	19.08
NEG_209.0661_4.28_1,3,7-Trimethyluric acid	NEG	209.066	4.28	1,3,7-Trimethyluric acid	HMDB0002123	C8H10N4O3
NEG_209.0789_12.67	NEG	209.079	12.67
NEG_209.0848_13.58_Sinapyl alcohol	NEG	209.085	13.58	Sinapyl alcohol	HMDB0013070	C11H14O4
NEG_209.1541_16.12_Altretamine	NEG	209.154	16.12	Altretamine	HMDB0014631	C9H18N6
NEG_210.0378_7.33_Topaquinone	NEG	210.038	7.33	Topaquinone	HMDB0011639	C9H9NO5
NEG_210.0766_16.89_3-Methoxytyrosine	NEG	210.077	16.89	3-Methoxytyrosine	HMDB0001434	C10H13NO4
NEG_210.9992_13.55	NEG	210.999	13.55
NEG_211.097_14.23_2-Amino-3,4-dimethylimidazo[4,5-f]quinoline	NEG	211.097	14.23	2-Amino-3,4-dimethylimidazo[4,5-f]quinoline	HMDB0029707	C12H12N4
NEG_211.1334_16.54_Cucurbic acid	NEG	211.133	16.54	Cucurbic acid	HMDB0029388	C12H20O3
NEG_212.0171_2.41	NEG	212.017	2.41
NEG_212.1004_14.2	NEG	212.1	14.2
NEG_213.0375_9.8_fluorobenzoylpropionic acid	NEG	213.037	9.8	fluorobenzoylpropionic acid	HMDB0060951	C10H8F2O3
NEG_213.9632_10.89	NEG	213.963	10.89
NEG_214.0328_1.82	NEG	214.033	1.82
NEG_214.048_1.67_Glycerylphosphorylethanolamine	NEG	214.048	1.67	Glycerylphosphorylethanolamine	HMDB0000114	C5H14NO6P
NEG_214.1444_13.21_N-Nonanoylglycine	NEG	214.144	13.21	N-Nonanoylglycine	HMDB0013279	C11H21NO3
NEG_215.0013_10.9	NEG	215.001	10.9
NEG_215.0168_3.18	NEG	215.017	3.18
NEG_215.0322_1.69_Methoxsalen	NEG	215.032	1.69	Methoxsalen	HMDB0014693	C12H8O4
NEG_215.0513_1.67_Bisnorbiotin	NEG	215.051	1.67	Bisnorbiotin	HMDB0004821	C8H12N2O3S
NEG_215.1284_14.37_Undecanedioic acid	NEG	215.128	14.37	Undecanedioic acid	HMDB0000888	C11H20O4
NEG_216.1317_14.37	NEG	216.132	14.37
NEG_216.9279_1.61	NEG	216.928	1.61
NEG_217.0294_1.69	NEG	217.029	1.69
NEG_217.0418_12.68_(E,E)-1-Chloro-3,11-tridecadiene-5,7,9-triyn-2-ol	NEG	217.042	12.68	(E,E)-1-Chloro-3,11-tridecadiene-5,7,9-triyn-2-ol	HMDB0034007	C13H11ClO
NEG_217.0478_1.77_Liqcoumarin	NEG	217.048	1.77	Liqcoumarin	HMDB0029518	C12H10O4
NEG_217.1077_12.07_3-Hydroxysebacic acid	NEG	217.108	12.07	3-Hydroxysebacic acid	HMDB0000350	C10H18O5
NEG_219.0301_12.21_Dracunculin	NEG	219.03	12.21	Dracunculin	HMDB0030789	C11H8O5
NEG_219.0869_9.88_2,4-Diamino-6,7-dimethoxyquinazoline	NEG	219.087	9.88	2,4-Diamino-6,7-dimethoxyquinazoline	HMDB0060724	C10H12N4O2
NEG_220.9873_22.8	NEG	220.987	22.8
NEG_221.0815_12.95_Monoisobutyl phthalic acid	NEG	221.082	12.95	Monoisobutyl phthalic acid	HMDB0002056	C12H14O4
NEG_221.154_16.36_Rishitin	NEG	221.154	16.36	Rishitin	HMDB0035593	C14H22O2
NEG_221.9838_1.65	NEG	221.984	1.65
NEG_222.0073_2.4	NEG	222.007	2.4
NEG_222.0768_15.45_N-Acetyl-L-tyrosine	NEG	222.077	15.45	N-Acetyl-L-tyrosine	HMDB0000866	C11H13NO4
NEG_222.9152_1.65	NEG	222.915	1.65
NEG_222.9832_2.31	NEG	222.983	2.31
NEG_223.0738_12.69_Hydroxykynurenine	NEG	223.074	12.69	Hydroxykynurenine	HMDB0000732	C10H12N2O4
NEG_223.0971_15.87_Diplosporin	NEG	223.097	15.87	Diplosporin	HMDB0030680	C12H16O4
NEG_224.056_11.48_2-Hydroxy-4,7-dimethoxy-2H-1,4-benzoxazin-3(4H)-one	NEG	224.056	11.48	2-Hydroxy-4,7-dimethoxy-2H-1,4-benzoxazin-3(4H)-one	HMDB0037264	C10H11NO5
NEG_224.9988_2.88	NEG	224.999	2.88
NEG_225.0009_2.87	NEG	225.001	2.87
NEG_225.0611_3.49_5-Acetylamino-6-formylamino-3-methyluracil	NEG	225.061	3.49	5-Acetylamino-6-formylamino-3-methyluracil	HMDB0011105	C8H10N4O4
NEG_226.0645_1.71	NEG	226.065	1.71
NEG_226.9656_1.41_Ammonium peroxydisulfate	NEG	226.966	1.41	Ammonium peroxydisulfate	HMDB0037638	H8N2O8S2
NEG_226.9944_12.87_Thiolutin	NEG	226.994	12.87	Thiolutin	HMDB0034228	C8H8N2O2S2
NEG_227.0768_1.77_Decitabine	NEG	227.077	1.77	Decitabine	HMDB0015391	C8H12N4O4
NEG_227.0922_12.91_Propyl propane thiosulfonate	NEG	227.092	12.91	Propyl propane thiosulfonate	HMDB0032496	C11H16O5
NEG_227.1285_14.78_Traumatic acid	NEG	227.129	14.78	Traumatic acid	HMDB0000933	C12H20O4
NEG_227.9894_13.23	NEG	227.989	13.23
NEG_228.0638_1.75_gamma-Fagarine	NEG	228.064	1.75	gamma-Fagarine	HMDB0030195	C13H11NO3
NEG_228.1318_14.83	NEG	228.132	14.83
NEG_228.1601_14.04_N-Decanoylglycine	NEG	228.16	14.04	N-Decanoylglycine	HMDB0013267	C12H23NO3
NEG_228.9597_23.64	NEG	228.96	23.64
NEG_228.9898_14.11	NEG	228.99	14.11
NEG_228.9937_13.15	NEG	228.994	13.15
NEG_229.0112_1.71_D-Ribulose 5-phosphate	NEG	229.011	1.71	D-Ribulose 5-phosphate	HMDB0000618	C5H11O8P
NEG_229.0671_1.76	NEG	229.067	1.76
NEG_229.1442_15.16_Dodecanedioic acid	NEG	229.144	15.16	Dodecanedioic acid	HMDB0000623	C12H22O4
NEG_230.0066_1.67	NEG	230.007	1.67
NEG_230.5294_8.85	NEG	230.529	8.85
NEG_230.9555_23.58	NEG	230.956	23.58
NEG_231.0056_14.16	NEG	231.006	14.16
NEG_231.0235_1.73_Cyclobrassinone	NEG	231.024	1.73	Cyclobrassinone	HMDB0034209	C11H8N2O2S
NEG_231.9313_22.85	NEG	231.931	22.85
NEG_232.9441_1.59_(alpha-D-mannosyl)7-beta-D-mannosyl-diacetylchitobiosyl-L-asparagine, isoform B (protein)	NEG	232.944	1.59	(alpha-D-mannosyl)7-beta-D-mannosyl-diacetylchitobiosyl-L-asparagine, isoform B (protein)	HMDB0062252	C7H7IO
NEG_232.985_14.64	NEG	232.985	14.64
NEG_233.0122_9.39_Ajoene	NEG	233.012	9.39	Ajoene	HMDB0033566	C9H14OS3
NEG_233.1027_10.67	NEG	233.103	10.67
NEG_234.1496_19.6_N,O-Didesmethyltramadol	NEG	234.15	19.6	N,O-Didesmethyltramadol	HMDB0060851	C14H21NO2
NEG_235.0754_1.68_N'-Formylkynurenine	NEG	235.075	1.68	N'-Formylkynurenine	HMDB0001200	C11H12N2O4
NEG_235.9257_22.65	NEG	235.926	22.65
NEG_236.1051_16.43	NEG	236.105	16.43
NEG_237.9884_1.62	NEG	237.988	1.62
NEG_238.05_2.41_Marcanine A	NEG	238.05	2.41	Marcanine A	HMDB0033757	C14H9NO3
NEG_238.0718_12.78	NEG	238.072	12.78
NEG_238.8906_1.53_Trimetaphosphoric acid	NEG	238.891	1.53	Trimetaphosphoric acid	HMDB0059921	H3O9P3
NEG_238.9099_1.61	NEG	238.91	1.61
NEG_238.9314_22.81	NEG	238.931	22.81
NEG_238.9785_22.71_5-(methylsulfanyl)-2,3-dioxopentyl Phosphate(2-)	NEG	238.978	22.71	5-(methylsulfanyl)-2,3-dioxopentyl Phosphate(2-)	HMDB0062750	C6H9O6PS
NEG_238.9946_15.14	NEG	238.995	15.14
NEG_239.0535_12.08	NEG	239.054	12.08
NEG_239.0595_15.58_Propyl 1-(propylsulfinyl)propyl disulfide	NEG	239.06	15.58	Propyl 1-(propylsulfinyl)propyl disulfide	HMDB0033071	C9H20OS3
NEG_239.1287_17.05_Imiquimod	NEG	239.129	17.05	Imiquimod	HMDB0014862	C14H16N4
NEG_240.0998_9.43_5-Methyldeoxycytidine	NEG	240.1	9.43	5-Methyldeoxycytidine	HMDB0002224	C10H15N3O4
NEG_240.9901_15.6	NEG	240.99	15.6
NEG_241.0102_14.65_Inositol cyclic phosphate	NEG	241.01	14.65	Inositol cyclic phosphate	HMDB0001125	C6H11O8P
NEG_241.1443_15.97_2-Carboxy-4-dodecanolide	NEG	241.144	15.97	2-Carboxy-4-dodecanolide	HMDB0030987	C13H22O4
NEG_242.0279_2.94_2-(Methylthio)-3H-phenoxazin-3-one	NEG	242.028	2.94	2-(Methylthio)-3H-phenoxazin-3-one	HMDB0035996	C13H9NO2S
NEG_242.0434_2.02_1-alkyl-2-acylglycerophosphoethanolamine	NEG	242.043	2.02	1-alkyl-2-acylglycerophosphoethanolamine	HMDB0062185	C6H14NO7P
NEG_242.0515_1.75	NEG	242.052	1.75
NEG_242.9433_1.41	NEG	242.943	1.41
NEG_242.9433_22.72	NEG	242.943	22.72
NEG_243.0395_1.65	NEG	243.04	1.65
NEG_243.0413_1.65	NEG	243.041	1.65
NEG_243.16_15.93_1,11-Undecanedicarboxylic acid	NEG	243.16	15.93	1,11-Undecanedicarboxylic acid	HMDB0002327	C13H24O4
NEG_243.1963_19.49_2-Hydroxymyristic acid	NEG	243.196	19.49	2-Hydroxymyristic acid	HMDB0002261	C14H28O3
NEG_243.9659_1.65	NEG	243.966	1.65
NEG_244.0227_1.76	NEG	244.023	1.76
NEG_244.0672_1.75	NEG	244.067	1.75
NEG_244.9852_12.49	NEG	244.985	12.49
NEG_245.0015_13.44_Dimethylallylpyrophosphate	NEG	245.001	13.44	Dimethylallylpyrophosphate	HMDB0001120	C5H12O7P2
NEG_245.0431_1.77_Dibenzyl disulfide	NEG	245.043	1.77	Dibenzyl disulfide	HMDB0032077	C14H14S2
NEG_245.054_1.74	NEG	245.054	1.74
NEG_246.9809_14.93	NEG	246.981	14.93
NEG_247.0005_14.31	NEG	247	14.31
NEG_247.1185_11.4_Histidylproline diketopiperazine	NEG	247.119	11.4	Histidylproline diketopiperazine	HMDB0002053	C12H16N4O2
NEG_248.0798_14.69_S-Acetyldihydrolipoamide	NEG	248.08	14.69	S-Acetyldihydrolipoamide	HMDB0001526	C10H19NO2S2
NEG_248.9603_1.55	NEG	248.96	1.55
NEG_248.9965_14.85	NEG	248.996	14.85
NEG_249.032_12.37	NEG	249.032	12.37
NEG_249.1494_17.59_Gemfibrozil	NEG	249.149	17.59	Gemfibrozil	HMDB0015371	C15H22O3
NEG_249.9345_1.71	NEG	249.935	1.71
NEG_249.9637_1.55	NEG	249.964	1.55
NEG_250.0203_1.88	NEG	250.02	1.88
NEG_250.0331_10.48	NEG	250.033	10.48
NEG_250.1447_20.15	NEG	250.145	20.15
NEG_251.0923_15.64_1-(2,4,6-Trimethoxyphenyl)-1,3-butanedione	NEG	251.092	15.64	1-(2,4,6-Trimethoxyphenyl)-1,3-butanedione	HMDB0030668	C13H16O5
NEG_251.1288_13.94_2,2,4,4-Tetramethyl-6-(1-oxobutyl)-1,3,5-cyclohexanetrione	NEG	251.129	13.94	2,2,4,4-Tetramethyl-6-(1-oxobutyl)-1,3,5-cyclohexanetrione	HMDB0033197	C14H20O4
NEG_251.148_20.16	NEG	251.148	20.16
NEG_251.9712_2.07	NEG	251.971	2.07
NEG_252.1321_13.94	NEG	252.132	13.94
NEG_252.9051_1.63	NEG	252.905	1.63
NEG_252.9943_22.65	NEG	252.994	22.65
NEG_253.1444_15.96	NEG	253.144	15.96
NEG_254.0669_12.37	NEG	254.067	12.37
NEG_254.9176_1.52	NEG	254.918	1.52
NEG_254.9261_1.59	NEG	254.926	1.59
NEG_255.916_22.86	NEG	255.916	22.86
NEG_256.9549_23.69	NEG	256.955	23.69
NEG_256.9853_15.76	NEG	256.985	15.76
NEG_257.1757_16.69_Tetradecanedioic acid	NEG	257.176	16.69	Tetradecanedioic acid	HMDB0000872	C14H26O4
NEG_257.2121_20.58_10-Hydroxymyristic acid methyl ester	NEG	257.212	20.58	10-Hydroxymyristic acid methyl ester	HMDB0031061	C15H30O3
NEG_257.9188_22.63	NEG	257.919	22.63
NEG_258.0383_1.7_Glucosamine-1P	NEG	258.038	1.7	Glucosamine-1P	HMDB0001109	C6H14NO8P
NEG_258.9157_22.86	NEG	258.916	22.86
NEG_258.9811_15.84	NEG	258.981	15.84
NEG_259.0011_13.49_5-Methylthioribose 1-phosphate	NEG	259.001	13.49	5-Methylthioribose 1-phosphate	HMDB0000963	C6H13O7PS
NEG_259.0223_1.6_Fructose 6-phosphate	NEG	259.022	1.6	Fructose 6-phosphate	HMDB0000124	C6H13O9P
NEG_260.9158_22.87	NEG	260.916	22.87
NEG_261.1344_12.19_Phaseolic acid	NEG	261.134	12.19	Phaseolic acid	HMDB0031897	C12H22O6
NEG_262.1377_12.19	NEG	262.138	12.19
NEG_262.9117_22.87	NEG	262.912	22.87
NEG_262.934_1.61_2,3,5,7,9-Pentathiadecane 2,2-dioxide	NEG	262.934	1.61	2,3,5,7,9-Pentathiadecane 2,2-dioxide	HMDB0039734	C5H12O2S5
NEG_262.9761_12.93	NEG	262.976	12.93
NEG_262.9934_13.88	NEG	262.993	13.88
NEG_262.9938_13.88	NEG	262.994	13.88
NEG_263.1654_17.8_12-Oxo-2,3-dinor-10,15-phytodienoic acid	NEG	263.165	17.8	12-Oxo-2,3-dinor-10,15-phytodienoic acid	HMDB0032090	C16H24O3
NEG_264.0101_3.11_Desacetyl-nitazoxanide	NEG	264.01	3.11	Desacetyl-nitazoxanide	HMDB0060597	C10H7N3O4S
NEG_264.9344_1.69	NEG	264.934	1.69
NEG_264.9914_15.09	NEG	264.991	15.09
NEG_265.0084_17	NEG	265.008	17
NEG_265.0207_1.7	NEG	265.021	1.7
NEG_265.1479_17_Humulinic acid A	NEG	265.148	17	Humulinic acid A	HMDB0030104	C15H22O4
NEG_266.0046_1.75	NEG	266.005	1.75
NEG_266.1513_17	NEG	266.151	17
NEG_266.9054_1.59	NEG	266.905	1.59
NEG_267.1238_14.21_Kamahine C	NEG	267.124	14.21	Kamahine C	HMDB0038935	C14H20O5
NEG_267.1438_17_Histidinyl-Isoleucine	NEG	267.144	17	Histidinyl-Isoleucine	HMDB0028888	C12H20N4O3
NEG_267.1603_16.67_N-(p-Hydroxyphenethyl)actinidine	NEG	267.16	16.67	N-(p-Hydroxyphenethyl)actinidine	HMDB0030347	C18H22NO
NEG_268.0827_13.3	NEG	268.083	13.3
NEG_268.147_17	NEG	268.147	17
NEG_268.9832_1.65	NEG	268.983	1.65
NEG_269.0255_2.87	NEG	269.026	2.87
NEG_269.078_9.08	NEG	269.078	9.08
NEG_269.1395_15.37	NEG	269.139	15.37
NEG_270.9848_22.71	NEG	270.985	22.71
NEG_271.109_13.8_Sotalol	NEG	271.109	13.8	Sotalol	HMDB0014632	C12H20N2O3S
NEG_271.1915_17.44_7(14)-Bisabolene-2,3,10,11-tetrol	NEG	271.192	17.44	7(14)-Bisabolene-2,3,10,11-tetrol	HMDB0035918	C15H28O4
NEG_271.228_21.5_(R)-3-Hydroxy-hexadecanoic acid	NEG	271.228	21.5	(R)-3-Hydroxy-hexadecanoic acid	HMDB0010734	C16H32O3
NEG_272.959_1.4_Ribose-1-arsenate	NEG	272.959	1.4	Ribose-1-arsenate	HMDB0012285	C5H11AsO8
NEG_273.0167_15.31	NEG	273.017	15.31
NEG_273.044_13.79_BR-Xanthone B	NEG	273.044	13.79	BR-Xanthone B	HMDB0033326	C14H10O6
NEG_273.0551_9.56_cis,trans-5'-Hydroxythalidomide	NEG	273.055	9.56	cis,trans-5'-Hydroxythalidomide	HMDB0013870	C13H10N2O5
NEG_274.8872_1.64	NEG	274.887	1.64
NEG_274.9554_1.74	NEG	274.955	1.74
NEG_274.9762_16.14	NEG	274.976	16.14
NEG_276.9915_12.94	NEG	276.991	12.94
NEG_277.0329_1.7	NEG	277.033	1.7
NEG_277.1444_16.65_Alpha-CEHC	NEG	277.144	16.65	Alpha-CEHC	HMDB0001518	C16H22O4
NEG_277.1842_16.89_1-(4-Hydroxy-3-methoxyphenyl)-3-decanone	NEG	277.184	16.89	1-(4-Hydroxy-3-methoxyphenyl)-3-decanone	HMDB0030801	C17H26O3
NEG_278.1479_16.56_Oxamniquine	NEG	278.148	16.56	Oxamniquine	HMDB0015228	C14H21N3O3
NEG_278.9873_15.39	NEG	278.987	15.39
NEG_279.0071_14.77	NEG	279.007	14.77
NEG_279.0387_4.68	NEG	279.039	4.68
NEG_279.0597_3.11_Sulfametopyrazine	NEG	279.06	3.11	Sulfametopyrazine	HMDB0014802	C11H12N4O3S
NEG_279.1635_17.64_Prehumulinic acid	NEG	279.163	17.64	Prehumulinic acid	HMDB0030148	C16H24O4
NEG_280.0352_1.75	NEG	280.035	1.75
NEG_280.9832_14.66	NEG	280.983	14.66
NEG_281.0046_15.41	NEG	281.005	15.41
NEG_281.1394_17.35_Octyl gallate	NEG	281.139	17.35	Octyl gallate	HMDB0033375	C15H22O5
NEG_282.9823_15.74	NEG	282.982	15.74
NEG_283.0877_8.85	NEG	283.088	8.85
NEG_283.1106_15.3	NEG	283.111	15.3
NEG_283.1373_16.49_16-Oxoestrone	NEG	283.137	16.49	16-Oxoestrone	HMDB0000372	C18H20O3
NEG_284.9158_1.6	NEG	284.916	1.6
NEG_285.0731_8.94_Melilotocarpan B	NEG	285.073	8.94	Melilotocarpan B	HMDB0029527	C16H14O5
NEG_285.1262_14.83	NEG	285.126	14.83
NEG_285.2072_17.97_Hexadecanedioic acid	NEG	285.207	17.97	Hexadecanedioic acid	HMDB0000672	C16H30O4
NEG_286.0867_9.48	NEG	286.087	9.48
NEG_287.1056_13.97_3-Carboxy-2,3,4,9-tetrahydro-1H-pyrido[3,4-b]indole-1-propanoic acid	NEG	287.106	13.97	3-Carboxy-2,3,4,9-tetrahydro-1H-pyrido[3,4-b]indole-1-propanoic acid	HMDB0034881	C15H16N2O4
NEG_287.2229_17.08_(S)-10,16-Dihydroxyhexadecanoic acid	NEG	287.223	17.08	(S)-10,16-Dihydroxyhexadecanoic acid	HMDB0037798	C16H32O4
NEG_287.986_1.73	NEG	287.986	1.73
NEG_288.0837_2.98	NEG	288.084	2.98
NEG_288.9365_1.4	NEG	288.937	1.4
NEG_289.0679_2.85_Epicatechin	NEG	289.068	2.85	Epicatechin	HMDB0001871	C15H14O6
NEG_290.0883_2.28	NEG	290.088	2.28
NEG_291.0075_14.16_Carboxyphosphamide	NEG	291.007	14.16	Carboxyphosphamide	HMDB0060449	C7H15Cl2N2O4P
NEG_291.2_17.66_(2'E,4'Z,7'Z,8E)-Colnelenic acid	NEG	291.2	17.66	(2'E,4'Z,7'Z,8E)-Colnelenic acid	HMDB0030996	C18H28O3
NEG_292.9235_1.64	NEG	292.923	1.64
NEG_293.0056_14.22	NEG	293.006	14.22
NEG_293.0061_14.25	NEG	293.006	14.25
NEG_293.1771_17.92_Gingerol	NEG	293.177	17.92	Gingerol	HMDB0005783	C17H26O4
NEG_294.1791_16.46	NEG	294.179	16.46
NEG_294.1824_18.42	NEG	294.182	18.42
NEG_294.9823_13.7	NEG	294.982	13.7
NEG_295.1552_17.22_Ovalicin	NEG	295.155	17.22	Ovalicin	HMDB0038120	C16H24O5
NEG_295.1751_18.43	NEG	295.175	18.43
NEG_295.228_19.02_13S-hydroxyoctadecadienoic acid	NEG	295.228	19.02	13S-hydroxyoctadecadienoic acid	HMDB0004667	C18H32O3
NEG_296.0513_1.76	NEG	296.051	1.76
NEG_296.0987_2.01_1-Methylguanosine	NEG	296.099	2.01	1-Methylguanosine	HMDB0001563	C11H15N5O5
NEG_296.2313_18.97	NEG	296.231	18.97
NEG_296.9976_15.24	NEG	296.998	15.24
NEG_297.1529_17.2_Gravelliferone	NEG	297.153	17.2	Gravelliferone	HMDB0030729	C19H22O3
NEG_297.2435_19.7_3-Oxooctadecanoic acid	NEG	297.243	19.7	3-Oxooctadecanoic acid	HMDB0010736	C18H34O3
NEG_298.0808_1.94_8-Hydroxyguanosine	NEG	298.081	1.94	8-Hydroxyguanosine	HMDB0002044	C10H13N5O6
NEG_298.1564_17.2	NEG	298.156	17.2
NEG_298.2469_19.73	NEG	298.247	19.73
NEG_299.0205_8.88	NEG	299.021	8.88
NEG_299.1324_13.99_Myrigalone E	NEG	299.132	13.99	Myrigalone E	HMDB0030755	C18H20O4
NEG_299.1489_17.18	NEG	299.149	17.18
NEG_299.1589_17.2	NEG	299.159	17.2
NEG_299.1863_16.85	NEG	299.186	16.85
NEG_299.2228_19.09_MG(0:0/14:1(9Z)/0:0)	NEG	299.223	19.09	MG(0:0/14:1(9Z)/0:0)	HMDB0011531	C17H32O4
NEG_299.2591_20.34_(R)-3-Hydroxy-Octadecanoic acid	NEG	299.259	20.34	(R)-3-Hydroxy-Octadecanoic acid	HMDB0010737	C18H36O3
NEG_299.9192_22.86	NEG	299.919	22.86
NEG_300.9319_1.59	NEG	300.932	1.59
NEG_301.1212_14.64	NEG	301.121	14.64
NEG_301.1658_14.78_Arginyl-Glutamine	NEG	301.166	14.78	Arginyl-Glutamine	HMDB0028707	C11H22N6O4
NEG_301.906_1.71	NEG	301.906	1.71
NEG_302.0517_4.37	NEG	302.052	4.37
NEG_302.1012_1.84_Fenamiphos	NEG	302.101	1.84	Fenamiphos	HMDB0031787	C13H22NO3PS
NEG_303.0698_13.73_Melphalan	NEG	303.07	13.73	Melphalan	HMDB0015176	C13H18Cl2N2O2
NEG_303.0835_4.77_N-Acetylaspartylglutamic acid	NEG	303.084	4.77	N-Acetylaspartylglutamic acid	HMDB0001067	C11H16N2O8
NEG_304.087_4.76_Ascorbigen	NEG	304.087	4.76	Ascorbigen	HMDB0029839	C15H15NO6
NEG_304.9085_22.72	NEG	304.909	22.72
NEG_304.9141_1.4	NEG	304.914	1.4
NEG_305.0031_15.9	NEG	305.003	15.9
NEG_305.004_15.91	NEG	305.004	15.91
NEG_305.1761_17.97_5'-Carboxy-gamma-chromanol	NEG	305.176	17.97	5'-Carboxy-gamma-chromanol	HMDB0012799	C18H26O4
NEG_305.2157_18.46_5-Androstene-3b,16b,17a-triol	NEG	305.216	18.46	5-Androstene-3b,16b,17a-triol	HMDB0000523	C19H30O3
NEG_306.8978_1.59	NEG	306.898	1.59
NEG_306.9192_22.84	NEG	306.919	22.84
NEG_307.158_16.86_ACRL Toxin II	NEG	307.158	16.86	ACRL Toxin II	HMDB0030496	C17H24O5
NEG_308.0988_3.81_N-Acetylneuraminic acid	NEG	308.099	3.81	N-Acetylneuraminic acid	HMDB0000230	C11H19NO9
NEG_308.9981_13.73	NEG	308.998	13.73
NEG_309.1017_1.9_(E)-1-O-Cinnamoyl-beta-D-glucose	NEG	309.102	1.9	(E)-1-O-Cinnamoyl-beta-D-glucose	HMDB0030293	C15H18O7
NEG_309.1744_17.64_3-Hydroxy-6,8-dimethoxy-7(11)-eremophilen-12,8-olide	NEG	309.174	17.64	3-Hydroxy-6,8-dimethoxy-7(11)-eremophilen-12,8-olide	HMDB0040756	C17H26O5
NEG_310.9312_22.78	NEG	310.931	22.78
NEG_310.9962_15.11	NEG	310.996	15.11
NEG_311.1688_17.91_Methyl (9Z)-10'-oxo-6,10'-diapo-6-carotenoate	NEG	311.169	17.91	Methyl (9Z)-10'-oxo-6,10'-diapo-6-carotenoate	HMDB0031976	C20H24O3
NEG_311.1866_17.27_Granisetron	NEG	311.187	17.27	Granisetron	HMDB0015026	C18H24N4O
NEG_311.2229_17.65_13-L-Hydroperoxylinoleic acid	NEG	311.223	17.65	13-L-Hydroperoxylinoleic acid	HMDB0003871	C18H32O4
NEG_312.0255_1.66	NEG	312.026	1.66
NEG_312.0953_8.85_Amoxapine	NEG	312.095	8.85	Amoxapine	HMDB0014683	C17H16ClN3O
NEG_312.1722_17.91	NEG	312.172	17.91
NEG_312.2547_21.45_Palmitoylglycine	NEG	312.255	21.45	Palmitoylglycine	HMDB0013034	C18H35NO3
NEG_313.0786_17.93_Sulfaphenazole	NEG	313.079	17.93	Sulfaphenazole	HMDB0015667	C15H14N4O2S
NEG_313.1197_14.53	NEG	313.12	14.53
NEG_313.1648_17.85_(-)-trans-Carveol glucoside	NEG	313.165	17.85	(-)-trans-Carveol glucoside	HMDB0029848	C16H26O6
NEG_313.1748_17.91_Pergolide	NEG	313.175	17.91	Pergolide	HMDB0015317	C19H26N2S
NEG_313.2386_17.57_Octadecanedioic acid	NEG	313.239	17.57	Octadecanedioic acid	HMDB0000782	C18H34O4
NEG_314.168_17.86	NEG	314.168	17.86
NEG_314.9056_1.63	NEG	314.906	1.63
NEG_314.9886_16.07	NEG	314.989	16.07
NEG_315.1369_15.76	NEG	315.137	15.76
NEG_315.1813_15.7_Neryl glucoside	NEG	315.181	15.7	Neryl glucoside	HMDB0029346	C16H28O6
NEG_315.2542_18.31_MG(0:0/15:0/0:0)	NEG	315.254	18.31	MG(0:0/15:0/0:0)	HMDB0011532	C18H36O4
NEG_316.2494_17.63	NEG	316.249	17.63
NEG_316.2574_18.31	NEG	316.257	18.31
NEG_316.8745_22.82	NEG	316.875	22.82
NEG_316.9479_1.55_Mitotane	NEG	316.948	1.55	Mitotane	HMDB0014786	C14H10Cl4
NEG_317.1145_12.02_fluvoxamino acid	NEG	317.115	12.02	fluvoxamino acid	HMDB0060950	C14H17F3N2O3
NEG_317.9513_1.55	NEG	317.951	1.55
NEG_318.0766_4.5	NEG	318.077	4.5
NEG_319.037_1.62_thymidine 3'-monophosphate	NEG	319.037	1.62	thymidine 3'-monophosphate	HMDB0062560	C10H13N2O8P
NEG_319.1163_13.97_Mycophenolic acid	NEG	319.116	13.97	Mycophenolic acid	HMDB0015159	C17H20O6
NEG_319.2295_19.4_5,6-Epoxy-8,11,14-eicosatrienoic acid	NEG	319.229	19.4	5,6-Epoxy-8,11,14-eicosatrienoic acid	HMDB0002190	C20H32O3
NEG_320.0623_4.34_Beta-Citryl-L-glutamic acid	NEG	320.062	4.34	Beta-Citryl-L-glutamic acid	HMDB0013220	C11H15NO10
NEG_320.2331_19.42	NEG	320.233	19.42
NEG_320.8862_22.87	NEG	320.886	22.87
NEG_320.998_16.01	NEG	320.998	16.01
NEG_321.0659_4.35	NEG	321.066	4.35
NEG_321.2106_19.74_(S)-[8]-Gingerol	NEG	321.211	19.74	(S)-[8]-Gingerol	HMDB0033615	C19H30O4
NEG_321.2434_19.77_15(S)-Hydroxyeicosatrienoic acid	NEG	321.243	19.77	15(S)-Hydroxyeicosatrienoic acid	HMDB0005045	C20H34O3
NEG_322.0668_4.33	NEG	322.067	4.33
NEG_322.214_19.74	NEG	322.214	19.74
NEG_322.907_1.53	NEG	322.907	1.53
NEG_322.9131_1.57	NEG	322.913	1.57
NEG_322.9941_16.57	NEG	322.994	16.57
NEG_322.9942_16.5	NEG	322.994	16.5
NEG_323.0135_13.72	NEG	323.014	13.72
NEG_323.0286_2.67_Uridine 5'-monophosphate	NEG	323.029	2.67	Uridine 5'-monophosphate	HMDB0000288	C9H13N2O9P
NEG_324.0322_2.66	NEG	324.032	2.66
NEG_324.1817_15.82	NEG	324.182	15.82
NEG_325.011_15.16	NEG	325.011	15.16
NEG_325.0112_15.61	NEG	325.011	15.61
NEG_325.0116_15.13	NEG	325.012	15.13
NEG_325.0334_2.63	NEG	325.033	2.63
NEG_325.0654_4.75	NEG	325.065	4.75
NEG_325.1844_18.64_Isoacitretin	NEG	325.184	18.64	Isoacitretin	HMDB0003039	C21H26O3
NEG_325.2021_16.32_(3b,6b,8a,12a)-8,12-Epoxy-7(11)-eremophilene-6,8,12-trimethoxy-3-ol	NEG	325.202	16.32	(3b,6b,8a,12a)-8,12-Epoxy-7(11)-eremophilene-6,8,12-trimethoxy-3-ol	HMDB0031963	C18H30O5
NEG_326.0409_1.76	NEG	326.041	1.76
NEG_326.1877_18.64	NEG	326.188	18.64
NEG_326.9033_22.86	NEG	326.903	22.86
NEG_326.9886_14.22	NEG	326.989	14.22
NEG_327.1803_18.64_8-O-Methyloblongine	NEG	327.18	18.64	8-O-Methyloblongine	HMDB0034579	C20H26NO3
NEG_327.1906_18.64	NEG	327.191	18.64
NEG_328.0901_8.85_7-Hydroxyamoxapine	NEG	328.09	8.85	7-Hydroxyamoxapine	HMDB0060799	C17H16ClN3O2
NEG_328.1835_18.63	NEG	328.183	18.63
NEG_328.9117_1.67	NEG	328.912	1.67
NEG_328.9874_15.75	NEG	328.987	15.75
NEG_329.0039_15.62_Furosemide	NEG	329.004	15.62	Furosemide	HMDB0001933	C12H11ClN2O5S
NEG_329.0471_16.88	NEG	329.047	16.88
NEG_329.0857_16.02_3'-Glucosyl-2',4',6'-trihydroxyacetophenone	NEG	329.086	16.02	3'-Glucosyl-2',4',6'-trihydroxyacetophenone	HMDB0040621	C14H18O9
NEG_329.1227_12.07_(+/-)-threo-1-(p-Hydroxyphenyl)propylene glycol 4'-glucoside	NEG	329.123	12.07	(+/-)-threo-1-(p-Hydroxyphenyl)propylene glycol 4'-glucoside	HMDB0033068	C15H22O8
NEG_329.1527_16.43	NEG	329.153	16.43
NEG_329.2335_14.7_9,12,13-TriHOME	NEG	329.233	14.7	9,12,13-TriHOME	HMDB0004708	C18H34O5
NEG_330.0766_9.48	NEG	330.077	9.48
NEG_330.2369_14.7	NEG	330.237	14.7
NEG_331.0804_9.48_Sanguinarine	NEG	331.08	9.48	Sanguinarine	HMDB0029367	C20H14NO4
NEG_332.0592_9.89	NEG	332.059	9.89
NEG_332.0816_9.48	NEG	332.082	9.48
NEG_332.922_1.67	NEG	332.922	1.67
NEG_333.0586_1.62_1-(sn-Glycero-3-phospho)-1D-myo-inositol	NEG	333.059	1.62	1-(sn-Glycero-3-phospho)-1D-myo-inositol	HMDB0011649	C9H19O11P
NEG_333.0758_9.49	NEG	333.076	9.49
NEG_333.1354_17_Lipoyllysine	NEG	333.135	17	Lipoyllysine	HMDB0012996	C14H26N2O3S2
NEG_333.2076_16.69_15-Keto-13,14-dihydroprostaglandin A2	NEG	333.208	16.69	15-Keto-13,14-dihydroprostaglandin A2	HMDB0001244	C20H30O4
NEG_334.0075_1.67	NEG	334.007	1.67
NEG_335.2231_17.11_Leukotriene B4	NEG	335.223	17.11	Leukotriene B4	HMDB0001085	C20H32O4
NEG_336.8587_22.61	NEG	336.859	22.61
NEG_336.8875_1.62	NEG	336.887	1.62
NEG_337.2058_19.09_Lisuride	NEG	337.206	19.09	Lisuride	HMDB0014727	C20H26N4O
NEG_337.2388_18.39_14,15-DiHETrE	NEG	337.239	18.39	14,15-DiHETrE	HMDB0002265	C20H34O4
NEG_338.859_22.87	NEG	338.859	22.87
NEG_338.9888_1.55_1D-Myo-inositol 1,4-bisphosphate	NEG	338.989	1.55	1D-Myo-inositol 1,4-bisphosphate	HMDB0000968	C6H14O12P2
NEG_339.1309_9.04	NEG	339.131	9.04
NEG_339.1999_19.27_Canrenone	NEG	339.2	19.27	Canrenone	HMDB0003033	C22H28O3
NEG_340.2033_19.27_14-oxo-DoHE(1-)	NEG	340.203	19.27	14-oxo-DoHE(1-)	HMDB0062685	C22H29O3
NEG_340.854_22.61	NEG	340.854	22.61
NEG_341.0041_14	NEG	341.004	14
NEG_341.1091_2.17_Melibiose	NEG	341.109	2.17	Melibiose	HMDB0000048	C12H22O11
NEG_341.1957_19.23_2,3-Dinor-6-keto-prostaglandin F1 a	NEG	341.196	19.23	2,3-Dinor-6-keto-prostaglandin F1 a	HMDB0002277	C18H30O6
NEG_341.2697_22.17	NEG	341.27	22.17
NEG_341.9432_1.65	NEG	341.943	1.65
NEG_342.0441_4.36	NEG	342.044	4.36
NEG_342.0878_9.9_DIBOA-Glc	NEG	342.088	9.9	DIBOA-Glc	HMDB0033734	C14H17NO9
NEG_343.0011_15.79	NEG	343.001	15.79
NEG_343.0017_15.74	NEG	343.002	15.74
NEG_343.14_12.31_(-)-erythro-Anethole glycol 1-glucoside	NEG	343.14	12.31	(-)-erythro-Anethole glycol 1-glucoside	HMDB0033066	C16H24O8
NEG_343.2279_19.06_Medroxyprogesterone	NEG	343.228	19.06	Medroxyprogesterone	HMDB0001939	C22H32O3
NEG_344.9793_14.66	NEG	344.979	14.66
NEG_345.2437_19.5_Methyl-[10]-shogaol	NEG	345.244	19.5	Methyl-[10]-shogaol	HMDB0031465	C22H34O3
NEG_346.9948_16.07	NEG	346.995	16.07
NEG_347.0409_3.06_Inosinic acid	NEG	347.041	3.06	Inosinic acid	HMDB0000175	C10H13N4O8P
NEG_347.0594_3.06	NEG	347.059	3.06
NEG_347.2596_20.14_2-Hydroxy-6-pentadecylbenzoic acid	NEG	347.26	20.14	2-Hydroxy-6-pentadecylbenzoic acid	HMDB0029683	C22H36O3
NEG_348.0225_1.75	NEG	348.022	1.75
NEG_349.089_2.86_Penicillin V	NEG	349.089	2.86	Penicillin V	HMDB0014561	C16H18N2O5S
NEG_349.2419_20.95_Tetrahydrocorticosterone	NEG	349.242	20.95	Tetrahydrocorticosterone	HMDB0000268	C21H34O4
NEG_349.6122_13.73	NEG	349.612	13.73
NEG_349.8669_22.87	NEG	349.867	22.87
NEG_350.072_8.85	NEG	350.072	8.85
NEG_352.0585_9.47	NEG	352.058	9.47
NEG_352.0607_9.48	NEG	352.061	9.48
NEG_352.9033_1.6	NEG	352.903	1.6
NEG_353.0623_9.43	NEG	353.062	9.43
NEG_353.1608_14.42_Valganciclovir	NEG	353.161	14.42	Valganciclovir	HMDB0015548	C14H22N6O5
NEG_353.2004_18.04	NEG	353.2	18.04
NEG_353.2336_16.17_Prostaglandin F2a	NEG	353.234	16.17	Prostaglandin F2a	HMDB0001139	C20H34O5
NEG_354.0721_1.84	NEG	354.072	1.84
NEG_354.2037_18.04_Pipercide	NEG	354.204	18.04	Pipercide	HMDB0033449	C22H29NO3
NEG_355.0199_14.22	NEG	355.02	14.22
NEG_355.1962_18.04_gamma-Crocetin	NEG	355.196	18.04	gamma-Crocetin	HMDB0035099	C22H28O4
NEG_355.2063_17.97	NEG	355.206	17.97
NEG_356.9991_16	NEG	356.999	16
NEG_357_1.63	NEG	357	1.63
NEG_357.9477_1.62_Methyclothiazide	NEG	357.948	1.62	Methyclothiazide	HMDB0014377	C9H11Cl2N3O4S2
NEG_358.8691_1.6	NEG	358.869	1.6
NEG_358.995_14.47	NEG	358.995	14.47
NEG_359.1252_12.48_Dityrosine	NEG	359.125	12.48	Dityrosine	HMDB0006045	C18H20N2O6
NEG_360.1287_12.47_De-O-methylsimmondsin	NEG	360.129	12.47	De-O-methylsimmondsin	HMDB0041208	C15H23NO9
NEG_360.2392_12.49	NEG	360.239	12.49
NEG_360.9712_1.49	NEG	360.971	1.49
NEG_360.993_16.17_Bismuth Subsalicylate	NEG	360.993	16.17	Bismuth Subsalicylate	HMDB0015408	C7H5BiO4
NEG_361.0104_16	NEG	361.01	16
NEG_361.1634_16.46_Secoisolariciresinol	NEG	361.163	16.46	Secoisolariciresinol	HMDB0013692	C20H26O6
NEG_362.0511_3.06_Guanosine monophosphate	NEG	362.051	3.06	Guanosine monophosphate	HMDB0001397	C10H14N5O8P
NEG_363.0549_3.06_Glucose isomerase from streptomyces rubiginosus	NEG	363.055	3.06	Glucose isomerase from streptomyces rubiginosus	HMDB0032295	C17H17ClN2O3S
NEG_363.1201_10.71	NEG	363.12	10.71
NEG_363.9822_1.74	NEG	363.982	1.74
NEG_364.1238_10.72_2-(acetylamino)-1,5-anhydro-2-deoxy-3-O-b-D-galactopyranosyl-D-arabino-Hex-1-enitol	NEG	364.124	10.72	2-(acetylamino)-1,5-anhydro-2-deoxy-3-O-b-D-galactopyranosyl-D-arabino-Hex-1-enitol	HMDB0002278	C14H23NO10
NEG_365.1405_17.19_Tetrahydropentoxyline	NEG	365.14	17.19	Tetrahydropentoxyline	HMDB0029992	C17H22N2O7
NEG_365.2365_20.29_3b-Allotetrahydrocortisol	NEG	365.236	20.29	3b-Allotetrahydrocortisol	HMDB0000314	C21H34O5
NEG_366.0533_9.49_Tetraphyllin B sulfate	NEG	366.053	9.49	Tetraphyllin B sulfate	HMDB0038486	C12H17NO10S
NEG_368.0501_9.48	NEG	368.05	9.48
NEG_368.9193_1.59	NEG	368.919	1.59
NEG_368.9772_15.71	NEG	368.977	15.71
NEG_368.9778_15.7	NEG	368.978	15.7
NEG_369.2285_14.88_6-Keto-prostaglandin F1a	NEG	369.228	14.88	6-Keto-prostaglandin F1a	HMDB0002886	C20H34O6
NEG_370.0886_1.85_Nedocromil	NEG	370.089	1.85	Nedocromil	HMDB0014854	C19H17NO7
NEG_371.0707_2.97_Sulindac sulfone	NEG	371.071	2.97	Sulindac sulfone	HMDB0060620	C20H17FO4S
NEG_372.0738_2.82	NEG	372.074	2.82
NEG_373.0104_14.37	NEG	373.01	14.37
NEG_374.8854_1.6	NEG	374.885	1.6
NEG_374.9897_16.34	NEG	374.99	16.34
NEG_375.0529_16.87_1-Methyl 2-galloylgalactarate	NEG	375.053	16.87	1-Methyl 2-galloylgalactarate	HMDB0036933	C14H16O12
NEG_375.1666_18.01	NEG	375.167	18.01
NEG_375.2939_21.92_Allolithocholic acid	NEG	375.294	21.92	Allolithocholic acid	HMDB0000381	C24H40O3
NEG_376.0665_8.44	NEG	376.067	8.44
NEG_376.0824_9.49	NEG	376.082	9.49
NEG_376.0863_1.9	NEG	376.086	1.9
NEG_376.9858_14.79	NEG	376.986	14.79
NEG_377.0857_9.48_Carbenicillin	NEG	377.086	9.48	Carbenicillin	HMDB0014717	C17H18N2O6S
NEG_377.1356_11.14_Galactinol dihydrate	NEG	377.136	11.14	Galactinol dihydrate	HMDB0011739	C12H26O13
NEG_377.1617_17.65_Carinol	NEG	377.162	17.65	Carinol	HMDB0030657	C20H26O7
NEG_378.0138_1.85	NEG	378.014	1.85
NEG_378.1152_16.78	NEG	378.115	16.78
NEG_379.0009_16.31_4,11-Dichloro-5,12-dihydroquino[2,3-b]acridine-7,14-dione	NEG	379.001	16.31	4,11-Dichloro-5,12-dihydroquino[2,3-b]acridine-7,14-dione	HMDB0037810	C20H10Cl2N2O2
NEG_379.1562_17.91_Ecabet	NEG	379.156	17.91	Ecabet	HMDB0015613	C20H28O5S
NEG_381.232_19.39	NEG	381.232	19.39
NEG_382.2352_19.39_(E,E,E)-Sylvatine	NEG	382.235	19.39	(E,E,E)-Sylvatine	HMDB0030186	C24H33NO3
NEG_384.0327_3.1	NEG	384.033	3.1
NEG_384.2757_20.3_3-Hydroxy-cis-5-tetradecenoylcarnitine	NEG	384.276	20.3	3-Hydroxy-cis-5-tetradecenoylcarnitine	HMDB0013330	C21H39NO5
NEG_384.9355_1.55	NEG	384.935	1.55
NEG_385.1369_9.03_Mesoridazine	NEG	385.137	9.03	Mesoridazine	HMDB0015068	C21H26N2OS2
NEG_385.187_14.39_Corchoionol C 9-glucoside	NEG	385.187	14.39	Corchoionol C 9-glucoside	HMDB0029772	C19H30O8
NEG_385.9638_1.74_5'-Hydroxylornoxicam	NEG	385.964	1.74	5'-Hydroxylornoxicam	HMDB0013991	C13H10ClN3O5S2
NEG_386.0336_2.17	NEG	386.034	2.17
NEG_386.8413_22.87	NEG	386.841	22.87
NEG_387.1145_2.16_Sulfinpyrazone sulfide	NEG	387.115	2.16	Sulfinpyrazone sulfide	HMDB0060943	C23H20N2O2S
NEG_387.2868_16.46_Methyl 2-(10-heptadecenyl)-6-hydroxybenzoate	NEG	387.287	16.46	Methyl 2-(10-heptadecenyl)-6-hydroxybenzoate	HMDB0038523	C25H40O3
NEG_388.118_2.16_xi-8-Acetonyldihydrosanguinarine	NEG	388.118	2.16	xi-8-Acetonyldihydrosanguinarine	HMDB0039896	C23H19NO5
NEG_388.8739_22.61	NEG	388.874	22.61
NEG_389.1076_16.04_2,3,4,5,6-Penta-O-acetyl-D-glucose	NEG	389.108	16.04	2,3,4,5,6-Penta-O-acetyl-D-glucose	HMDB0034223	C16H22O11
NEG_390.0323_2.47	NEG	390.032	2.47
NEG_390.9004_1.58	NEG	390.9	1.58
NEG_391.0012_14.67_beta-D-3-[5-Deoxy-5-(dimethylarsinyl)ribofuranosyloxy]-2-hydroxy-1-propanesulfonic acid	NEG	391.001	14.67	beta-D-3-[5-Deoxy-5-(dimethylarsinyl)ribofuranosyloxy]-2-hydroxy-1-propanesulfonic acid	HMDB0032686	C10H21AsO9S
NEG_391.0163_2.66	NEG	391.016	2.66
NEG_392.0615_8.84	NEG	392.062	8.84
NEG_393.1721_18.61_Triamcinolone	NEG	393.172	18.61	Triamcinolone	HMDB0014758	C21H27FO6
NEG_393.2285_16.83_(3b,6b,8b,12a)-8,12-Epoxy-7(11)-eremophilene-6-angeloyloxy-8,12-dimethoxy-3-ol	NEG	393.228	16.83	(3b,6b,8b,12a)-8,12-Epoxy-7(11)-eremophilene-6-angeloyloxy-8,12-dimethoxy-3-ol	HMDB0031964	C22H34O6
NEG_394.846_1.63	NEG	394.846	1.63
NEG_394.8906_22.85	NEG	394.891	22.85
NEG_395.244_16.67	NEG	395.244	16.67
NEG_396.8658_1.58	NEG	396.866	1.58
NEG_397.1845_12.7_3'-Hydroxy-T2-triol	NEG	397.185	12.7	3'-Hydroxy-T2-triol	HMDB0034575	C20H30O8
NEG_397.2265_18.24	NEG	397.226	18.24
NEG_398.0638_9.5_Vitisidin A	NEG	398.064	9.5	Vitisidin A	HMDB0041596	C20H15O9
NEG_398.23_18.24	NEG	398.23	18.24
NEG_399.2215_18.19_Nevskin	NEG	399.221	18.19	Nevskin	HMDB0030162	C24H32O5
NEG_399.9944_1.74	NEG	399.994	1.74
NEG_400.9092_1.66	NEG	400.909	1.66
NEG_402.995_1.92_Uridine 5'-diphosphate	NEG	402.995	1.92	Uridine 5'-diphosphate	HMDB0000295	C9H14N2O12P2
NEG_404.846_22.61	NEG	404.846	22.61
NEG_404.8749_1.6	NEG	404.875	1.6
NEG_405.017_14.78	NEG	405.017	14.78
NEG_405.268_19.73_7-Ketodeoxycholic acid	NEG	405.268	19.73	7-Ketodeoxycholic acid	HMDB0000391	C24H38O5
NEG_406.0773_8.85	NEG	406.077	8.85
NEG_406.8466_22.6	NEG	406.847	22.6
NEG_407.8578_1.6	NEG	407.858	1.6
NEG_408.9918_15.18	NEG	408.992	15.18
NEG_409.2364_20.33_LPA(0:0/16:0)	NEG	409.236	20.33	LPA(0:0/16:0)	HMDB0007849	C19H39O7P
NEG_409.2624_20.5	NEG	409.262	20.5
NEG_410.2399_20.32	NEG	410.24	20.32
NEG_412.8827_1.64	NEG	412.883	1.64
NEG_412.9667_15.71_Perfluorooctanoic acid	NEG	412.967	15.71	Perfluorooctanoic acid	HMDB0059587	C8HF15O2
NEG_412.9981_2.63	NEG	412.998	2.63
NEG_414.0434_3.18	NEG	414.043	3.18
NEG_418.9554_1.46_Inositol 1,3,4-trisphosphate	NEG	418.955	1.46	Inositol 1,3,4-trisphosphate	HMDB0001143	C6H15O15P3
NEG_420.2508_16.92_PC-M6	NEG	420.251	16.92	PC-M6	HMDB0038568	C27H35NO3
NEG_420.8909_1.55	NEG	420.891	1.55
NEG_421.187_13.73	NEG	421.187	13.73
NEG_421.2269_18.06_2-Methylacetophenone	NEG	421.227	18.06	2-Methylacetophenone	HMDB0032386	C20H38O7S
NEG_422.2301_18.17_LysoPE(0:0/14:1(9Z))	NEG	422.23	18.17	LysoPE(0:0/14:1(9Z))	HMDB0011471	C19H38NO7P
NEG_423.0078_15.09	NEG	423.008	15.09
NEG_425.2582_19.56_Prostaglandin PGE2 1-glyceryl ester	NEG	425.258	19.56	Prostaglandin PGE2 1-glyceryl ester	HMDB0013043	C23H38O7
NEG_426.0224_2.56_Adenosine 3',5'-diphosphate	NEG	426.022	2.56	Adenosine 3',5'-diphosphate	HMDB0000061	C10H15N5O10P2
NEG_426.8568_1.61	NEG	426.857	1.61
NEG_427.0261_2.56	NEG	427.026	2.56
NEG_429.2132_21.94	NEG	429.213	21.94
NEG_429.2134_21.83	NEG	429.213	21.83
NEG_430.0382_3.1	NEG	430.038	3.1
NEG_431.1842_17.06_S-Furanopetasitin	NEG	431.184	17.06	S-Furanopetasitin	HMDB0036131	C24H32O5S
NEG_431.9845_1.66_Quinoline yellow	NEG	431.985	1.66	Quinoline yellow	HMDB0037615	C18H11NO8S2
NEG_432.1874_17.07	NEG	432.187	17.07
NEG_432.2242_16.77_Hericenone B	NEG	432.224	16.77	Hericenone B	HMDB0036548	C27H31NO4
NEG_433.2362_18.99_LPA(0:0/18:2(9Z,12Z))	NEG	433.236	18.99	LPA(0:0/18:2(9Z,12Z))	HMDB0007852	C21H39O7P
NEG_434.8644_1.61	NEG	434.864	1.61
NEG_435.2518_20.62_LPA(0:0/18:1(9Z))	NEG	435.252	20.62	LPA(0:0/18:1(9Z))	HMDB0007851	C21H41O7P
NEG_436.2551_20.6	NEG	436.255	20.6
NEG_437.0869_10.3_Riboflavin cyclic-4',5'-phosphate	NEG	437.087	10.3	Riboflavin cyclic-4',5'-phosphate	HMDB0059614	C17H19N4O8P
NEG_437.2598_19.56	NEG	437.26	19.56
NEG_437.2677_17.73_LPA(0:0/18:0)	NEG	437.268	17.73	LPA(0:0/18:0)	HMDB0007850	C21H43O7P
NEG_438.271_17.71	NEG	438.271	17.71
NEG_439.2257_19.68_Tirofiban	NEG	439.226	19.68	Tirofiban	HMDB0014913	C22H36N2O5S
NEG_439.284_22.25_13'-Carboxy-gamma-tocotrienol	NEG	439.284	22.25	13'-Carboxy-gamma-tocotrienol	HMDB0012558	C28H40O4
NEG_440.2292_19.67	NEG	440.229	19.67
NEG_440.2863_22.2	NEG	440.286	22.2
NEG_440.9984_15.36	NEG	440.998	15.36
NEG_441.2531_18.36_Prostaglandin G2 2-glyceryl Ester	NEG	441.253	18.36	Prostaglandin G2 2-glyceryl Ester	HMDB0062591	C23H38O8
NEG_441.2804_22.22_Ascorbyl stearate	NEG	441.28	22.22	Ascorbyl stearate	HMDB0038242	C24H42O7
NEG_442.0171_2.75_Guanosine diphosphate	NEG	442.017	2.75	Guanosine diphosphate	HMDB0001201	C10H15N5O11P2
NEG_442.253_16.73	NEG	442.253	16.73
NEG_442.2561_18.36	NEG	442.256	18.36
NEG_442.8732_1.59	NEG	442.873	1.59
NEG_443.0208_2.76	NEG	443.021	2.76
NEG_445.0534_1.98_CDP-Ethanolamine	NEG	445.053	1.98	CDP-Ethanolamine	HMDB0001564	C11H20N4O11P2
NEG_445.855_1.59	NEG	445.855	1.59
NEG_447.1346_15.35_Isosakuranin	NEG	447.135	15.35	Isosakuranin	HMDB0029481	C22H24O10
NEG_447.1661_16.15	NEG	447.166	16.15
NEG_448.0044_2.65	NEG	448.004	2.65
NEG_448.138_15.35	NEG	448.138	15.35
NEG_449.2761_14.14_Celastrol	NEG	449.276	14.14	Celastrol	HMDB0002385	C29H38O4
NEG_449.3126_22.74	NEG	449.313	22.74
NEG_450.2628_18.04_LysoPE(0:0/16:1(9Z))	NEG	450.263	18.04	LysoPE(0:0/16:1(9Z))	HMDB0011474	C21H42NO7P
NEG_450.3151_22.7	NEG	450.315	22.7
NEG_451.2469_16.94_(14alpha,17beta,20S,22R)-14,20-Epoxy-17-hydroxy-1-oxowitha-3,5,24-trienolide	NEG	451.247	16.94	(14alpha,17beta,20S,22R)-14,20-Epoxy-17-hydroxy-1-oxowitha-3,5,24-trienolide	HMDB0032685	C28H36O5
NEG_451.2667_18.14_Repaglinide	NEG	451.267	18.14	Repaglinide	HMDB0015048	C27H36N2O4
NEG_451.3235_21.76_Tyromycic acid	NEG	451.324	21.76	Tyromycic acid	HMDB0035888	C30H44O3
NEG_452.2785_19.71_LysoPE(0:0/16:0)	NEG	452.279	19.71	LysoPE(0:0/16:0)	HMDB0011473	C21H44NO7P
NEG_452.9229_1.55	NEG	452.923	1.55
NEG_453.2712_21.7_Verapamil	NEG	453.271	21.7	Verapamil	HMDB0001850	C27H38N2O4
NEG_453.2879_20.55	NEG	453.288	20.55
NEG_455.0139_15.37	NEG	455.014	15.37
NEG_455.014_15.36	NEG	455.014	15.36
NEG_455.1022_2.16_Flavin Mononucleotide	NEG	455.102	2.16	Flavin Mononucleotide	HMDB0001520	C17H21N4O9P
NEG_456.8468_1.61	NEG	456.847	1.61
NEG_457.2363_19.01_Astemizole	NEG	457.236	19.01	Astemizole	HMDB0014775	C28H31FN4O
NEG_458.2398_16.73	NEG	458.24	16.73
NEG_458.2398_19.01	NEG	458.24	19.01
NEG_458.8862_1.56	NEG	458.886	1.56
NEG_459.252_19.84_1-(8Z,11Z,14Z-eicosatrienoyl)-glycero-3-phosphate	NEG	459.252	19.84	1-(8Z,11Z,14Z-eicosatrienoyl)-glycero-3-phosphate	HMDB0062313	C23H41O7P
NEG_461.2674_21.46_1-(11Z,14Z-eicosadienoyl)-glycero-3-phosphate	NEG	461.267	21.46	1-(11Z,14Z-eicosadienoyl)-glycero-3-phosphate	HMDB0062303	C23H43O7P
NEG_462.0671_8.85_Adenylsuccinic acid	NEG	462.067	8.85	Adenylsuccinic acid	HMDB0000536	C14H18N5O11P
NEG_463.2258_19.41	NEG	463.226	19.41
NEG_463.2834_18.18_1-(11Z-eicosenoyl)-glycero-3-phosphate	NEG	463.283	18.18	1-(11Z-eicosenoyl)-glycero-3-phosphate	HMDB0062305	C23H45O7P
NEG_463.9989_2.76	NEG	463.999	2.76
NEG_464.8523_1.6	NEG	464.852	1.6
NEG_465.3407_21.62_Vitamin K1 2,3-epoxide	NEG	465.341	21.62	Vitamin K1 2,3-epoxide	HMDB0002972	C31H46O3
NEG_466.8166_22.8	NEG	466.817	22.8
NEG_467.257_21.93_hydroxyrepaglinide	NEG	467.257	21.93	hydroxyrepaglinide	HMDB0060979	C27H36N2O5
NEG_467.8366_1.6	NEG	467.837	1.6
NEG_469.272_19.52	NEG	469.272	19.52
NEG_469.2841_19.67_Ceanothine C	NEG	469.284	19.67	Ceanothine C	HMDB0029340	C26H38N4O4
NEG_470.2876_19.67	NEG	470.288	19.67
NEG_472.8335_22.65	NEG	472.834	22.65
NEG_472.862_1.6	NEG	472.862	1.6
NEG_473.0043_15.65	NEG	473.004	15.65
NEG_473.2825_20.22	NEG	473.283	20.22
NEG_475.0984_3.08	NEG	475.098	3.08
NEG_475.2894_20.23	NEG	475.289	20.23
NEG_476.2784_18.67_LysoPE(0:0/18:2(9Z,12Z))	NEG	476.278	18.67	LysoPE(0:0/18:2(9Z,12Z))	HMDB0011477	C23H44NO7P
NEG_477.2623_19.41_Iloprost	NEG	477.262	19.41	Iloprost	HMDB0015220	C30H38O5
NEG_478.2942_20.31_LysoPE(0:0/18:1(11Z))	NEG	478.294	20.31	LysoPE(0:0/18:1(11Z))	HMDB0011475	C23H46NO7P
NEG_478.8284_1.6	NEG	478.828	1.6
NEG_479.2979_20.33_Crustecdysone	NEG	479.298	20.33	Crustecdysone	HMDB0030180	C27H44O7
NEG_479.3563_21.79	NEG	479.356	21.79
NEG_479.3563_21.89	NEG	479.356	21.89
NEG_480.2733_20.49	NEG	480.273	20.49
NEG_480.3096_19.57_LysoPC(15:0)	NEG	480.31	19.57	LysoPC(15:0)	HMDB0010381	C23H48NO7P
NEG_481.2362_18.83_1-(4Z,7Z,10Z,13Z,16Z,19Z-docosahexaenoyl)-glycero-3-phosphate	NEG	481.236	18.83	1-(4Z,7Z,10Z,13Z,16Z,19Z-docosahexaenoyl)-glycero-3-phosphate	HMDB0062307	C25H39O7P
NEG_483.2518_19.58	NEG	483.252	19.58
NEG_484.7895_22.79	NEG	484.789	22.79
NEG_485.0688_21.86	NEG	485.069	21.86
NEG_485.2682_20.09_PA(20:4(5Z,8Z,11Z,14Z)e/2:0)	NEG	485.268	20.09	PA(20:4(5Z,8Z,11Z,14Z)e/2:0)	HMDB0011156	C25H43O7P
NEG_485.2791_18.45	NEG	485.279	18.45
NEG_487.2829_21.98	NEG	487.283	21.98
NEG_489.2779_20.32_12-Hydroxy-13-O-D-glucuronoside-octadec-9Z-enoate	NEG	489.278	20.32	12-Hydroxy-13-O-D-glucuronoside-octadec-9Z-enoate	HMDB0060118	C24H42O10
NEG_492.3099_16.55_LysoPC(16:1(9Z))	NEG	492.31	16.55	LysoPC(16:1(9Z))	HMDB0010383	C24H48NO7P
NEG_492.9921_1.46	NEG	492.992	1.46
NEG_493.2576_19.48	NEG	493.258	19.48
NEG_494.0101_2.48	NEG	494.01	2.48
NEG_494.0933_3.04	NEG	494.093	3.04
NEG_494.2528_17.29	NEG	494.253	17.29
NEG_494.2894_16.35	NEG	494.289	16.35
NEG_494.8443_1.59	NEG	494.844	1.59
NEG_495.2732_20.7_APGPR Enterostatin	NEG	495.273	20.7	APGPR Enterostatin	HMDB0006117	C21H36N8O6
NEG_496.2686_18.15	NEG	496.269	18.15
NEG_496.2764_21.44	NEG	496.276	21.44
NEG_497.0807_3.12_Peonidin-3-galactoside	NEG	497.081	3.12	Peonidin-3-galactoside	HMDB0029210	C22H23ClO11
NEG_500.2789_18.52_Fexofenadine	NEG	500.279	18.52	Fexofenadine	HMDB0005030	C32H39NO4
NEG_501.2819_18.49	NEG	501.282	18.49
NEG_502.2943_19.44_LysoPE(0:0/20:3(11Z,14Z,17Z))	NEG	502.294	19.44	LysoPE(0:0/20:3(11Z,14Z,17Z))	HMDB0011484	C25H46NO7P
NEG_503.2977_19.41_Desglucocoroloside	NEG	503.298	19.41	Desglucocoroloside	HMDB0033709	C29H44O7
NEG_504.3099_15.81_LysoPE(0:0/20:2(11Z,14Z))	NEG	504.31	15.81	LysoPE(0:0/20:2(11Z,14Z))	HMDB0011483	C25H48NO7P
NEG_505.8342_1.61	NEG	505.834	1.61
NEG_506.2886_21.02	NEG	506.289	21.02
NEG_506.2902_21.21	NEG	506.29	21.21
NEG_506.3249_19.38_LysoPE(0:0/20:1(11Z))	NEG	506.325	19.38	LysoPE(0:0/20:1(11Z))	HMDB0011482	C25H50NO7P
NEG_507.2922_20.98	NEG	507.292	20.98
NEG_507.293_21.31	NEG	507.293	21.31
NEG_507.3233_18.33	NEG	507.323	18.33
NEG_508.3047_20.01	NEG	508.305	20.01
NEG_509.2882_19.57	NEG	509.288	19.57
NEG_510.8595_1.62	NEG	510.86	1.62
NEG_513.3088_19.99_Flavidulol C	NEG	513.309	19.99	Flavidulol C	HMDB0039150	C34H42O4
NEG_514.2942_19.2_LysoPC(18:4(6Z,9Z,12Z,15Z))	NEG	514.294	19.2	LysoPC(18:4(6Z,9Z,12Z,15Z))	HMDB0010389	C26H46NO7P
NEG_514.304_21.14	NEG	514.304	21.14
NEG_515.2981_19.85_Probucol	NEG	515.298	19.85	Probucol	HMDB0015537	C31H48O2S2
NEG_516.2734_15.75	NEG	516.273	15.75
NEG_516.8255_1.59	NEG	516.826	1.59
NEG_517.2577_18.43	NEG	517.258	18.43
NEG_520.259_15.76_Morphiceptin	NEG	520.259	15.76	Morphiceptin	HMDB0005777	C28H35N5O5
NEG_520.2682_17.83_1-Oleoylglycerophosphoserine	NEG	520.268	17.83	1-Oleoylglycerophosphoserine	HMDB0061694	C24H44NO9P
NEG_520.9102_1.54	NEG	520.91	1.54
NEG_521.1041_3.02	NEG	521.104	3.02
NEG_522.2839_18.93_1-Stearoylglycerophosphoserine	NEG	522.284	18.93	1-Stearoylglycerophosphoserine	HMDB0061698	C24H46NO9P
NEG_523.3315_22.85	NEG	523.332	22.85
NEG_524.2443_14.22	NEG	524.244	14.22
NEG_524.2783_18.38_LysoPE(0:0/22:6(4Z,7Z,10Z,13Z,16Z,19Z))	NEG	524.278	18.38	LysoPE(0:0/22:6(4Z,7Z,10Z,13Z,16Z,19Z))	HMDB0011496	C27H44NO7P
NEG_524.2995_16.54	NEG	524.299	16.54
NEG_524.2995_21.83	NEG	524.299	21.83
NEG_525.2476_14.2_Ganosporeric acid A	NEG	525.248	14.2	Ganosporeric acid A	HMDB0033022	C30H38O8
NEG_525.2819_18.37_Desmosine	NEG	525.282	18.37	Desmosine	HMDB0000572	C24H40N5O8
NEG_526.2852_18.5	NEG	526.285	18.5
NEG_526.294_19.01_LysoPE(0:0/22:5(4Z,7Z,10Z,13Z,16Z))	NEG	526.294	19.01	LysoPE(0:0/22:5(4Z,7Z,10Z,13Z,16Z))	HMDB0011494	C27H46NO7P
NEG_526.8714_1.55	NEG	526.871	1.55
NEG_527.8159_1.6	NEG	527.816	1.6
NEG_528.2735_18.69	NEG	528.274	18.69
NEG_528.3097_20.3_LysoPE(0:0/22:4(7Z,10Z,13Z,16Z))	NEG	528.31	20.3	LysoPE(0:0/22:4(7Z,10Z,13Z,16Z))	HMDB0011493	C27H48NO7P
NEG_529.3053_18.68_Kukoamine A	NEG	529.305	18.68	Kukoamine A	HMDB0030392	C28H42N4O6
NEG_530.289_19.71	NEG	530.289	19.71
NEG_530.3255_18.08	NEG	530.326	18.08
NEG_531.3032_17_5b-Cyprinol sulfate	NEG	531.303	17	5b-Cyprinol sulfate	HMDB0006888	C27H48O8S
NEG_532.3064_17.01	NEG	532.306	17.01
NEG_532.8406_1.62	NEG	532.841	1.62
NEG_533.1058_2.26	NEG	533.106	2.26
NEG_536.2997_19.2	NEG	536.3	19.2
NEG_538.2782_15.85	NEG	538.278	15.85
NEG_538.2944_18.87	NEG	538.294	18.87
NEG_538.3153_17.04	NEG	538.315	17.04
NEG_539.2976_18.88_Ciclesonide	NEG	539.298	18.88	Ciclesonide	HMDB0015480	C32H44O7
NEG_540.2735_15.71	NEG	540.274	15.71
NEG_540.3304_18.88	NEG	540.33	18.88
NEG_541.2576_17.92_Cortolone-3-glucuronide	NEG	541.258	17.92	Cortolone-3-glucuronide	HMDB0010320	C27H42O11
NEG_542.3256_15.39_LysoPC(20:4(5Z,8Z,11Z,14Z))	NEG	542.326	15.39	LysoPC(20:4(5Z,8Z,11Z,14Z))	HMDB0010395	C28H50NO7P
NEG_543.8327_1.62	NEG	543.833	1.62
NEG_544.2685_17.62	NEG	544.269	17.62
NEG_544.3046_16.77	NEG	544.305	16.77
NEG_545.2717_17.65	NEG	545.272	17.65
NEG_545.289_19.36	NEG	545.289	19.36
NEG_546.284_18.28	NEG	546.284	18.28
NEG_546.8161_1.61	NEG	546.816	1.61
NEG_548.2996_19.56	NEG	548.3	19.56
NEG_550.279_19.08	NEG	550.279	19.08
NEG_552.2735_18.53_Vignatic acid A	NEG	552.274	18.53	Vignatic acid A	HMDB0033599	C30H39N3O7
NEG_552.2948_21.12	NEG	552.295	21.12
NEG_553.2768_18.52	NEG	553.277	18.52
NEG_554.2892_19.38	NEG	554.289	19.38
NEG_554.8235_1.61	NEG	554.823	1.61
NEG_555.0876_2.26_Ephedrannin A	NEG	555.088	2.26	Ephedrannin A	HMDB0037654	C30H20O11
NEG_556.3047_20.53	NEG	556.305	20.53
NEG_556.3409_18.55	NEG	556.341	18.55
NEG_557.308_20.53_Cucurbitacin B	NEG	557.308	20.53	Cucurbitacin B	HMDB0034927	C32H46O8
NEG_557.3369_19.77	NEG	557.337	19.77
NEG_557.3432_19.33	NEG	557.343	19.33
NEG_562.8319_1.6	NEG	562.832	1.6
NEG_565.814_1.61	NEG	565.814	1.61
NEG_566.3468_17.33	NEG	566.347	17.33
NEG_568.2683_17.62	NEG	568.268	17.62
NEG_569.2717_17.56_Ganoderic acid F	NEG	569.272	17.56	Ganoderic acid F	HMDB0035988	C32H42O9
NEG_570.2754_17.86_Endomorphin-2	NEG	570.275	17.86	Endomorphin-2	HMDB0005774	C32H37N5O5
NEG_570.284_18.19_Kinetensin 4-7	NEG	570.284	18.19	Kinetensin 4-7	HMDB0012986	C26H37N9O6
NEG_571.2894_17.64_Ganoderic acid H	NEG	571.289	17.64	Ganoderic acid H	HMDB0035987	C32H44O9
NEG_572.2935_17.78	NEG	572.293	17.78
NEG_572.2994_18.64	NEG	572.299	18.64
NEG_573.2949_17.17	NEG	573.295	17.17
NEG_573.3316_18.54	NEG	573.332	18.54
NEG_576.8052_1.61	NEG	576.805	1.61
NEG_582.2838_17.84	NEG	582.284	17.84
NEG_583.3279_20.19	NEG	583.328	20.19
NEG_584.3115_18.42	NEG	584.312	18.42
NEG_585.3069_18.45_Presqualene diphosphate	NEG	585.307	18.45	Presqualene diphosphate	HMDB0001278	C30H52O7P2
NEG_585.3437_20.04	NEG	585.344	20.04
NEG_586.0961_8.84	NEG	586.096	8.84
NEG_588.075_3.01_GDP-L-fucose	NEG	588.075	3.01	GDP-L-fucose	HMDB0001095	C16H25N5O15P2
NEG_588.898_1.54	NEG	588.898	1.54
NEG_592.266_18.38	NEG	592.266	18.38
NEG_592.8207_1.62	NEG	592.821	1.62
NEG_595.2898_17.06_Pipercyclobutanamide B	NEG	595.29	17.06	Pipercyclobutanamide B	HMDB0036361	C36H40N2O6
NEG_596.2638_17.75	NEG	596.264	17.75
NEG_597.3049_17.85_1-Oleoylglycerophosphoinositol	NEG	597.305	17.85	1-Oleoylglycerophosphoinositol	HMDB0061693	C27H51O12P
NEG_598.3092_17.9	NEG	598.309	17.9
NEG_598.7869_1.6	NEG	598.787	1.6
NEG_599.1948_2.18	NEG	599.195	2.18
NEG_599.3211_19.4_1-Stearoylglycerophosphoinositol	NEG	599.321	19.4	1-Stearoylglycerophosphoinositol	HMDB0061696	C27H53O12P
NEG_600.3248_19.41	NEG	600.325	19.41
NEG_601.3235_16.81	NEG	601.323	16.81
NEG_601.3277_19.39	NEG	601.328	19.39
NEG_601.3379_18.94_Physapruin B	NEG	601.338	18.94	Physapruin B	HMDB0040671	C34H50O9
NEG_603.8119_1.61	NEG	603.812	1.61
NEG_604.0705_2.58_Guanosine diphosphate mannose	NEG	604.071	2.58	Guanosine diphosphate mannose	HMDB0001163	C16H25N5O16P2
NEG_606.0749_2.01_Uridine diphosphate-N-acetylglucosamine	NEG	606.075	2.01	Uridine diphosphate-N-acetylglucosamine	HMDB0000290	C17H27N3O17P2
NEG_607.0783_1.99	NEG	607.078	1.99
NEG_608.0799_1.99	NEG	608.08	1.99
NEG_608.3114_18.23	NEG	608.311	18.23
NEG_608.8367_1.61	NEG	608.837	1.61
NEG_61.9869_9.61	NEG	61.9869	9.61
NEG_61.9869_9.61	NEG	61.9869	9.61
NEG_614.3217_17.99	NEG	614.322	17.99
NEG_614.8028_1.6	NEG	614.803	1.6
NEG_619.2892_16.95_1-Arachidonoylglycerophosphoinositol	NEG	619.289	16.95	1-Arachidonoylglycerophosphoinositol	HMDB0061690	C29H49O12P
NEG_620.2925_16.92	NEG	620.293	16.92
NEG_620.7687_1.6	NEG	620.769	1.6
NEG_621.149_22.67	NEG	621.149	22.67
NEG_621.3043_17.57_Isotetrandrine	NEG	621.304	17.57	Isotetrandrine	HMDB0030174	C38H42N2O6
NEG_621.3208_20.04	NEG	621.321	20.04
NEG_622.2977_17.02	NEG	622.298	17.02
NEG_623.3174_20.04_Neferine	NEG	623.317	20.04	Neferine	HMDB0034104	C38H44N2O6
NEG_623.3444_17.89	NEG	623.344	17.89
NEG_625.7933_1.61	NEG	625.793	1.61
NEG_626.0522_2.6	NEG	626.052	2.6
NEG_628.057_2	NEG	628.057	2
NEG_630.8187_1.64	NEG	630.819	1.64
NEG_631.3491_20.05	NEG	631.349	20.05
NEG_636.7847_1.6	NEG	636.785	1.6
NEG_638.3218_17.85	NEG	638.322	17.85
NEG_640.4005_16.98	NEG	640.4	16.98
NEG_641.8092_1.64	NEG	641.809	1.64
NEG_643.2892_16.97	NEG	643.289	16.97
NEG_647.0652_2.67	NEG	647.065	2.67
NEG_647.3206_18.02	NEG	647.321	18.02
NEG_648.3396_20.04	NEG	648.34	20.04
NEG_649.3429_20.05	NEG	649.343	20.05
NEG_651.2559_16.62	NEG	651.256	16.62
NEG_652.8008_1.62	NEG	652.801	1.62
NEG_653.302_19.66	NEG	653.302	19.66
NEG_660.1684_19.9	NEG	660.168	19.9
NEG_661.1607_9.48_Kaempferol 3-(2'',3''-diacetyl-4''-p-coumaroylrhamnoside)	NEG	661.161	9.48	Kaempferol 3-(2'',3''-diacetyl-4''-p-coumaroylrhamnoside)	HMDB0040537	C34H30O14
NEG_663.7909_1.61	NEG	663.791	1.61
NEG_669.0469_2.67	NEG	669.047	2.67
NEG_674.7813_1.61	NEG	674.781	1.61
NEG_677.2714_16.9	NEG	677.271	16.9
NEG_677.5503_22.7	NEG	677.55	22.7
NEG_678.5529_22.68	NEG	678.553	22.68
NEG_679.2868_17.92_Vomifoliol 9-[glucosyl-(1->4)-xylosyl-(1->6)-glucoside]	NEG	679.287	17.92	Vomifoliol 9-[glucosyl-(1->4)-xylosyl-(1->6)-glucoside]	HMDB0038449	C30H48O17
NEG_679.5477_22.67_Plastoquinone 8	NEG	679.548	22.67	Plastoquinone 8	HMDB0030129	C48H72O2
NEG_68.9942_22.1	NEG	68.9942	22.1
NEG_680.5502_22.62	NEG	680.55	22.62
NEG_683.1429_9.49	NEG	683.143	9.49
NEG_684.1455_9.49	NEG	684.145	9.49
NEG_687.2769_17.01	NEG	687.277	17.01
NEG_687.5792_22.8	NEG	687.579	22.8
NEG_688.5819_22.8	NEG	688.582	22.8
NEG_693.1194_3.05_Guavin B	NEG	693.119	3.05	Guavin B	HMDB0033274	C33H26O17
NEG_696.7641_1.61	NEG	696.764	1.61
NEG_698.9112_19.8	NEG	698.911	19.8
NEG_699.256_16.15	NEG	699.256	16.15
NEG_701.5134_21.51	NEG	701.513	21.51
NEG_701.5135_21.59	NEG	701.514	21.59
NEG_704.5694_21.74	NEG	704.569	21.74
NEG_704.5694_21.76	NEG	704.569	21.76
NEG_705.5719_21.7	NEG	705.572	21.7
NEG_705.572_21.78	NEG	705.572	21.78
NEG_709.1142_3.06	NEG	709.114	3.06
NEG_71.0123_22.94	NEG	71.0123	22.94
NEG_718.7452_1.6	NEG	718.745	1.6
NEG_725.1091_3.06	NEG	725.109	3.06
NEG_747.567_17.63	NEG	747.567	17.63
NEG_75.0073_2.02	NEG	75.0073	2.02
NEG_750.777_1.64	NEG	750.777	1.64
NEG_751.5681_22.64	NEG	751.568	22.64
NEG_761.5978_22.8	NEG	761.598	22.8
NEG_762.6002_22.81	NEG	762.6	22.81
NEG_772.7585_1.62	NEG	772.759	1.62
NEG_778.5595_18.16	NEG	778.559	18.16
NEG_778.5596_18.14	NEG	778.56	18.14
NEG_78.9576_1.61	NEG	78.9576	1.61
NEG_78.9844_2.1	NEG	78.9844	2.1
NEG_788.5455_21.39_PS(18:0/18:1(9Z))	NEG	788.545	21.39	PS(18:0/18:1(9Z))	HMDB0010163	C42H80NO10P
NEG_789.5489_21.37	NEG	789.549	21.37
NEG_794.7407_1.62	NEG	794.741	1.62
NEG_80.9734_9.27	NEG	80.9734	9.27
NEG_80.9734_9.28	NEG	80.9734	9.28
NEG_802.5606_19.7	NEG	802.561	19.7
NEG_804.5768_17.84	NEG	804.577	17.84
NEG_805.5802_17.87	NEG	805.58	17.87
NEG_816.7225_1.61	NEG	816.722	1.61
NEG_82.9704_9.09	NEG	82.9704	9.09
NEG_82.9704_9.1	NEG	82.9704	9.1
NEG_830.5917_18.09	NEG	830.592	18.09
NEG_832.6077_17.77	NEG	832.608	17.77
NEG_832.6078_17.72	NEG	832.608	17.72
NEG_84.0076_22.4	NEG	84.0076	22.4
NEG_85.0029_21.63	NEG	85.0029	21.63
NEG_85.9981_22.44	NEG	85.9981	22.44
NEG_87.0073_2.64	NEG	87.0073	2.64
NEG_88.039_1.92	NEG	88.039	1.92
NEG_885.5496_20.9_PI(16:0/22:4(10Z,13Z,16Z,19Z))	NEG	885.55	20.9	PI(16:0/22:4(10Z,13Z,16Z,19Z))	HMDB0009793	C47H83O13P
NEG_886.5537_20.89	NEG	886.554	20.89
NEG_89.023_2.87	NEG	89.023	2.87
NEG_92.0055_13.37	NEG	92.0055	13.37
NEG_92.0055_13.38	NEG	92.0055	13.38
NEG_94.9794_1.77_Silicic acid	NEG	94.9794	1.77	Silicic acid	HMDB0031436	H4O4Si
NEG_94.9936_15.92	NEG	94.9936	15.92
NEG_96.9586_1.52	NEG	96.9586	1.52
NEG_96.9586_1.52	NEG	96.9586	1.52
NEG_96.9681_1.61	NEG	96.9681	1.61
NEG_99.9244_22.67	NEG	99.9244	22.67
POS_100.0398_22.51_(R)-Dihydromaleimide	POS	100.04	22.51	(R)-Dihydromaleimide	HMDB0030276	C4H5NO2
POS_100.0762_8.23_2-Piperidinone	POS	100.076	8.23	2-Piperidinone	HMDB0011749	C5H9NO
POS_100.9322_22.69	POS	100.932	22.69
POS_101.0238_3.99_Succinic anhydride	POS	101.024	3.99	Succinic anhydride	HMDB0032523	C4H4O3
POS_101.035_22.52	POS	101.035	22.52
POS_101.0602_9.67_Senecioic acid	POS	101.06	9.67	Senecioic acid	HMDB0000509	C5H8O2
POS_101.0714_22.5_N-Nitroso-pyrrolidine	POS	101.071	22.5	N-Nitroso-pyrrolidine	HMDB0031642	C4H8N2O
POS_101.1078_22.45	POS	101.108	22.45
POS_101.1079_2.8	POS	101.108	2.8
POS_102.0135_23.64	POS	102.013	23.64
POS_102.0342_22.85	POS	102.034	22.85
POS_102.0377_2.41_4,5-Dihydro-2-methylthiazole	POS	102.038	2.41	4,5-Dihydro-2-methylthiazole	HMDB0029555	C4H7NS
POS_102.0555_2.05_L-3-Aminodihydro-2(3H)-furanone	POS	102.055	2.05	L-3-Aminodihydro-2(3H)-furanone	HMDB0029387	C4H7NO2
POS_102.0919_22.55_5-Aminopentanal	POS	102.092	22.55	5-Aminopentanal	HMDB0012815	C5H11NO
POS_102.536_22.85	POS	102.536	22.85
POS_103.0547_9.14	POS	103.055	9.14
POS_103.1235_1.45_Cadaverine	POS	103.124	1.45	Cadaverine	HMDB0002322	C5H14N2
POS_104.0711_1.86_Dimethylglycine	POS	104.071	1.86	Dimethylglycine	HMDB0000092	C4H9NO2
POS_104.1075_1.93_Neurine	POS	104.108	1.93	Neurine	HMDB0031259	C5H13NO
POS_104.5198_1.39	POS	104.52	1.39
POS_105.0038_1.41	POS	105.004	1.41
POS_105.034_21.32	POS	105.034	21.32
POS_105.0744_1.79_1-Pentanethiol	POS	105.074	1.79	1-Pentanethiol	HMDB0032457	C5H12S
POS_106.0503_1.63_L-Serine	POS	106.05	1.63	L-Serine	HMDB0000187	C3H7NO3
POS_106.0868_1.69_Diethanolamine	POS	106.087	1.69	Diethanolamine	HMDB0004437	C4H11NO2
POS_107.0608_22.5	POS	107.061	22.5
POS_107.0708_12.97_(2R*,3R*)-1,2,3-Butanetriol	POS	107.071	12.97	(2R*,3R*)-1,2,3-Butanetriol	HMDB0034778	C4H10O3
POS_107.5177_22.87	POS	107.518	22.87
POS_108.5179_22.41	POS	108.518	22.41
POS_108.5369_1.41	POS	108.537	1.41
POS_108.5369_22.86	POS	108.537	22.86
POS_109.0288_1.8_Quinone	POS	109.029	1.8	Quinone	HMDB0003364	C6H4O2
POS_109.1017_12.87_(Z)-1,3-Octadiene	POS	109.102	12.87	(Z)-1,3-Octadiene	HMDB0061897	C8H12
POS_110.009_22.86	POS	110.009	22.86
POS_110.0091_1.41	POS	110.009	1.41
POS_110.0205_22.38	POS	110.02	22.38
POS_110.0717_22.49	POS	110.072	22.49
POS_111.0206_22.63_Glycerol alpha-monochlorohydrin	POS	111.021	22.63	Glycerol alpha-monochlorohydrin	HMDB0031334	C3H7ClO2
POS_111.0396_22.9	POS	111.04	22.9
POS_111.0445_9.58_Pyrocatechol	POS	111.044	9.58	Pyrocatechol	HMDB0000957	C6H6O2
POS_111.0809_12.52_2,3,5-Trimethylfuran	POS	111.081	12.52	2,3,5-Trimethylfuran	HMDB0029721	C7H10O
POS_111.0921_22.45	POS	111.092	22.45
POS_111.1173_11.36_1,3-Octadiene	POS	111.117	11.36	1,3-Octadiene	HMDB0040966	C8H14
POS_111.5412_22.86	POS	111.541	22.86
POS_112.0285_1.91	POS	112.028	1.91
POS_112.0375_2.07	POS	112.037	2.07
POS_112.051_2.34_Cytosine	POS	112.051	2.34	Cytosine	HMDB0000630	C4H5N3O
POS_112.0873_22.45_Histamine	POS	112.087	22.45	Histamine	HMDB0000870	C5H9N3
POS_112.5556_1.68	POS	112.556	1.68
POS_113.0214_2.88	POS	113.021	2.88
POS_113.035_2.28_Uracil	POS	113.035	2.28	Uracil	HMDB0000300	C4H4N2O2
POS_113.0601_11.03_trans-1,2-Dihydrobenzene-1,2-diol	POS	113.06	11.03	trans-1,2-Dihydrobenzene-1,2-diol	HMDB0001164	C6H8O2
POS_113.0713_22.46	POS	113.071	22.46
POS_113.1077_22.45	POS	113.108	22.45
POS_113.1078_1.7	POS	113.108	1.7
POS_113.1078_8.98	POS	113.108	8.98
POS_113.525_1.4	POS	113.525	1.4
POS_113.9641_22.41	POS	113.964	22.41
POS_114.0554_3.02_1-Pyrroline-5-carboxylic acid	POS	114.055	3.02	1-Pyrroline-5-carboxylic acid	HMDB0001301	C5H7NO2
POS_114.0666_3.01_Creatinine	POS	114.067	3.01	Creatinine	HMDB0000562	C4H7N3O
POS_114.0918_11.18_2,5-Dihydro-2,4,5-trimethyloxazole	POS	114.092	11.18	2,5-Dihydro-2,4,5-trimethyloxazole	HMDB0031199	C6H11NO
POS_114.9881_1.41	POS	114.988	1.41
POS_115.037_1.92	POS	115.037	1.92
POS_115.0383_3.81_Norfuraneol	POS	115.038	3.81	Norfuraneol	HMDB0031859	C5H6O3
POS_115.0506_22.52_Dihydrouracil	POS	115.051	22.52	Dihydrouracil	HMDB0000076	C4H6N2O2
POS_115.0758_11.99_Delta-Hexanolactone	POS	115.076	11.99	Delta-Hexanolactone	HMDB0000453	C6H10O2
POS_115.0869_22.45_3-Amino-2-piperidone	POS	115.087	22.45	3-Amino-2-piperidone	HMDB0000323	C5H10N2O
POS_115.9643_22.86	POS	115.964	22.86
POS_116.0169_9.38	POS	116.017	9.38
POS_116.0277_1.4	POS	116.028	1.4
POS_116.0345_2.13	POS	116.034	2.13
POS_116.0345_2.13	POS	116.034	2.13
POS_116.053_8.84_1-Isothiocyanatobutane	POS	116.053	8.84	1-Isothiocyanatobutane	HMDB0031328	C5H9NS
POS_116.071_2.13_L-Proline	POS	116.071	2.13	L-Proline	HMDB0000162	C5H9NO2
POS_116.0822_2.18_Caproate (6:0)	POS	116.082	2.18	Caproate (6:0)	HMDB0061883	C6H11O2
POS_116.9722_22.9	POS	116.972	22.9
POS_117.055_6.41_Alpha-ketoisovaleric acid	POS	117.055	6.41	Alpha-ketoisovaleric acid	HMDB0000019	C5H8O3
POS_117.0663_22.5_N,N'-Diacetylhydrazine	POS	117.066	22.5	N,N'-Diacetylhydrazine	HMDB0060496	C4H8N2O2
POS_117.0743_2.01_2-Methyl-1-methylthio-2-butene	POS	117.074	2.01	2-Methyl-1-methylthio-2-butene	HMDB0032411	C6H12S
POS_117.1026_2.05_5-Aminopentanamide	POS	117.103	2.05	5-Aminopentanamide	HMDB0012176	C5H12N2O
POS_117.139_1.51	POS	117.139	1.51
POS_117.9598_22.86	POS	117.96	22.86
POS_118.0614_1.79_Guanidoacetic acid	POS	118.061	1.79	Guanidoacetic acid	HMDB0000128	C3H7N3O2
POS_118.0866_2.72_Betaine	POS	118.087	2.72	Betaine	HMDB0000043	C5H11NO2
POS_118.123_2.83_2-Diethylaminoethanol	POS	118.123	2.83	2-Diethylaminoethanol	HMDB0033971	C6H15NO
POS_119.014_22.89	POS	119.014	22.89
POS_119.0818_22.51_2,4-Diaminobutyric acid	POS	119.082	22.51	2,4-Diaminobutyric acid	HMDB0002362	C4H10N2O2
POS_119.0859_17.24_Indane	POS	119.086	17.24	Indane	HMDB0059837	C9H10
POS_119.09_2.51_Diisopropyl sulfide	POS	119.09	2.51	Diisopropyl sulfide	HMDB0029579	C6H14S
POS_120.0239_23.67	POS	120.024	23.67
POS_120.0242_22.89	POS	120.024	22.89
POS_120.0257_22.87	POS	120.026	22.87
POS_120.056_11.51	POS	120.056	11.51
POS_120.0659_1.7_L-Threonine	POS	120.066	1.7	L-Threonine	HMDB0000167	C4H9NO3
POS_120.0811_9.13	POS	120.081	9.13
POS_120.1023_1.74	POS	120.102	1.74
POS_120.9665_1.63	POS	120.966	1.63
POS_120.9812_1.41	POS	120.981	1.41
POS_121.0235_22.88	POS	121.023	22.88
POS_121.0651_16.21_4-Hydroxystyrene	POS	121.065	16.21	4-Hydroxystyrene	HMDB0004072	C8H8O
POS_121.0688_1.69_3-Mercapto-2-methyl-1-butanol	POS	121.069	1.69	3-Mercapto-2-methyl-1-butanol	HMDB0032373	C5H12OS
POS_121.1016_15.9_1,2,4-Trimethylbenzene	POS	121.102	15.9	1,2,4-Trimethylbenzene	HMDB0013733	C9H12
POS_122.0815_1.62	POS	122.082	1.62
POS_122.0968_9.25_N,N-Dimethylaniline	POS	122.097	9.25	N,N-Dimethylaniline	HMDB0001020	C8H11N
POS_122.5474_22.85	POS	122.547	22.85
POS_122.9642_22.87	POS	122.964	22.87
POS_123.0406_22.86	POS	123.041	22.86
POS_123.0556_4.69_Niacinamide	POS	123.056	4.69	Niacinamide	HMDB0001406	C6H6N2O
POS_123.0775_22.57	POS	123.078	22.57
POS_123.08_22.26_4-Ethylphenol	POS	123.08	22.26	4-Ethylphenol	HMDB0029306	C8H10O
POS_123.5946_1.73	POS	123.595	1.73
POS_124.0396_3.09_Nicotinic acid	POS	124.04	3.09	Nicotinic acid	HMDB0001488	C6H5NO2
POS_124.0769_22.53_p-Anisidine	POS	124.077	22.53	p-Anisidine	HMDB0029300	C7H9NO
POS_124.0841_22.54	POS	124.084	22.54
POS_124.0857_22.61	POS	124.086	22.61
POS_124.0871_22.54	POS	124.087	22.54
POS_125.0843_22.57	POS	125.084	22.57
POS_125.0851_22.56	POS	125.085	22.56
POS_125.0964_12.84_2,3-Dimethyl-2-cyclohexen-1-one	POS	125.096	12.84	2,3-Dimethyl-2-cyclohexen-1-one	HMDB0031414	C8H12O
POS_125.1075_22.47	POS	125.108	22.47
POS_125.1077_8.86	POS	125.108	8.86
POS_125.5297_23.15	POS	125.53	23.15
POS_125.9865_22.87	POS	125.987	22.87
POS_125.9866_1.58	POS	125.987	1.58
POS_126.0537_1.81	POS	126.054	1.81
POS_126.0665_3.28_5-Methylcytosine	POS	126.067	3.28	5-Methylcytosine	HMDB0002894	C5H7N3O
POS_126.0917_10.32_6-Acetyl-1,2,3,4-tetrahydropyridine	POS	126.092	10.32	6-Acetyl-1,2,3,4-tetrahydropyridine	HMDB0030345	C7H11NO
POS_126.1027_22.43_1-Methylhistamine	POS	126.103	22.43	1-Methylhistamine	HMDB0000898	C6H11N3
POS_127.0393_2.67_1,2,3-Trihydroxybenzene	POS	127.039	2.67	1,2,3-Trihydroxybenzene	HMDB0013674	C6H6O3
POS_127.0703_3.08	POS	127.07	3.08
POS_127.0731_2.44_Melamine	POS	127.073	2.44	Melamine	HMDB0041922	C3H6N6
POS_127.0756_7.88_Methyl sorbate	POS	127.076	7.88	Methyl sorbate	HMDB0029582	C7H10O2
POS_128.0195_1.55	POS	128.019	1.55
POS_128.0231_2.88	POS	128.023	2.88
POS_128.0322_1.63	POS	128.032	1.63
POS_128.0703_3.01_D-1-Piperideine-2-carboxylic acid	POS	128.07	3.01	D-1-Piperideine-2-carboxylic acid	HMDB0001084	C6H9NO2
POS_128.0764_2.05	POS	128.076	2.05
POS_128.0821_2.88	POS	128.082	2.88
POS_128.0821_22.55	POS	128.082	22.55
POS_128.1184_22.43	POS	128.118	22.43
POS_128.951_22.9	POS	128.951	22.9
POS_129.0197_2.11_5-Hydroxy-2-furoic acid	POS	129.02	2.11	5-Hydroxy-2-furoic acid	HMDB0059784	C5H4O4
POS_129.0526_3.11	POS	129.053	3.11
POS_129.0549_9.2_Osmundalactone	POS	129.055	9.2	Osmundalactone	HMDB0031303	C6H8O3
POS_129.0662_2_Dihydrothymine	POS	129.066	2	Dihydrothymine	HMDB0000079	C5H8N2O2
POS_129.1025_2.15	POS	129.102	2.15
POS_129.1277_11.37_Octanal	POS	129.128	11.37	Octanal	HMDB0001140	C8H16O
POS_130.0082_24.87	POS	130.008	24.87
POS_130.0171_1.41_3(S)-hydroxy-13-cis-docosenoyl-CoA	POS	130.017	1.41	3(S)-hydroxy-13-cis-docosenoyl-CoA	HMDB0062200	C4H4ClN3
POS_130.0209_1.4	POS	130.021	1.4
POS_130.0865_2.34_Pipecolic acid	POS	130.087	2.34	Pipecolic acid	HMDB0000070	C6H11NO2
POS_130.0977_2.97	POS	130.098	2.97
POS_130.1593_10.68	POS	130.159	10.68
POS_130.5219_22.86	POS	130.522	22.86
POS_130.9666_22.89_2,2-dichloro-1,1-ethanediol	POS	130.967	22.89	2,2-dichloro-1,1-ethanediol	HMDB0062193	C2H4Cl2O2
POS_131.0342_3.03_Glutaconic acid	POS	131.034	3.03	Glutaconic acid	HMDB0000620	C5H6O4
POS_131.0527_2.54_2-[(Methylthio)methyl]-2-butenal	POS	131.053	2.54	2-[(Methylthio)methyl]-2-butenal	HMDB0031370	C6H10OS
POS_131.0817_22.49_L-cis-3-Amino-2-pyrrolidinecarboxylic acid	POS	131.082	22.49	L-cis-3-Amino-2-pyrrolidinecarboxylic acid	HMDB0029396	C5H10N2O2
POS_131.1182_2.26_N-Acetylputrescine	POS	131.118	2.26	N-Acetylputrescine	HMDB0002064	C6H14N2O
POS_131.5336_22.85	POS	131.534	22.85
POS_131.9744_22.93	POS	131.974	22.93
POS_132.077_2.01_Creatine	POS	132.077	2.01	Creatine	HMDB0000064	C4H9N3O2
POS_132.1022_4.1_L-Isoleucine	POS	132.102	4.1	L-Isoleucine	HMDB0000172	C6H13NO2
POS_132.5313_22.85	POS	132.531	22.85
POS_132.9984_1.4	POS	132.998	1.4
POS_133.0319_2.67_3-Methyl sulfolene	POS	133.032	2.67	3-Methyl sulfolene	HMDB0059667	C5H8O2S
POS_133.0723_2.31	POS	133.072	2.31
POS_133.0736_2.09	POS	133.074	2.09
POS_133.0803_2	POS	133.08	2
POS_133.0974_1.5_Ornithine	POS	133.097	1.5	Ornithine	HMDB0000214	C5H12N2O2
POS_133.1055_4.83_2-Heptanethiol	POS	133.106	4.83	2-Heptanethiol	HMDB0032303	C7H16S
POS_133.9748_22.87	POS	133.975	22.87
POS_134.0273_2.06	POS	134.027	2.06
POS_134.045_2.1_L-Aspartic acid	POS	134.045	2.1	L-Aspartic acid	HMDB0000191	C4H7NO4
POS_134.0814_2.14_L-2-Amino-5-hydroxypentanoic acid	POS	134.081	2.14	L-2-Amino-5-hydroxypentanoic acid	HMDB0031658	C5H11NO3
POS_134.1178_2.98	POS	134.118	2.98
POS_135.0031_2.87	POS	135.003	2.87
POS_135.0806_17.09_(4-Methylphenyl)acetaldehyde	POS	135.081	17.09	(4-Methylphenyl)acetaldehyde	HMDB0029639	C9H10O
POS_135.0831_2.15_(+/-)-3-(Ethylthio)butanol	POS	135.083	2.15	(+/-)-3-(Ethylthio)butanol	HMDB0032277	C6H14OS
POS_135.1018_10.08_Polypropylene glycol (m w 1,200-3,000)	POS	135.102	10.08	Polypropylene glycol (m w 1,200-3,000)	HMDB0032478	C6H14O3
POS_135.1171_17.68_p-Cymene	POS	135.117	17.68	p-Cymene	HMDB0005805	C10H14
POS_135.1207_3	POS	135.121	3
POS_136.0226_2.07_Benzothiazole	POS	136.023	2.07	Benzothiazole	HMDB0032930	C7H5NS
POS_136.0483_1.9	POS	136.048	1.9
POS_136.062_3.19_Adenine	POS	136.062	3.19	Adenine	HMDB0000034	C5H5N5
POS_136.0759_6.46_N-Acetylarylamine	POS	136.076	6.46	N-Acetylarylamine	HMDB0001250	C8H9NO
POS_136.0871_22.49	POS	136.087	22.49
POS_137.046_8.86_Hypoxanthine	POS	137.046	8.86	Hypoxanthine	HMDB0000157	C5H4N4O
POS_137.0517_1.92	POS	137.052	1.92
POS_137.0597_3.25_Phenylacetic acid	POS	137.06	3.25	Phenylacetic acid	HMDB0000209	C8H8O2
POS_137.0653_3.1	POS	137.065	3.1
POS_137.0811_2.12_Tetrahydropteridine	POS	137.081	2.12	Tetrahydropteridine	HMDB0001216	C6H8N4
POS_138.0663_22.53_Isoniazid	POS	138.066	22.53	Isoniazid	HMDB0015086	C6H7N3O
POS_138.0915_9.24_Tyramine	POS	138.091	9.24	Tyramine	HMDB0000306	C8H11NO
POS_138.1027_22.46	POS	138.103	22.46
POS_138.9802_22.86	POS	138.98	22.86
POS_139.0504_3.1_Urocanic acid	POS	139.05	3.1	Urocanic acid	HMDB0000301	C6H6N2O2
POS_139.0732_3.03	POS	139.073	3.03
POS_139.0742_22.46_Tyrosol	POS	139.074	22.46	Tyrosol	HMDB0004284	C8H10O2
POS_139.1119_14.38_2-Pentylfuran	POS	139.112	14.38	2-Pentylfuran	HMDB0013824	C9H14O
POS_139.9879_22.85	POS	139.988	22.85
POS_140.0372_1.71	POS	140.037	1.71
POS_140.0432_2.28	POS	140.043	2.28
POS_140.0791_22.5	POS	140.079	22.5
POS_140.082_22.49_Histidinal	POS	140.082	22.49	Histidinal	HMDB0012234	C6H9N3O
POS_140.1072_15.47_9-Azabicyclo[3.3.1]nonan-3-one	POS	140.107	15.47	9-Azabicyclo[3.3.1]nonan-3-one	HMDB0029613	C8H13NO
POS_140.9513_23.15_Methylarsonate	POS	140.951	23.15	Methylarsonate	HMDB0012258	CH5AsO3
POS_140.9618_22.86	POS	140.962	22.86
POS_140.9958_22.85_Acetylphosphate	POS	140.996	22.85	Acetylphosphate	HMDB0001494	C2H5O5P
POS_141.066_2.76_1,3-Dimethyluracil	POS	141.066	2.76	1,3-Dimethyluracil	HMDB0002144	C6H8N2O2
POS_141.0912_10.54_2,4-Hexadienyl acetate	POS	141.091	10.54	2,4-Hexadienyl acetate	HMDB0032311	C8H12O2
POS_141.1136_22.6_Metenamine	POS	141.114	22.6	Metenamine	HMDB0029598	C6H12N4
POS_141.9588_22.25	POS	141.959	22.25
POS_142.0266_1.66_O-Phosphoethanolamine	POS	142.027	1.66	O-Phosphoethanolamine	HMDB0000224	C2H8NO4P
POS_142.0501_3.12_2-Aminomuconic acid semialdehyde	POS	142.05	3.12	2-Aminomuconic acid semialdehyde	HMDB0001280	C6H7NO3
POS_142.0976_22.48_L-Histidinol	POS	142.098	22.48	L-Histidinol	HMDB0003431	C6H11N3O
POS_142.9483_1.6	POS	142.948	1.6
POS_142.9622_22.88	POS	142.962	22.88
POS_143.0323_2.6_trans-trans-Muconic acid	POS	143.032	2.6	trans-trans-Muconic acid	HMDB0002349	C6H6O4
POS_143.0396_23.67	POS	143.04	23.67
POS_143.0429_2.13_5-Hydroxymethyluracil	POS	143.043	2.13	5-Hydroxymethyluracil	HMDB0000469	C5H6N2O3
POS_143.0817_2.19	POS	143.082	2.19
POS_143.1069_12.88_2-Octenoic acid	POS	143.107	12.88	2-Octenoic acid	HMDB0000392	C8H14O2
POS_143.9591_22.85	POS	143.959	22.85
POS_143.9969_22.9	POS	143.997	22.9
POS_143.997_1.42	POS	143.997	1.42
POS_144.0768_2.04	POS	144.077	2.04
POS_144.081_10.66_6-Methylquinoline	POS	144.081	10.66	6-Methylquinoline	HMDB0033115	C10H9N
POS_144.1021_2.48_Proline betaine	POS	144.102	2.48	Proline betaine	HMDB0004827	C7H13NO2
POS_144.9823_21.73	POS	144.982	21.73
POS_144.9823_21.73	POS	144.982	21.73
POS_145.0353_23.56	POS	145.035	23.56
POS_145.0973_2.02_4-Amino-1-piperidinecarboxylic acid	POS	145.097	2.02	4-Amino-1-piperidinecarboxylic acid	HMDB0060385	C6H12N2O2
POS_145.1086_2.38	POS	145.109	2.38
POS_145.9544_22.85	POS	145.954	22.85
POS_146.03_1.41	POS	146.03	1.41
POS_146.0926_2.94_4-Guanidinobutanoic acid	POS	146.093	2.94	4-Guanidinobutanoic acid	HMDB0003464	C5H11N3O2
POS_146.1177_2.06_3-Dehydroxycarnitine	POS	146.118	2.06	3-Dehydroxycarnitine	HMDB0006831	C7H15NO2
POS_146.1654_1.37_Spermidine	POS	146.165	1.37	Spermidine	HMDB0001257	C7H19N3
POS_147.0474_2.87_Dihydro-2-methoxy-2-methyl-3(2H)-thiophenone	POS	147.047	2.87	Dihydro-2-methoxy-2-methyl-3(2H)-thiophenone	HMDB0040237	C6H10O2S
POS_147.0766_1.69_L-Glutamine	POS	147.077	1.69	L-Glutamine	HMDB0000641	C5H10N2O3
POS_147.0806_18.87_4-Phenyl-2-butenal	POS	147.081	18.87	4-Phenyl-2-butenal	HMDB0029602	C10H10O
POS_147.113_1.48_L-Lysine	POS	147.113	1.48	L-Lysine	HMDB0000182	C6H14N2O2
POS_148.0041_1.66	POS	148.004	1.66
POS_148.0186_24.86	POS	148.019	24.86
POS_148.0427_2.44_Thiomorpholine 3-carboxylate	POS	148.043	2.44	Thiomorpholine 3-carboxylate	HMDB0059611	C5H9NO2S
POS_148.0483_3.43	POS	148.048	3.43
POS_148.0606_1.77_L-Glutamic acid	POS	148.061	1.77	L-Glutamic acid	HMDB0000148	C5H9NO4
POS_148.097_1.9_(2R,3R,4R)-2-Amino-4-hydroxy-3-methylpentanoic acid	POS	148.097	1.9	(2R,3R,4R)-2-Amino-4-hydroxy-3-methylpentanoic acid	HMDB0029449	C6H13NO3
POS_148.9766_1.33	POS	148.977	1.33
POS_148.9773_1.32	POS	148.977	1.32
POS_149.0235_10.78	POS	149.024	10.78
POS_149.06_18.07_Cinnamic acid	POS	149.06	18.07	Cinnamic acid	HMDB0000567	C9H8O2
POS_149.0637_1.76_3-(Methylthio)propyl acetate	POS	149.064	1.76	3-(Methylthio)propyl acetate	HMDB0031717	C6H12O2S
POS_149.0823_22.52_Mevalonic acid	POS	149.082	22.52	Mevalonic acid	HMDB0000227	C6H12O4
POS_149.0949_22.51_Cuminaldehyde	POS	149.095	22.51	Cuminaldehyde	HMDB0002214	C10H12O
POS_149.953_1.41	POS	149.953	1.41
POS_150.0156_2.46_3-carboxy-2,3-dihydroxypropanoate	POS	150.016	2.46	3-carboxy-2,3-dihydroxypropanoate	HMDB0062642	C4H5O6
POS_150.0447_9.79	POS	150.045	9.79
POS_150.0582_2.98_L-Methionine	POS	150.058	2.98	L-Methionine	HMDB0000696	C5H11NO2S
POS_150.1027_22.48	POS	150.103	22.48
POS_150.1127_1.72_Triethanolamine	POS	150.113	1.72	Triethanolamine	HMDB0032538	C6H15NO3
POS_151.0089_1.41	POS	151.009	1.41
POS_151.0354_22.92	POS	151.035	22.92
POS_151.0355_1.38	POS	151.036	1.38
POS_151.0478_1.9	POS	151.048	1.9
POS_151.0967_8.88	POS	151.097	8.88
POS_151.0978_22.48	POS	151.098	22.48
POS_151.1105_22.51_Thymol	POS	151.111	22.51	Thymol	HMDB0001878	C10H14O
POS_151.116_1.72	POS	151.116	1.72
POS_151.9499_1.41	POS	151.95	1.41
POS_151.9832_22.86	POS	151.983	22.86
POS_152.0222_1.88	POS	152.022	1.88
POS_152.0321_3.12	POS	152.032	3.12
POS_152.0568_4.38_Guanine	POS	152.057	4.38	Guanine	HMDB0000132	C5H5N5O
POS_152.1001_8.9	POS	152.1	8.9
POS_152.995_22.86	POS	152.995	22.86
POS_153.0328_22.86	POS	153.033	22.86
POS_153.0548_12.19_p-Hydroxyphenylacetic acid	POS	153.055	12.19	p-Hydroxyphenylacetic acid	HMDB0000020	C8H8O3
POS_153.0595_3.08	POS	153.06	3.08
POS_153.0772_22.45_Ribitol	POS	153.077	22.45	Ribitol	HMDB0000508	C5H12O5
POS_153.0912_13.28_2-Isopropyl-1,4-benzenediol	POS	153.091	13.28	2-Isopropyl-1,4-benzenediol	HMDB0032132	C9H12O2
POS_153.1136_22.42_N-methylphenylethanolaminium	POS	153.114	22.42	N-methylphenylethanolaminium	HMDB0062808	C9H14NO
POS_154.0595_2.01	POS	154.06	2.01
POS_154.0864_10.36_Dopamine	POS	154.086	10.36	Dopamine	HMDB0000073	C8H11NO2
POS_154.0976_22.5_N-Acetylhistamine	POS	154.098	22.5	N-Acetylhistamine	HMDB0013253	C7H11N3O
POS_154.967_22.87_Chloropentafluoroethane	POS	154.967	22.87	Chloropentafluoroethane	HMDB0031333	C2ClF5
POS_154.9904_22.27	POS	154.99	22.27
POS_155.0289_2.83	POS	155.029	2.83
POS_155.0541_2.24_1-(2-Thienyl)-1-butanone	POS	155.054	2.24	1-(2-Thienyl)-1-butanone	HMDB0032935	C8H10OS
POS_155.1068_14.06_Methyl 2-octynoate	POS	155.107	14.06	Methyl 2-octynoate	HMDB0031302	C9H14O2
POS_155.1293_2.16	POS	155.129	2.16
POS_155.1293_22.72	POS	155.129	22.72
POS_156.0143_1.41	POS	156.014	1.41
POS_156.027_1.67_4-Nitrocatechol	POS	156.027	1.67	4-Nitrocatechol	HMDB0002916	C6H5NO4
POS_156.0422_1.72_N-Methylethanolaminium phosphate	POS	156.042	1.72	N-Methylethanolaminium phosphate	HMDB0060173	C3H10NO4P
POS_156.0637_2.93	POS	156.064	2.93
POS_156.0769_22.48_L-Histidine	POS	156.077	22.48	L-Histidine	HMDB0000177	C6H9N3O2
POS_156.1327_2.1	POS	156.133	2.1
POS_157.011_2.41_2,5-Furandicarboxylic acid	POS	157.011	2.41	2,5-Furandicarboxylic acid	HMDB0004812	C6H4O5
POS_157.0474_4.8_Ascladiol	POS	157.047	4.8	Ascladiol	HMDB0029610	C7H8O4
POS_157.0842_2.83_8-Hydroxy-5,6-octadienoic acid	POS	157.084	2.83	8-Hydroxy-5,6-octadienoic acid	HMDB0031101	C8H12O3
POS_157.1225_15.14_4-Hydroxynonenal	POS	157.123	15.14	4-Hydroxynonenal	HMDB0004362	C9H16O2
POS_157.1337_5.78	POS	157.134	5.78
POS_157.9739_22.87	POS	157.974	22.87
POS_158.0029_23.8_L-cysteine Hydrochloride	POS	158.003	23.8	L-cysteine Hydrochloride	HMDB0062799	C3H8ClNO2S
POS_158.0449_2.96_2-Aminomuconic acid	POS	158.045	2.96	2-Aminomuconic acid	HMDB0001241	C6H7NO4
POS_158.0813_2.29_3-Methylcrotonylglycine	POS	158.081	2.29	3-Methylcrotonylglycine	HMDB0000459	C7H11NO3
POS_158.0926_2.98	POS	158.093	2.98
POS_158.0926_22.46	POS	158.093	22.46
POS_158.1541_16.8	POS	158.154	16.8
POS_158.9614_24.44	POS	158.961	24.44
POS_158.9615_24.44	POS	158.962	24.44
POS_158.9622_1.79	POS	158.962	1.79
POS_158.9623_1.57	POS	158.962	1.57
POS_159.0266_1.84_Zymonic acid	POS	159.027	1.84	Zymonic acid	HMDB0031210	C6H6O5
POS_159.0632_2.13_Succinylacetone	POS	159.063	2.13	Succinylacetone	HMDB0000635	C7H10O4
POS_159.0766_1.8_1-(Hydroxymethyl)-5,5-dimethyl-2,4-imidazolidinedione	POS	159.077	1.8	1-(Hydroxymethyl)-5,5-dimethyl-2,4-imidazolidinedione	HMDB0031670	C6H10N2O3
POS_159.9693_22.28	POS	159.969	22.28
POS_160.072_2.11_L-Hexahydro-3-imino-1,2,4-oxadiazepine-3-carboxylic acid	POS	160.072	2.11	L-Hexahydro-3-imino-1,2,4-oxadiazepine-3-carboxylic acid	HMDB0030402	C5H9N3O3
POS_160.1334_9_DL-2-Aminooctanoic acid	POS	160.133	9	DL-2-Aminooctanoic acid	HMDB0000991	C8H17NO2
POS_161.0927_1.83_D-Alanyl-D-alanine	POS	161.093	1.83	D-Alanyl-D-alanine	HMDB0003459	C6H12N2O3
POS_161.1287_1.59_N(6)-Methyllysine	POS	161.129	1.59	N(6)-Methyllysine	HMDB0002038	C7H16N2O2
POS_161.9697_22.85	POS	161.97	22.85
POS_162.0076_1.42	POS	162.008	1.42
POS_162.0196_1.72	POS	162.02	1.72
POS_162.0581_2.97_trans-S-(1-Propenyl)-L-cysteine	POS	162.058	2.97	trans-S-(1-Propenyl)-L-cysteine	HMDB0029440	C6H11NO2S
POS_162.0763_1.94_Aminoadipic acid	POS	162.076	1.94	Aminoadipic acid	HMDB0000510	C6H11NO4
POS_162.1126_1.9_L-Carnitine	POS	162.113	1.9	L-Carnitine	HMDB0000062	C7H15NO3
POS_163.0753_15.91_4,5-Dihydro-1-benzoxepin-3(2H)-one	POS	163.075	15.91	4,5-Dihydro-1-benzoxepin-3(2H)-one	HMDB0029714	C10H10O2
POS_163.0979_22.5_Dimethicone	POS	163.098	22.5	Dimethicone	HMDB0033532	C6H18OSi2
POS_163.1148_1.9_(S1)-Methoxy-3-heptanethiol	POS	163.115	1.9	(S1)-Methoxy-3-heptanethiol	HMDB0032380	C8H18OS
POS_163.133_13.03_(3R,7R)-1,3,7-Octanetriol	POS	163.133	13.03	(3R,7R)-1,3,7-Octanetriol	HMDB0033625	C8H18O3
POS_163.9651_22.85	POS	163.965	22.85
POS_163.9906_22.86	POS	163.991	22.86
POS_164.0085_1.62	POS	164.008	1.62
POS_164.1184_22.54	POS	164.118	22.54
POS_164.1283_1.77	POS	164.128	1.77
POS_164.1436_11.55_Mephentermine	POS	164.144	11.55	Mephentermine	HMDB0015452	C11H17N
POS_164.9208_1.52	POS	164.921	1.52
POS_164.9301_1.58	POS	164.93	1.58
POS_165.0549_4.84_Phenylpyruvic acid	POS	165.055	4.84	Phenylpyruvic acid	HMDB0000205	C9H8O3
POS_165.0772_22.51_L-Fucose	POS	165.077	22.51	L-Fucose	HMDB0000174	C6H12O5
POS_165.1137_22.48_1-Pyrimidinylpiperazine	POS	165.114	22.48	1-Pyrimidinylpiperazine	HMDB0061017	C8H12N4
POS_165.9909_22.9	POS	165.991	22.9
POS_166.0531_1.82_Methionine sulfoxide	POS	166.053	1.82	Methionine sulfoxide	HMDB0002005	C5H11NO3S
POS_166.0579_1.82	POS	166.058	1.82
POS_166.0865_9.19_L-Phenylalanine	POS	166.087	9.19	L-Phenylalanine	HMDB0000159	C9H11NO2
POS_167.0128_22.88	POS	167.013	22.88
POS_167.0556_9.28_Arabinonic acid	POS	167.056	9.28	Arabinonic acid	HMDB0000539	C5H10O6
POS_167.0898_9.14_3-(4-Methyl-3-pentenyl)thiophene	POS	167.09	9.14	3-(4-Methyl-3-pentenyl)thiophene	HMDB0038183	C10H14S
POS_167.092_2.81_1-Deoxy-D-glucitol	POS	167.092	2.81	1-Deoxy-D-glucitol	HMDB0041500	C6H14O5
POS_167.1069_13.35_Perillic acid	POS	167.107	13.35	Perillic acid	HMDB0004586	C10H14O2
POS_167.1292_22.43_Edrophonium	POS	167.129	22.43	Edrophonium	HMDB0015145	C10H16NO
POS_167.9636_1.41	POS	167.964	1.41
POS_168.0552_8.74	POS	168.055	8.74
POS_168.077_1.57_(S)-Spinacine	POS	168.077	1.57	(S)-Spinacine	HMDB0029873	C7H9N3O2
POS_168.1232_8.9	POS	168.123	8.9
POS_169.0585_1.74_2,3-Diaminosalicylic acid	POS	169.059	1.74	2,3-Diaminosalicylic acid	HMDB0013159	C7H8N2O3
POS_169.0762_11.15_Beta-Carboline	POS	169.076	11.15	Beta-Carboline	HMDB0012897	C11H8N2
POS_169.0861_12.7_2,6-Dimethoxy-4-methylphenol	POS	169.086	12.7	2,6-Dimethoxy-4-methylphenol	HMDB0029680	C9H12O3
POS_169.095_1.53_Pyridoxamine	POS	169.095	1.53	Pyridoxamine	HMDB0001431	C8H12N2O2
POS_169.986_1.65	POS	169.986	1.65
POS_170.024_2.38	POS	170.024	2.38
POS_170.0426_1.77_2-Furoylglycine	POS	170.043	1.77	2-Furoylglycine	HMDB0000439	C7H7NO4
POS_170.0656_8.83	POS	170.066	8.83
POS_170.0801_11.18_Norepinephrine	POS	170.08	11.18	Norepinephrine	HMDB0000216	C8H11NO3
POS_170.0935_2.02_1-Methylhistidine	POS	170.094	2.02	1-Methylhistidine	HMDB0000001	C7H11N3O2
POS_170.1177_11.46_Homoarecoline	POS	170.118	11.46	Homoarecoline	HMDB0038321	C9H15NO2
POS_170.1284_2	POS	170.128	2
POS_171.0141_6.66	POS	171.014	6.66
POS_171.0141_6.71	POS	171.014	6.71
POS_171.0265_3.62_Gallic acid	POS	171.026	3.62	Gallic acid	HMDB0005807	C7H6O5
POS_171.113_10.17_Levetiracetam	POS	171.113	10.17	Levetiracetam	HMDB0015333	C8H14N2O2
POS_171.1382_15.08_cis-4-Decenoic acid	POS	171.138	15.08	cis-4-Decenoic acid	HMDB0004980	C10H18O2
POS_171.1494_14.57	POS	171.149	14.57
POS_172.0954_1.84	POS	172.095	1.84
POS_172.9565_22.89	POS	172.957	22.89
POS_173.0923_2.15_Glycylproline	POS	173.092	2.15	Glycylproline	HMDB0000721	C7H12N2O3
POS_173.1036_2.3	POS	173.104	2.3
POS_174.025_1.4	POS	174.025	1.4
POS_174.0819_8.9	POS	174.082	8.9
POS_174.0875_1.79_2-Oxoarginine	POS	174.088	1.79	2-Oxoarginine	HMDB0004225	C6H11N3O3
POS_174.9535_22.85	POS	174.953	22.85
POS_175.0578_1.78_Shikimic acid	POS	175.058	1.78	Shikimic acid	HMDB0003070	C7H10O5
POS_175.0716_2.38_Formiminoglutamic acid	POS	175.072	2.38	Formiminoglutamic acid	HMDB0000854	C6H10N2O4
POS_175.0914_1.8	POS	175.091	1.8
POS_175.108_2.17_N-Acetylornithine	POS	175.108	2.17	N-Acetylornithine	HMDB0003357	C7H14N2O3
POS_175.1191_1.62_L-Arginine	POS	175.119	1.62	L-Arginine	HMDB0000517	C6H14N4O2
POS_175.1443_1.61_Ne,Ne dimethyllysine	POS	175.144	1.61	Ne,Ne dimethyllysine	HMDB0013287	C8H18N2O2
POS_176.0136_23.9	POS	176.014	23.9
POS_176.0919_2.33_N-Carboxyethyl-g-aminobutyric acid	POS	176.092	2.33	N-Carboxyethyl-g-aminobutyric acid	HMDB0002201	C7H13NO4
POS_176.1032_2.14_Citrulline	POS	176.103	2.14	Citrulline	HMDB0000904	C6H13N3O3
POS_176.1225_1.62	POS	176.123	1.62
POS_176.5624_1.89	POS	176.562	1.89
POS_177.0873_1.81_Alanyl-Serine	POS	177.087	1.81	Alanyl-Serine	HMDB0028696	C6H12N2O4
POS_177.1272_16.15_4-Methyl-1-phenyl-2-pentanone	POS	177.127	16.15	4-Methyl-1-phenyl-2-pentanone	HMDB0031569	C12H16O
POS_178.0245_1.69	POS	178.024	1.69
POS_178.1088_22.47_N-Methyl-1-deoxynojirimycin	POS	178.109	22.47	N-Methyl-1-deoxynojirimycin	HMDB0035360	C7H15NO4
POS_178.1228_9.22_Phenmetrazine	POS	178.123	9.22	Phenmetrazine	HMDB0014968	C11H15NO
POS_178.1592_12.6	POS	178.159	12.6
POS_179.0223_1.4	POS	179.022	1.4
POS_179.0928_22.5_Dibutyl disulfide	POS	179.093	22.5	Dibutyl disulfide	HMDB0029569	C8H18S2
POS_180.1021_9.3_2(N)-Methyl-norsalsolinol	POS	180.102	9.3	2(N)-Methyl-norsalsolinol	HMDB0001189	C10H13NO2
POS_180.1596_12.96	POS	180.16	12.96
POS_180.9898_22.89	POS	180.99	22.89
POS_181.0592_1.84_Nicotinuric acid	POS	181.059	1.84	Nicotinuric acid	HMDB0003269	C8H8N2O3
POS_181.1054_9.28	POS	181.105	9.28
POS_181.1085_22.47	POS	181.108	22.47
POS_182.0815_4.87_L-Tyrosine	POS	182.082	4.87	L-Tyrosine	HMDB0000158	C9H11NO3
POS_182.0927_1.63	POS	182.093	1.63
POS_182.1542_10_N-Ethyl trans-2-cis-6-nonadienamide	POS	182.154	10	N-Ethyl trans-2-cis-6-nonadienamide	HMDB0032273	C11H19NO
POS_182.1906_12.25	POS	182.191	12.25
POS_182.9621_22.85	POS	182.962	22.85
POS_182.9854_22.16	POS	182.985	22.16
POS_183.092_11.72_Carbachol	POS	183.092	11.72	Carbachol	HMDB0014555	C6H15ClN2O2
POS_183.1018_11.1_Amyl 2-furoate	POS	183.102	11.1	Amyl 2-furoate	HMDB0029456	C10H14O3
POS_183.1939_12.25	POS	183.194	12.25
POS_183.9892_22.86_Se-Methylselenocysteine	POS	183.989	22.86	Se-Methylselenocysteine	HMDB0004113	C4H9NO2Se
POS_184.0735_1.77	POS	184.073	1.77
POS_184.0945_1.9_Epinephrine	POS	184.095	1.9	Epinephrine	HMDB0000068	C9H13NO3
POS_184.1083_2.54	POS	184.108	2.54
POS_184.1442_6.38	POS	184.144	6.38
POS_184.9858_22.55_Phosphohydroxypyruvic acid	POS	184.986	22.55	Phosphohydroxypyruvic acid	HMDB0001024	C3H5O7P
POS_185.0325_1.7_5-Hydroxyisourate	POS	185.032	1.7	5-Hydroxyisourate	HMDB0030097	C5H4N4O4
POS_185.0423_2.29_3,4-Dihydroxymandelic acid	POS	185.042	2.29	3,4-Dihydroxymandelic acid	HMDB0001866	C8H8O5
POS_185.0779_1.79	POS	185.078	1.79
POS_185.1162_13_(1'R)-Nepetalic acid	POS	185.116	13	(1'R)-Nepetalic acid	HMDB0036117	C10H16O3
POS_185.1287_2.58_N-(3-acetamidopropyl)pyrrolidin-2-one	POS	185.129	2.58	N-(3-acetamidopropyl)pyrrolidin-2-one	HMDB0061384	C9H16N2O2
POS_185.1539_15.16_(Z)-3-Methyl-3-decenoic acid	POS	185.154	15.16	(Z)-3-Methyl-3-decenoic acid	HMDB0031062	C11H20O2
POS_185.9891_22.85	POS	185.989	22.85
POS_186.0876_2.81_(S)-N-(4,5-Dihydro-1-methyl-4-oxo-1H-imidazol-2-yl)alanine	POS	186.088	2.81	(S)-N-(4,5-Dihydro-1-methyl-4-oxo-1H-imidazol-2-yl)alanine	HMDB0034912	C7H11N3O3
POS_186.9809_22.85_Bentoquatam	POS	186.981	22.85	Bentoquatam	HMDB0014657	Al2H8O6Si
POS_187.0579_2.19_Erinapyrone C	POS	187.058	2.19	Erinapyrone C	HMDB0041026	C8H10O5
POS_187.1079_2.1_Alanyl-Proline	POS	187.108	2.1	Alanyl-Proline	HMDB0028695	C8H14N2O3
POS_187.1192_2.92	POS	187.119	2.92
POS_188.1032_2.54	POS	188.103	2.54
POS_188.9786_22.85	POS	188.979	22.85
POS_189.0373_1.76_cis-2-Methylaconitate	POS	189.037	1.76	cis-2-Methylaconitate	HMDB0006357	C7H8O6
POS_189.0736_2.76_(Z)-1-(Methylthio)-5-phenyl-1-penten-3-yne	POS	189.074	2.76	(Z)-1-(Methylthio)-5-phenyl-1-penten-3-yne	HMDB0032688	C12H12S
POS_189.1236_2.54_N6-Acetyl-L-lysine	POS	189.124	2.54	N6-Acetyl-L-lysine	HMDB0000206	C8H16N2O3
POS_189.1348_1.72_Homo-L-arginine	POS	189.135	1.72	Homo-L-arginine	HMDB0000670	C7H16N4O2
POS_189.1599_1.66_N6,N6,N6-Trimethyl-L-lysine	POS	189.16	1.66	N6,N6,N6-Trimethyl-L-lysine	HMDB0001325	C9H20N2O2
POS_190.1089_22.51_N-Methylcalystegine B2	POS	190.109	22.51	N-Methylcalystegine B2	HMDB0036604	C8H15NO4
POS_190.9789_22.87	POS	190.979	22.87
POS_190.9795_1.41	POS	190.98	1.41
POS_191.0317_1.9_Coumarin-4-carboxylic acid	POS	191.032	1.9	Coumarin-4-carboxylic acid	HMDB0032944	C10H6O4
POS_191.0404_1.71	POS	191.04	1.71
POS_191.0487_9.48	POS	191.049	9.48
POS_191.0489_2.68	POS	191.049	2.68
POS_191.0769_1.53	POS	191.077	1.53
POS_191.103_1.96_Diaminopimelic acid	POS	191.103	1.96	Diaminopimelic acid	HMDB0001370	C7H14N2O4
POS_191.1644_15.33	POS	191.164	15.33
POS_191.1796_17.67_2-Methyl-2-phenyl-undecane	POS	191.18	17.67	2-Methyl-2-phenyl-undecane	HMDB0013820	C14H22
POS_192.0245_1.74_2,3-diketogulonate	POS	192.024	1.74	2,3-diketogulonate	HMDB0062803	C6H7O7
POS_192.1021_14.07_5-Methoxytryptophol	POS	192.102	14.07	5-Methoxytryptophol	HMDB0001896	C11H13NO2
POS_192.1244_22.46_Cotinine methonium ion	POS	192.124	22.46	Cotinine methonium ion	HMDB0001365	C11H15N2O
POS_192.1597_3.04	POS	192.16	3.04
POS_192.1749_13.69	POS	192.175	13.69
POS_193.0644_2.06_Alanyl-Cysteine	POS	193.064	2.06	Alanyl-Cysteine	HMDB0028684	C6H12N2O3S
POS_193.0683_8.8_Quinic acid	POS	193.068	8.8	Quinic acid	HMDB0003072	C7H12O6
POS_193.0954_10.18_Oxoamide	POS	193.095	10.18	Oxoamide	HMDB0001004	C10H12N2O2
POS_193.1437_11	POS	193.144	11
POS_194.0475_2.58_5,6-Dihydroxyindole-2-carboxylic acid	POS	194.048	2.58	5,6-Dihydroxyindole-2-carboxylic acid	HMDB0001253	C9H7NO4
POS_194.1035_9.11	POS	194.103	9.11
POS_194.1178_9.32_(R)-N-Methylsalsolinol	POS	194.118	9.32	(R)-N-Methylsalsolinol	HMDB0003626	C11H15NO2
POS_194.9999_1.41	POS	195	1.41
POS_195.0028_1.66	POS	195.003	1.66
POS_195.123_9.49_Tetraethylene glycol	POS	195.123	9.49	Tetraethylene glycol	HMDB0094708	C8H18O5
POS_195.1382_15.52_4-Hydroxypropofol	POS	195.138	15.52	4-Hydroxypropofol	HMDB0014018	C12H18O2
POS_195.9935_22.87	POS	195.994	22.87
POS_196.0695_1.89	POS	196.07	1.89
POS_196.0719_2.05	POS	196.072	2.05
POS_196.0971_5.37_Metyrosine	POS	196.097	5.37	Metyrosine	HMDB0014903	C10H13NO3
POS_196.1263_9.39	POS	196.126	9.39
POS_196.1517_18.99	POS	196.152	18.99
POS_196.1546_8.94	POS	196.155	8.94
POS_196.9613_1.74	POS	196.961	1.74
POS_197.0535_2.47	POS	197.054	2.47
POS_197.1012_1.68_1-(2-Thienyl)-1-heptanone	POS	197.101	1.68	1-(2-Thienyl)-1-heptanone	HMDB0040241	C11H16OS
POS_198.001_23.79_Selenomethionine	POS	198.001	23.79	Selenomethionine	HMDB0003966	C5H11NO2Se
POS_198.0376_3.04_3-Hydroxy-2-methylpyridine-4,5-dicarboxylate	POS	198.038	3.04	3-Hydroxy-2-methylpyridine-4,5-dicarboxylate	HMDB0006955	C8H7NO5
POS_198.0875_2.34_N-Acetylhistidine	POS	198.088	2.34	N-Acetylhistidine	HMDB0032055	C8H11N3O3
POS_198.0975_9.35	POS	198.097	9.35
POS_198.128_12.07_2-(3-Phenylpropyl)pyridine	POS	198.128	12.07	2-(3-Phenylpropyl)pyridine	HMDB0036173	C14H15N
POS_199.0409_2.92_3-Dechloroethylifosfamide	POS	199.041	2.92	3-Dechloroethylifosfamide	HMDB0013858	C5H12ClN2O2P
POS_199.0694_1.85_Mimosine	POS	199.069	1.85	Mimosine	HMDB0015188	C8H10N2O4
POS_199.1066_3.07_Metharbital	POS	199.107	3.07	Metharbital	HMDB0014606	C9H14N2O3
POS_199.1192_2.89	POS	199.119	2.89
POS_199.1331_13.93	POS	199.133	13.93
POS_199.1331_14.08	POS	199.133	14.08
POS_200.1395_2.04	POS	200.139	2.04
POS_200.1756_1.68_Diethylcarbamazine	POS	200.176	1.68	Diethylcarbamazine	HMDB0014849	C10H21N3O
POS_200.2011_19.69	POS	200.201	19.69
POS_200.2375_15.5	POS	200.238	15.5
POS_200.9725_22.86	POS	200.972	22.86
POS_200.9957_22.93_Octafluorocyclobutane	POS	200.996	22.93	Octafluorocyclobutane	HMDB0031292	C4F8
POS_201.1236_3.08	POS	201.124	3.08
POS_202.0477_1.57	POS	202.048	1.57
POS_202.0825_2.43	POS	202.083	2.43
POS_203.0502_9.45	POS	203.05	9.45
POS_203.0528_1.71_Ethyl aconitate	POS	203.053	1.71	Ethyl aconitate	HMDB0040275	C8H10O6
POS_203.0917_9.88_4-Heptenal diethyl acetal	POS	203.092	9.88	4-Heptenal diethyl acetal	HMDB0032306	C9H14O5
POS_203.1141_2.56	POS	203.114	2.56
POS_203.1506_2.23_Asymmetric dimethylarginine	POS	203.151	2.23	Asymmetric dimethylarginine	HMDB0001539	C8H18N4O2
POS_204.056_1.69	POS	204.056	1.69
POS_204.1233_3.14_L-Acetylcarnitine	POS	204.123	3.14	L-Acetylcarnitine	HMDB0000201	C9H17NO4
POS_204.1385_15.12_Crotamiton	POS	204.138	15.12	Crotamiton	HMDB0014410	C13H17NO
POS_205.0171_22.86_O-methoxycatechol-O-sulphate	POS	205.017	22.86	O-methoxycatechol-O-sulphate	HMDB0060013	C7H8O5S
POS_205.029_2.87	POS	205.029	2.87
POS_205.0684_1.77_3,5,6-Trihydroxy-5-(hydroxymethyl)-2-methoxy-2-cyclohexen-1-one	POS	205.068	1.77	3,5,6-Trihydroxy-5-(hydroxymethyl)-2-methoxy-2-cyclohexen-1-one	HMDB0041031	C8H12O6
POS_205.1184_1.69_Serinyl-Valine	POS	205.118	1.69	Serinyl-Valine	HMDB0029052	C8H16N2O4
POS_205.1437_15.56_(2xi,6xi)-7-Methyl-3-methylene-1,2,6,7-octanetetrol	POS	205.144	15.56	(2xi,6xi)-7-Methyl-3-methylene-1,2,6,7-octanetetrol	HMDB0033217	C10H20O4
POS_205.1549_1.51	POS	205.155	1.51
POS_206.0554_1.8	POS	206.055	1.8
POS_206.1389_9.4_Pantothenol	POS	206.139	9.4	Pantothenol	HMDB0004231	C9H19NO4
POS_206.1469_15.56	POS	206.147	15.56
POS_207.0583_1.84_2-Methyl-3 or 5 or 6-(furfurylthio)pyrazine (mixture of isomers)	POS	207.058	1.84	2-Methyl-3 or 5 or 6-(furfurylthio)pyrazine (mixture of isomers)	HMDB0032414	C10H10N2OS
POS_207.0996_13.2_Serinyl-Threonine	POS	207.1	13.2	Serinyl-Threonine	HMDB0029049	C7H14N2O5
POS_207.1018_16.19_Ethyl trans-p-methoxycinnamate	POS	207.102	16.19	Ethyl trans-p-methoxycinnamate	HMDB0030762	C12H14O3
POS_207.1594_13.08	POS	207.159	13.08
POS_208.0971_13.02_N-Acetyl-L-phenylalanine	POS	208.097	13.02	N-Acetyl-L-phenylalanine	HMDB0000512	C11H13NO3
POS_208.1051_16.19_4-(Methylnitrosamino)-1-(3-pyridyl)-1-butanone	POS	208.105	16.19	4-(Methylnitrosamino)-1-(3-pyridyl)-1-butanone	HMDB0011603	C10H13N3O2
POS_208.191_12.96	POS	208.191	12.96
POS_209.0602_1.91_Cysteinyl-Serine	POS	209.06	1.91	Cysteinyl-Serine	HMDB0028784	C6H12N2O4S
POS_209.1902_17.45_2-Decylfuran	POS	209.19	17.45	2-Decylfuran	HMDB0032215	C14H24O
POS_209.946_22.88	POS	209.946	22.88
POS_210.1102_11.46	POS	210.11	11.46
POS_210.1239_3.02_4-(Methylnitrosamino)-1-(3-pyridyl)-1-butanol	POS	210.124	3.02	4-(Methylnitrosamino)-1-(3-pyridyl)-1-butanol	HMDB0041809	C10H15N3O2
POS_210.9352_1.6	POS	210.935	1.6
POS_211.0932_2.73	POS	211.093	2.73
POS_212.0434_1.79_Phosphocreatine	POS	212.043	1.79	Phosphocreatine	HMDB0001511	C4H10N3O5P
POS_212.0771_16.21_6-Carboxy-5,6,7,8-tetrahydropterin	POS	212.077	16.21	6-Carboxy-5,6,7,8-tetrahydropterin	HMDB0060410	C7H9N5O3
POS_212.1038_2.73_Zalcitabine	POS	212.104	2.73	Zalcitabine	HMDB0015078	C9H13N3O3
POS_212.1494_9.39_2-Heptyl-4,5-dimethylthiazole	POS	212.149	9.39	2-Heptyl-4,5-dimethylthiazole	HMDB0040092	C12H21NS
POS_213.1346_1.73	POS	213.135	1.73
POS_214.0513_2.1	POS	214.051	2.1
POS_214.0898_16.04_2-(4-Methyl-5-thiazolyl)ethyl butanoate	POS	214.09	16.04	2-(4-Methyl-5-thiazolyl)ethyl butanoate	HMDB0032418	C10H15NO2S
POS_214.1187_1.9	POS	214.119	1.9
POS_214.1804_15.23	POS	214.18	15.23
POS_215.0163_3.1	POS	215.016	3.1
POS_215.1256_11.01_5-Hexyltetrahydro-2-oxo-3-furancarboxylic acid	POS	215.126	11.01	5-Hexyltetrahydro-2-oxo-3-furancarboxylic acid	HMDB0030984	C11H18O4
POS_215.1392_3.06_Dethiobiotin	POS	215.139	3.06	Dethiobiotin	HMDB0003581	C10H18N2O3
POS_215.1837_15.23	POS	215.184	15.23
POS_216.0982_2.85_Atrazine	POS	216.098	2.85	Atrazine	HMDB0041830	C8H14ClN5
POS_216.1385_15.83	POS	216.138	15.83
POS_216.196_14.48	POS	216.196	14.48
POS_217.042_16.64_Chlorohydrin	POS	217.042	16.64	Chlorohydrin	HMDB0035190	C13H9ClO
POS_217.0675_1.77	POS	217.067	1.77
POS_217.0793_2.36	POS	217.079	2.36
POS_217.0973_10.66_L-1,2,3,4-Tetrahydro-beta-carboline-3-carboxylic acid	POS	217.097	10.66	L-1,2,3,4-Tetrahydro-beta-carboline-3-carboxylic acid	HMDB0035665	C12H12N2O2
POS_217.1048_9.4	POS	217.105	9.4
POS_217.1067_11.55	POS	217.107	11.55
POS_217.1186_1.95_Prolyl-Threonine	POS	217.119	1.95	Prolyl-Threonine	HMDB0029027	C9H16N2O4
POS_217.1224_16.47_3-[4-Hydroxy-3-(3-methyl-2-butenyl)phenyl]-2-propenal	POS	217.122	16.47	3-[4-Hydroxy-3-(3-methyl-2-butenyl)phenyl]-2-propenal	HMDB0040833	C14H16O2
POS_218.1011_10.68_1-Isothiocyanato-8-(methylthio)octane	POS	218.101	10.68	1-Isothiocyanato-8-(methylthio)octane	HMDB0038447	C10H19NS2
POS_218.1541_16.01_Ethoxyquin	POS	218.154	16.01	Ethoxyquin	HMDB0039531	C14H19NO
POS_218.9432_1.7	POS	218.943	1.7
POS_219.0268_1.68_Diphenyl disulfide	POS	219.027	1.68	Diphenyl disulfide	HMDB0031823	C12H10S2
POS_219.0842_9.14_Triacetin	POS	219.084	9.14	Triacetin	HMDB0029592	C9H14O6
POS_219.1574_16	POS	219.157	16
POS_219.1745_16_Nookatone	POS	219.174	16	Nookatone	HMDB0013687	C15H22O
POS_220.1334_13.16_Tanakamine	POS	220.133	13.16	Tanakamine	HMDB0033429	C13H17NO2
POS_220.1778_14.15	POS	220.178	14.15
POS_220.1779_17.2	POS	220.178	17.2
POS_221.1173_19.24_1-(5-Acetyl-2-hydroxyphenyl)-3-methyl-1-butanone	POS	221.117	19.24	1-(5-Acetyl-2-hydroxyphenyl)-3-methyl-1-butanone	HMDB0032589	C13H16O3
POS_221.165_14.6_Prilocaine	POS	221.165	14.6	Prilocaine	HMDB0014888	C13H20N2O
POS_222.0293_1.75	POS	222.029	1.75
POS_222.0875_2.65	POS	222.088	2.65
POS_222.149_11.93_Dioscorine	POS	222.149	11.93	Dioscorine	HMDB0030305	C13H19NO2
POS_222.1701_15.56	POS	222.17	15.56
POS_222.1854_11.92_N-Isobutyl-2,4,8-decatrienamide	POS	222.185	11.92	N-Isobutyl-2,4,8-decatrienamide	HMDB0030188	C14H23NO
POS_223.0638_15.76_1-(1-Propenylthio)propyl propyl disulfide	POS	223.064	15.76	1-(1-Propenylthio)propyl propyl disulfide	HMDB0033041	C9H18S3
POS_223.0749_1.65_L-Cystathionine	POS	223.075	1.65	L-Cystathionine	HMDB0000099	C7H14N2O4S
POS_223.1179_8.88_Isopropyl beta-D-glucoside	POS	223.118	8.88	Isopropyl beta-D-glucoside	HMDB0032705	C9H18O6
POS_223.9884_22.64	POS	223.988	22.64
POS_224.0591_2.21	POS	224.059	2.21
POS_224.0629_15.71	POS	224.063	15.71
POS_224.0643_3.07	POS	224.064	3.07
POS_224.0781_1.62	POS	224.078	1.62
POS_224.103_1.68_4-(Methylnitrosamino)-1-(1-oxido-3-pyridinyl)-1-butanone	POS	224.103	1.68	4-(Methylnitrosamino)-1-(1-oxido-3-pyridinyl)-1-butanone	HMDB0062375	C10H13N3O3
POS_224.1466_15.71_1-Benzyl-1,2,3,4-tetrahydroisoquinoline	POS	224.147	15.71	1-Benzyl-1,2,3,4-tetrahydroisoquinoline	HMDB0004087	C16H17N
POS_224.1858_13.15	POS	224.186	13.15
POS_225.0607_15.75	POS	225.061	15.75
POS_225.0706_1.65	POS	225.071	1.65
POS_226.0121_22.85	POS	226.012	22.85
POS_226.1286_9.36	POS	226.129	9.36
POS_226.1804_14.84	POS	226.18	14.84
POS_226.1915_10.26	POS	226.191	10.26
POS_226.952_1.56_2,5-Dichloro-4-oxohex-2-enedioate	POS	226.952	1.56	2,5-Dichloro-4-oxohex-2-enedioate	HMDB0060363	C6H4Cl2O5
POS_227.1182_12.19_Metyrapone	POS	227.118	12.19	Metyrapone	HMDB0015146	C14H14N2O
POS_227.1265_2.03_Allixin	POS	227.126	2.03	Allixin	HMDB0040705	C12H18O4
POS_227.1755_10.6	POS	227.175	10.6
POS_228.0367_1.77	POS	228.037	1.77
POS_228.098_2.31_Deoxycytidine	POS	228.098	2.31	Deoxycytidine	HMDB0000014	C9H13N3O4
POS_228.1079_10.18	POS	228.108	10.18
POS_228.121_9.4_2-Amino-3,4,8-trimethyl-3H-imidazo[4,5-f]quinoxaline	POS	228.121	9.4	2-Amino-3,4,8-trimethyl-3H-imidazo[4,5-f]quinoxaline	HMDB0032928	C12H13N5
POS_228.1308_1.86	POS	228.131	1.86
POS_228.1343_2.22	POS	228.134	2.22
POS_228.1344_2.23	POS	228.134	2.23
POS_228.1498_15.47	POS	228.15	15.47
POS_228.1596_15.4	POS	228.16	15.4
POS_228.1708_9.03	POS	228.171	9.03
POS_228.196_16.17	POS	228.196	16.17
POS_228.5501_16.64	POS	228.55	16.64
POS_229.1993_16.17	POS	229.199	16.17
POS_231.0842_9.4_Hydralazine pyruvate hydrazone	POS	231.084	9.4	Hydralazine pyruvate hydrazone	HMDB0061143	C11H10N4O2
POS_231.113_10.99_(1xi,3xi)-1,2,3,4-Tetrahydro-1-methyl-beta-carboline-3-carboxylic acid	POS	231.113	10.99	(1xi,3xi)-1,2,3,4-Tetrahydro-1-methyl-beta-carboline-3-carboxylic acid	HMDB0037942	C13H14N2O2
POS_231.1229_11.45_Dicyclohexyl disulfide	POS	231.123	11.45	Dicyclohexyl disulfide	HMDB0041448	C12H22S2
POS_232.0838_2.46_N2-Succinyl-L-glutamic acid 5-semialdehyde	POS	232.084	2.46	N2-Succinyl-L-glutamic acid 5-semialdehyde	HMDB0001180	C9H13NO6
POS_232.129_2.12_Dexfenfluramine	POS	232.129	2.12	Dexfenfluramine	HMDB0015322	C12H16F3N
POS_232.1545_10.85_Isobutyryl-L-carnitine	POS	232.155	10.85	Isobutyryl-L-carnitine	HMDB0000736	C11H21NO4
POS_232.9174_1.61	POS	232.917	1.61
POS_232.9803_7.31	POS	232.98	7.31
POS_233.0634_10.18_(2E,11Z)-5-[5-(Methylthio)-4-penten-2-ynyl]-2-furanacrolein	POS	233.063	10.18	(2E,11Z)-5-[5-(Methylthio)-4-penten-2-ynyl]-2-furanacrolein	HMDB0031070	C13H12O2S
POS_233.0782_13.45_Cassiachromone	POS	233.078	13.45	Cassiachromone	HMDB0030813	C13H12O4
POS_233.1135_2.5_N2-Succinyl-L-ornithine	POS	233.113	2.5	N2-Succinyl-L-ornithine	HMDB0001199	C9H16N2O5
POS_234.1491_13.93_Methylphenidate	POS	234.149	13.93	Methylphenidate	HMDB0014566	C14H19NO2
POS_235.1297_1.74_(10S,11S)-Pterosin C	POS	235.13	1.74	(10S,11S)-Pterosin C	HMDB0030763	C14H18O3
POS_235.1694_18.94_Valerenic acid	POS	235.169	18.94	Valerenic acid	HMDB0030016	C15H22O2
POS_235.1806_11.64_Lidocaine	POS	235.181	11.64	Lidocaine	HMDB0014426	C14H22N2O
POS_236.1801_11.37	POS	236.18	11.37
POS_236.1839_11.37	POS	236.184	11.37
POS_236.2011_12.68	POS	236.201	12.68
POS_237.0905_1.69_Methionyl-Serine	POS	237.09	1.69	Methionyl-Serine	HMDB0028982	C8H16N2O4S
POS_237.187_11.37_Capsidiol	POS	237.187	11.37	Capsidiol	HMDB0002352	C15H24O2
POS_238.0135_1.91	POS	238.013	1.91
POS_238.0452_1.69	POS	238.045	1.69
POS_238.0934_1.68_Sepiapterin	POS	238.093	1.68	Sepiapterin	HMDB0000238	C9H11N5O3
POS_238.1784_14.48	POS	238.178	14.48
POS_238.2014_11	POS	238.201	11
POS_239.0698_1.67_Cystathionine sulfoxide	POS	239.07	1.67	Cystathionine sulfoxide	HMDB0002399	C7H14N2O5S
POS_239.1279_15.43_2,2,4,4,-Tetramethyl-6-(1-oxopropyl)-1,3,5-cyclohexanetrione	POS	239.128	15.43	2,2,4,4,-Tetramethyl-6-(1-oxopropyl)-1,3,5-cyclohexanetrione	HMDB0033191	C13H18O4
POS_239.149_9.82	POS	239.149	9.82
POS_240.1319_2.2	POS	240.132	2.2
POS_240.1443_10.19	POS	240.144	10.19
POS_240.1499_12.71	POS	240.15	12.71
POS_240.1524_9.82	POS	240.152	9.82
POS_240.1807_9.39_5-Ethyl-4-methyl-2-octylthiazole	POS	240.181	9.39	5-Ethyl-4-methyl-2-octylthiazole	HMDB0040095	C14H25NS
POS_240.196_16.91	POS	240.196	16.91
POS_240.9253_1.62	POS	240.925	1.62
POS_241.1295_1.69_Anserine	POS	241.13	1.69	Anserine	HMDB0000194	C10H16N4O3
POS_241.184_9.39	POS	241.184	9.39
POS_241.1993_16.94	POS	241.199	16.94
POS_241.2039_12.81	POS	241.204	12.81
POS_242.1235_10.7_Tetrahydrobiopterin	POS	242.124	10.7	Tetrahydrobiopterin	HMDB0000027	C9H15N5O3
POS_242.1501_2.16	POS	242.15	2.16
POS_242.1599_9.14	POS	242.16	9.14
POS_243.0881_12.68_Genipinic acid	POS	243.088	12.68	Genipinic acid	HMDB0038126	C11H14O6
POS_244.0931_2.78_Cytidine	POS	244.093	2.78	Cytidine	HMDB0000089	C9H13N3O5
POS_244.1909_14.84_N-Undecanoylglycine	POS	244.191	14.84	N-Undecanoylglycine	HMDB0013286	C13H25NO3
POS_244.2272_18.37	POS	244.227	18.37
POS_245.0564_1.69	POS	245.056	1.69
POS_245.0614_2.3	POS	245.061	2.3
POS_245.0959_2.96_Biotin	POS	245.096	2.96	Biotin	HMDB0000030	C10H16N2O3S
POS_245.0998_8.95_Flurbiprofen	POS	245.1	8.95	Flurbiprofen	HMDB0014850	C15H13FO2
POS_245.1385_12.21_Polyethylene, oxidized	POS	245.138	12.21	Polyethylene, oxidized	HMDB0032472	C12H20O5
POS_245.1942_14.83	POS	245.194	14.83
POS_246.1089_2.8_Asparaginyl-Hydroxyproline	POS	246.109	2.8	Asparaginyl-Hydroxyproline	HMDB0028732	C9H15N3O5
POS_246.1701_10.76_2-Methylbutyroylcarnitine	POS	246.17	10.76	2-Methylbutyroylcarnitine	HMDB0000378	C12H23NO4
POS_246.1812_1.77_Lysyl-Valine	POS	246.181	1.77	Lysyl-Valine	HMDB0028964	C11H23N3O3
POS_247.079_10.7	POS	247.079	10.7
POS_247.1078_10.29_N-acetyltryptophan	POS	247.108	10.29	N-acetyltryptophan	HMDB0013713	C13H14N2O3
POS_247.1291_2.55_L-beta-aspartyl-L-leucine	POS	247.129	2.55	L-beta-aspartyl-L-leucine	HMDB0011166	C10H18N2O5
POS_247.1442_10.58_Lenticin	POS	247.144	10.58	Lenticin	HMDB0061115	C14H18N2O2
POS_248.2115_12.81	POS	248.212	12.81
POS_248.7134_12.81	POS	248.713	12.81
POS_248.9006_22.86	POS	248.901	22.86
POS_249.0947_9.52	POS	249.095	9.52
POS_249.1072_2.03	POS	249.107	2.03
POS_249.1447_2.1_Gamma-CEHC	POS	249.145	2.1	Gamma-CEHC	HMDB0001931	C15H20O3
POS_249.185_19.31_Dimethylbenzyl carbinyl hexanoate	POS	249.185	19.31	Dimethylbenzyl carbinyl hexanoate	HMDB0032228	C16H24O2
POS_250.1802_16.66_Alprenolol	POS	250.18	16.66	Alprenolol	HMDB0015004	C15H23NO2
POS_250.2165_14.33_2,4-Dodecadienoic acid pyrrolidide	POS	250.216	14.33	2,4-Dodecadienoic acid pyrrolidide	HMDB0038841	C16H27NO
POS_251.0699_2.24_Gamma-Glutamylcysteine	POS	251.07	2.24	Gamma-Glutamylcysteine	HMDB0001049	C8H14N2O5S
POS_251.1061_1.79_Methionyl-Threonine	POS	251.106	1.79	Methionyl-Threonine	HMDB0028983	C9H18N2O4S
POS_251.1254_3.15_Ubiquinone-1	POS	251.125	3.15	Ubiquinone-1	HMDB0002012	C14H18O4
POS_251.1854_12.21	POS	251.185	12.21
POS_252.0606_1.76_Mono-(3-carboxypropyl) phthalate	POS	252.061	1.76	Mono-(3-carboxypropyl) phthalate	HMDB0061748	C12H11O6
POS_252.2436_13.89	POS	252.244	13.89
POS_253.1293_1.89_Histidinyl-Proline	POS	253.129	1.89	Histidinyl-Proline	HMDB0028893	C11H16N4O3
POS_253.18_16.27_1-Hydroxyepiacorone	POS	253.18	16.27	1-Hydroxyepiacorone	HMDB0030918	C15H24O3
POS_253.2163_18.38_7Z,10Z-Hexadecadienoic acid	POS	253.216	18.38	7Z,10Z-Hexadecadienoic acid	HMDB0000477	C16H28O2
POS_253.2639_18.24	POS	253.264	18.24
POS_254.2221_12.54	POS	254.222	12.54
POS_255.0839_16.23_L-Phosphoarginine	POS	255.084	16.23	L-Phosphoarginine	HMDB0029438	C6H15N4O5P
POS_255.1452_1.78_Homoanserine	POS	255.145	1.78	Homoanserine	HMDB0005767	C11H18N4O3
POS_255.1592_15.93	POS	255.159	15.93
POS_255.2206_12.87	POS	255.221	12.87
POS_255.232_18.31_Hypogeic acid	POS	255.232	18.31	Hypogeic acid	HMDB0002186	C16H30O2
POS_256.0929_2.84	POS	256.093	2.84
POS_256.1392_10.21	POS	256.139	10.21
POS_256.1755_9.82	POS	256.175	9.82
POS_256.2277_18.15	POS	256.228	18.15
POS_256.2636_19.76_Palmitic amide	POS	256.264	19.76	Palmitic amide	HMDB0012273	C16H33NO
POS_257.0592_9.48_Paraquat dichloride	POS	257.059	9.48	Paraquat dichloride	HMDB0033121	C12H14Cl2N2
POS_257.0997_10.82	POS	257.1	10.82
POS_258.1101_1.85_Glycerophosphocholine	POS	258.11	1.85	Glycerophosphocholine	HMDB0000086	C8H20NO6P
POS_258.1184_10.67_Tetrahydroneopterin	POS	258.118	10.67	Tetrahydroneopterin	HMDB0000942	C9H15N5O4
POS_258.145_2.73_Coumaperine	POS	258.145	2.73	Coumaperine	HMDB0039125	C16H19NO2
POS_258.2429_18.81	POS	258.243	18.81
POS_259.0724_1.68_Thalidomide	POS	259.072	1.68	Thalidomide	HMDB0015175	C13H10N2O4
POS_259.0926_3.13_Ribothymidine	POS	259.093	3.13	Ribothymidine	HMDB0000884	C10H14N2O6
POS_259.1133_1.85	POS	259.113	1.85
POS_260.0272_1.67	POS	260.027	1.67
POS_261.0319_1.63_Cyclophosphamide	POS	261.032	1.63	Cyclophosphamide	HMDB0014672	C7H15Cl2N2O2P
POS_261.131_9.83_Glycerol tripropanoate	POS	261.131	9.83	Glycerol tripropanoate	HMDB0032857	C12H20O6
POS_262.144_19.4	POS	262.144	19.4
POS_262.1441_16.42	POS	262.144	16.42
POS_262.9069_1.62	POS	262.907	1.62
POS_263.0738_10.65_Carbadox	POS	263.074	10.65	Carbadox	HMDB0031762	C11H10N4O4
POS_263.1103_9.63_1,6-Dimethoxypyrene	POS	263.11	9.63	1,6-Dimethoxypyrene	HMDB0060337	C18H14O2
POS_263.1645_20.05	POS	263.164	20.05
POS_263.2119_14.46	POS	263.212	14.46
POS_264.196_17.18_N-Desmethylvenlafaxine	POS	264.196	17.18	N-Desmethylvenlafaxine	HMDB0013892	C16H25NO2
POS_264.2152_14.46	POS	264.215	14.46
POS_265.0855_2.49_N-Acetylcystathionine	POS	265.086	2.49	N-Acetylcystathionine	HMDB0002381	C9H16N2O5S
POS_265.1995_17.19	POS	265.2	17.19
POS_266.04_2.03	POS	266.04	2.03
POS_266.0765_1.86_Isoniazid alpha-ketoglutaric acid	POS	266.077	1.86	Isoniazid alpha-ketoglutaric acid	HMDB0060663	C11H11N3O5
POS_266.1728_14.83_Oxprenolol	POS	266.173	14.83	Oxprenolol	HMDB0015520	C15H23NO3
POS_266.2592_14.83	POS	266.259	14.83
POS_267.0391_1.62	POS	267.039	1.62
POS_267.123_16.54_Nevirapine	POS	267.123	16.54	Nevirapine	HMDB0014383	C15H14N4O
POS_267.172_19.2_Atenolol	POS	267.172	19.2	Atenolol	HMDB0001924	C14H22N2O3
POS_267.1761_14.83_(3xi,6E)-1,7-Diphenyl-6-hepten-3-ol	POS	267.176	14.83	(3xi,6E)-1,7-Diphenyl-6-hepten-3-ol	HMDB0030146	C19H22O
POS_268.1042_8.84_Adenosine	POS	268.104	8.84	Adenosine	HMDB0000050	C10H13N5O4
POS_268.2385_13.43	POS	268.238	13.43
POS_269.0882_8.84_Inosine	POS	269.088	8.84	Inosine	HMDB0000195	C10H12N4O5
POS_269.1073_8.84_Moclobemide	POS	269.107	8.84	Moclobemide	HMDB0015302	C13H17ClN2O2
POS_269.1572_17.36_Diethylstilbestrol	POS	269.157	17.36	Diethylstilbestrol	HMDB0014400	C18H20O2
POS_269.2113_16.7	POS	269.211	16.7
POS_269.2429_13.4	POS	269.243	13.4
POS_269.284_3.64_Stearaldehyde	POS	269.284	3.64	Stearaldehyde	HMDB0002384	C18H36O
POS_270.1548_10.29_2-(4-Methyl-5-thiazolyl)ethyl octanoate	POS	270.155	10.29	2-(4-Methyl-5-thiazolyl)ethyl octanoate	HMDB0032423	C14H23NO2S
POS_270.2792_20.91_Capsiamide	POS	270.279	20.91	Capsiamide	HMDB0040940	C17H35NO
POS_271.0401_1.69	POS	271.04	1.69
POS_271.0789_17.74_Phenylglucuronide	POS	271.079	17.74	Phenylglucuronide	HMDB0059806	C12H14O7
POS_271.0927_9.08_3,5-Dimethoxy-2,7-phenanthrenediol	POS	271.093	9.08	3,5-Dimethoxy-2,7-phenanthrenediol	HMDB0031612	C16H14O4
POS_271.1155_11.6	POS	271.115	11.6
POS_271.2269_19.2_3-Oxohexadecanoic acid	POS	271.227	19.2	3-Oxohexadecanoic acid	HMDB0010733	C16H30O3
POS_271.9165_22.86	POS	271.916	22.86
POS_272.1341_11.14	POS	272.134	11.14
POS_272.1704_9.51_Arginyl-Proline	POS	272.17	9.51	Arginyl-Proline	HMDB0028717	C11H21N5O3
POS_272.1859_15.95	POS	272.186	15.95
POS_272.2223_16.5_Tridecanoylglycine	POS	272.222	16.5	Tridecanoylglycine	HMDB0013317	C15H29NO3
POS_272.2585_17.68	POS	272.259	17.68
POS_273.0946_15.38_Arbutin	POS	273.095	15.38	Arbutin	HMDB0029943	C12H16O7
POS_273.1674_12.18	POS	273.167	12.18
POS_273.2619_17.68	POS	273.262	17.68
POS_274.0426_1.75	POS	274.043	1.75
POS_274.0921_2.26_Modafinil	POS	274.092	2.26	Modafinil	HMDB0014883	C15H15NO2S
POS_274.1032_2.66	POS	274.103	2.66
POS_275.2118_12.38_Ropivacaine	POS	275.212	12.38	Ropivacaine	HMDB0014441	C17H26N2O
POS_276.1192_2.07_Norophthalmic acid	POS	276.119	2.07	Norophthalmic acid	HMDB0005766	C10H17N3O6
POS_276.1596_18.51_4,5-Dihydropiperlonguminine	POS	276.16	18.51	4,5-Dihydropiperlonguminine	HMDB0041488	C16H21NO3
POS_276.1807_11.33_Hydroxyhexanoycarnitine	POS	276.181	11.33	Hydroxyhexanoycarnitine	HMDB0013131	C13H25NO5
POS_277.0896_11.1_Clenbuterol	POS	277.09	11.1	Clenbuterol	HMDB0015477	C12H18Cl2N2O
POS_277.1416_14.5_Saccharopine	POS	277.142	14.5	Saccharopine	HMDB0000279	C11H20N2O6
POS_277.1799_19.38_Cyclandelate	POS	277.18	19.38	Cyclandelate	HMDB0015586	C17H24O3
POS_277.2164_18.58_19-Norandrosterone	POS	277.216	18.58	19-Norandrosterone	HMDB0002697	C18H28O2
POS_278.1836_19.38_N-Acetylprocainamide	POS	278.184	19.38	N-Acetylprocainamide	HMDB0041944	C15H23N3O2
POS_278.2116_18.03_Venlafaxine	POS	278.212	18.03	Venlafaxine	HMDB0005016	C17H27NO2
POS_278.6097_18.52	POS	278.61	18.52
POS_278.9231_1.59	POS	278.923	1.59
POS_278.9413_16.64	POS	278.941	16.64
POS_279.0476_1.7	POS	279.048	1.7
POS_279.0805_16.65_Dehydroxymethylflazine	POS	279.08	16.65	Dehydroxymethylflazine	HMDB0041200	C16H10N2O3
POS_279.0935_16.53_Sulfamethazine	POS	279.094	16.53	Sulfamethazine	HMDB0015522	C12H14N4O2S
POS_279.1051_9.83_Isovalerylglucuronide	POS	279.105	9.83	Isovalerylglucuronide	HMDB0002091	C11H18O8
POS_279.2068_16.28	POS	279.207	16.28
POS_279.2319_18.89_Alpha-Linolenic acid	POS	279.232	18.89	Alpha-Linolenic acid	HMDB0001388	C18H30O2
POS_280.0968_16.63_Graveolinine	POS	280.097	16.63	Graveolinine	HMDB0030244	C17H13NO3
POS_280.1756_12.19_Etamiphylline	POS	280.176	12.19	Etamiphylline	HMDB0041889	C13H21N5O2
POS_280.2352_18.98	POS	280.235	18.98
POS_281.0745_3.14_Methoxybrassenin A	POS	281.075	3.14	Methoxybrassenin A	HMDB0038635	C13H16N2OS2
POS_281.1_16.63_Methionyl-Methionine	POS	281.1	16.63	Methionyl-Methionine	HMDB0028979	C10H20N2O3S2
POS_281.1386_17.25_Artabsinolide A	POS	281.139	17.25	Artabsinolide A	HMDB0035620	C15H20O5
POS_281.2476_19.31_Linoleic acid	POS	281.248	19.31	Linoleic acid	HMDB0000673	C18H32O2
POS_282.2538_14.34_Petroselinic acid	POS	282.254	14.34	Petroselinic acid	HMDB0002080	C18H33O2
POS_282.2793_19.94_Oleamide	POS	282.279	19.94	Oleamide	HMDB0002117	C18H35NO
POS_283.1176_15.81_12-Hydroxynevirapine	POS	283.118	15.81	12-Hydroxynevirapine	HMDB0013911	C15H14N4O2
POS_283.1752_10.17_Hexaethylene glycol	POS	283.175	10.17	Hexaethylene glycol	HMDB0061822	C12H26O7
POS_283.2633_19.58_Oleic acid	POS	283.263	19.58	Oleic acid	HMDB0000207	C18H34O2
POS_284.0991_8.84_Guanosine	POS	284.099	8.84	Guanosine	HMDB0000133	C10H13N5O5
POS_284.2069_9.82	POS	284.207	9.82
POS_284.2666_18.91	POS	284.267	18.91
POS_284.2947_21.81_Octadecanamide	POS	284.295	21.81	Octadecanamide	HMDB0034146	C18H37NO
POS_284.3312_22.11	POS	284.331	22.11
POS_284.8889_1.59	POS	284.889	1.59
POS_285.0945_18.06_p-Cresol glucuronide	POS	285.094	18.06	p-Cresol glucuronide	HMDB0011686	C13H16O7
POS_285.1025_8.85_arabinofuranosylguanine	POS	285.103	8.85	arabinofuranosylguanine	HMDB0061067	C10H14N5O5
POS_285.1195_2.47	POS	285.12	2.47
POS_285.1334_16.7_2-Phenylethyl beta-D-glucopyranoside	POS	285.133	16.7	2-Phenylethyl beta-D-glucopyranoside	HMDB0029819	C14H20O6
POS_285.21_9.82	POS	285.21	9.82
POS_285.29_16.31	POS	285.29	16.31
POS_286.1498_10.75	POS	286.15	10.75
POS_286.186_9.61	POS	286.186	9.61
POS_286.1861_10.7	POS	286.186	10.7
POS_286.2015_16.44_2-Octenoylcarnitine	POS	286.202	16.44	2-Octenoylcarnitine	HMDB0013324	C15H27NO4
POS_287.0761_8.88_3'-Methoxyfukiic acid	POS	287.076	8.88	3'-Methoxyfukiic acid	HMDB0029498	C12H14O8
POS_287.1103_16.27_Salicin	POS	287.11	16.27	Salicin	HMDB0003546	C13H18O7
POS_287.233_12.92_Vitamin A	POS	287.233	12.92	Vitamin A	HMDB0000305	C20H30O
POS_287.2694_15.63	POS	287.269	15.63
POS_287.8887_22.86	POS	287.889	22.86
POS_288.1193_3_N-Ribosylhistidine	POS	288.119	3	N-Ribosylhistidine	HMDB0002089	C11H17N3O6
POS_288.1291_11.22	POS	288.129	11.22
POS_288.1654_11.08_Arginyl-Hydroxyproline	POS	288.165	11.08	Arginyl-Hydroxyproline	HMDB0028710	C11H21N5O4
POS_288.2535_17.9_Lauroyl diethanolamide	POS	288.253	17.9	Lauroyl diethanolamide	HMDB0032358	C16H33NO3
POS_288.2898_16.79	POS	288.29	16.79
POS_289.1228_3.03_2-(4-Methyl-1,3-pentadienyl)anthraquinone	POS	289.123	3.03	2-(4-Methyl-1,3-pentadienyl)anthraquinone	HMDB0040915	C20H16O2
POS_289.1317_11.25	POS	289.132	11.25
POS_289.2485_14.83_All-trans-13,14-dihydroretinol	POS	289.248	14.83	All-trans-13,14-dihydroretinol	HMDB0011618	C20H32O
POS_289.9269_22.86	POS	289.927	22.86
POS_290.0013_1.73	POS	290.001	1.73
POS_290.1346_3.11_Ophthalmic acid	POS	290.135	3.11	Ophthalmic acid	HMDB0005765	C11H19N3O6
POS_290.6098_18.37	POS	290.61	18.37
POS_291.1955_18.41_(9Z,11E,13E,15Z)-4-Oxo-9,11,13,15-octadecatetraenoic acid	POS	291.195	18.41	(9Z,11E,13E,15Z)-4-Oxo-9,11,13,15-octadecatetraenoic acid	HMDB0031098	C18H26O3
POS_291.2531_19.8	POS	291.253	19.8
POS_292.199_18.42	POS	292.199	18.42
POS_293.0844_11.2_3-Hydroxy-9-(4-hydroxyphenyl)-1H,3H-naphtho[1,8-cd]pyran-1-one	POS	293.084	11.2	3-Hydroxy-9-(4-hydroxyphenyl)-1H,3H-naphtho[1,8-cd]pyran-1-one	HMDB0039404	C18H12O4
POS_293.1208_11.08_N-gamma-Glutamyl-S-propylcysteine	POS	293.121	11.08	N-gamma-Glutamyl-S-propylcysteine	HMDB0039096	C11H20N2O5S
POS_294.0878_11.22	POS	294.088	11.22
POS_294.2064_19.24_Nonivamide	POS	294.206	19.24	Nonivamide	HMDB0029846	C17H27NO3
POS_294.2178_10.59	POS	294.218	10.59
POS_294.9392_1.56	POS	294.939	1.56
POS_295.0706_19.23_Estazolam	POS	295.071	19.23	Estazolam	HMDB0015346	C16H11ClN4
POS_295.0887_17.31_Sulfacytine	POS	295.089	17.31	Sulfacytine	HMDB0015412	C12H14N4O3S
POS_295.2269_19.57_13-OxoODE	POS	295.227	19.57	13-OxoODE	HMDB0004668	C18H30O3
POS_296.0661_1.84_5-Aminoimidazole ribonucleotide	POS	296.066	1.84	5-Aminoimidazole ribonucleotide	HMDB0001235	C8H14N3O7P
POS_296.2302_19.61	POS	296.23	19.61
POS_296.2698_15.29_10-nonadecenoate	POS	296.27	15.29	10-nonadecenoate	HMDB0062658	C19H35O2
POS_297.0827_18.07_5,5',6,6'-Tetrahydroxy-3,3'-biindolyl	POS	297.083	18.07	5,5',6,6'-Tetrahydroxy-3,3'-biindolyl	HMDB0029301	C16H12N2O4
POS_298.0821_17.88_Albendazole sulfone	POS	298.082	17.88	Albendazole sulfone	HMDB0060561	C12H15N3O4S
POS_298.097_9.89_5'-Methylthioadenosine	POS	298.097	9.89	5'-Methylthioadenosine	HMDB0001173	C11H15N5O3S
POS_298.1629_11.33	POS	298.163	11.33
POS_298.1862_9.87_2-(4-Methyl-5-thiazolyl)ethyl decanoate	POS	298.186	9.87	2-(4-Methyl-5-thiazolyl)ethyl decanoate	HMDB0032419	C16H27NO2S
POS_298.2127_10.24	POS	298.213	10.24
POS_298.2459_19.45	POS	298.246	19.45
POS_298.347_20.12	POS	298.347	20.12
POS_299.1009_9.92_Amlexanox	POS	299.101	9.92	Amlexanox	HMDB0015160	C16H14N2O4
POS_299.1491_12.32_Toxin T2 tetrol	POS	299.149	12.32	Toxin T2 tetrol	HMDB0036159	C15H22O6
POS_300.1655_11.14	POS	300.166	11.14
POS_300.2017_10.17	POS	300.202	10.17
POS_300.2898_20.67_Sphingosine	POS	300.29	20.67	Sphingosine	HMDB0000252	C18H37NO2
POS_300.9031_1.57	POS	300.903	1.57
POS_301.0755_16.64_Temazepam	POS	301.075	16.64	Temazepam	HMDB0014376	C16H13ClN2O2
POS_301.2052_10.17	POS	301.205	10.17
POS_301.2933_20.67_3-dehydrosphinganinium(1+)	POS	301.293	20.67	3-dehydrosphinganinium(1+)	HMDB0062571	C18H38NO2
POS_302.0789_16.64	POS	302.079	16.64
POS_302.1447_11.56	POS	302.145	11.56
POS_302.1809_9.83	POS	302.181	9.83
POS_302.181_11.07	POS	302.181	11.07
POS_302.1963_9.63	POS	302.196	9.63
POS_303.147_11.56_Histidinyl-Phenylalanine	POS	303.147	11.56	Histidinyl-Phenylalanine	HMDB0028892	C15H18N4O3
POS_303.2319_19.47_Eicosapentaenoic acid	POS	303.232	19.47	Eicosapentaenoic acid	HMDB0001999	C20H30O2
POS_304.0324_1.77	POS	304.032	1.77
POS_304.2352_19.44	POS	304.235	19.44
POS_304.3_19.16	POS	304.3	19.16
POS_304.6166_22.86	POS	304.617	22.86
POS_305.1572_10.17	POS	305.157	10.17
POS_305.3033_19.18	POS	305.303	19.18
POS_305.8992_22.87	POS	305.899	22.87
POS_307.0834_4.97_(-)-Epigallocatechin	POS	307.083	4.97	(-)-Epigallocatechin	HMDB0038361	C15H14O7
POS_307.1001_11.56_Starch acetate	POS	307.1	11.56	Starch acetate	HMDB0029891	C12H18O9
POS_307.2746_12.46	POS	307.275	12.46
POS_308.0912_2.45_Glutathione	POS	308.091	2.45	Glutathione	HMDB0000125	C10H17N3O6S
POS_308.1033_11.59_Cysteinyl-Tryptophan	POS	308.103	11.59	Cysteinyl-Tryptophan	HMDB0028786	C14H17N3O3S
POS_308.2797_19.79	POS	308.28	19.79
POS_309.2062_18.87_Methylgingerol	POS	309.206	18.87	Methylgingerol	HMDB0029852	C18H28O4
POS_309.2273_13.15_1,2,3-Tris(1-ethoxyethoxy)propane	POS	309.227	13.15	1,2,3-Tris(1-ethoxyethoxy)propane	HMDB0037162	C15H32O6
POS_310.2854_16.03	POS	310.285	16.03
POS_311.2125_17.32	POS	311.212	17.32
POS_311.3057_19.73	POS	311.306	19.73
POS_312.3092_19.79	POS	312.309	19.79
POS_312.9428_22.86	POS	312.943	22.86
POS_313.1647_16.24	POS	313.165	16.24
POS_314.0847_2.21	POS	314.085	2.21
POS_314.0916_8.84_Flunitrazepam	POS	314.092	8.84	Flunitrazepam	HMDB0015510	C16H12FN3O3
POS_314.1681_16.21	POS	314.168	16.21
POS_314.1809_10.21	POS	314.181	10.21
POS_315.1229_18.07_7,8-Dihydropteroic acid	POS	315.123	18.07	7,8-Dihydropteroic acid	HMDB0001412	C14H14N6O3
POS_315.1342_14.54	POS	315.134	14.54
POS_315.2632_17.49	POS	315.263	17.49
POS_315.2643_14.64_13-HDoHE	POS	315.264	14.64	13-HDoHE	HMDB0060043	C22H34O
POS_316.1603_11.33	POS	316.16	11.33
POS_316.1966_11.08	POS	316.197	11.08
POS_316.2119_10.69	POS	316.212	10.69
POS_316.321_18.67	POS	316.321	18.67
POS_317.1636_11.37_Timolol	POS	317.164	11.37	Timolol	HMDB0014517	C13H24N4O3S
POS_317.2096_19.06_2-Methoxyestradiol-3-methylether	POS	317.21	19.06	2-Methoxyestradiol-3-methylether	HMDB0000344	C20H28O3
POS_317.2587_15.75	POS	317.259	15.75
POS_318.1396_11.68	POS	318.14	11.68
POS_318.176_11.4	POS	318.176	11.4
POS_319.1071_2.97_Chlorpromazine	POS	319.107	2.97	Chlorpromazine	HMDB0014620	C17H19ClN2S
POS_319.1431_11.67_Asparaginyl-Tryptophan	POS	319.143	11.67	Asparaginyl-Tryptophan	HMDB0028742	C15H18N4O4
POS_319.2845_18.2_Tridihexethyl	POS	319.284	18.2	Tridihexethyl	HMDB0014648	C21H36NO
POS_320.0912_4.59	POS	320.091	4.59
POS_321.1312_12.31_Enoxacin	POS	321.131	12.31	Enoxacin	HMDB0014610	C15H17FN4O3
POS_321.1424_20.05_Formylfusarochromanone	POS	321.142	20.05	Formylfusarochromanone	HMDB0038970	C16H20N2O5
POS_322.0824_4.43	POS	322.082	4.43
POS_322.1798_18.53	POS	322.18	18.53
POS_323.0114_1.67	POS	323.011	1.67
POS_323.0804_4.39	POS	323.08	4.39
POS_323.095_11.65_4-(3,4-Dihydroxyphenyl)-2,3-dihydro-2,3-dihydroxy-1H-phenalen-1-one	POS	323.095	11.65	4-(3,4-Dihydroxyphenyl)-2,3-dihydro-2,3-dihydroxy-1H-phenalen-1-one	HMDB0037110	C19H14O5
POS_323.1314_11.4_D-Pantothenoyl-L-cysteine	POS	323.131	11.4	D-Pantothenoyl-L-cysteine	HMDB0006834	C12H22N2O6S
POS_323.1851_16.69_Zeranol	POS	323.185	16.69	Zeranol	HMDB0032702	C18H26O5
POS_324.0592_2.43_Cytidine monophosphate	POS	324.059	2.43	Cytidine monophosphate	HMDB0000095	C9H14N3O8P
POS_324.0982_11.67_desmethyladinazolam	POS	324.098	11.67	desmethyladinazolam	HMDB0060969	C17H14ClN5
POS_324.1956_18.93	POS	324.196	18.93
POS_325.0631_2.48	POS	325.063	2.48
POS_325.2001_18.73_Lactapiperanol D	POS	325.2	18.73	Lactapiperanol D	HMDB0033631	C18H28O5
POS_325.2158_18.8_Etonogestrel	POS	325.216	18.8	Etonogestrel	HMDB0014439	C22H28O2
POS_325.3213_20.36	POS	325.321	20.36
POS_326.0138_1.75	POS	326.014	1.75
POS_326.0468_2.67	POS	326.047	2.67
POS_326.2445_12.13_Tolterodine	POS	326.245	12.13	Tolterodine	HMDB0015170	C22H31NO
POS_326.3249_20.38	POS	326.325	20.38
POS_326.378_21.95	POS	326.378	21.95
POS_327.0781_18.84	POS	327.078	18.84
POS_327.0799_4.91	POS	327.08	4.91
POS_327.2013_10.47_2-Dodecylbenzenesulfonic acid	POS	327.201	10.47	2-Dodecylbenzenesulfonic acid	HMDB0031031	C18H30O3S
POS_327.2316_19.01_15beta-Hydroxydesogestrel	POS	327.232	19.01	15beta-Hydroxydesogestrel	HMDB0060707	C22H30O2
POS_327.2714_20.14	POS	327.271	20.14
POS_328.233_10.17	POS	328.233	10.17
POS_328.2383_17.01_(4Z,7Z,10Z,13Z,16Z,19Z)-docosahexaenoate	POS	328.238	17.01	(4Z,7Z,10Z,13Z,16Z,19Z)-docosahexaenoate	HMDB0062579	C22H31O2
POS_328.3848_22.01	POS	328.385	22.01
POS_328.9148_22.86	POS	328.915	22.86
POS_330.1758_11.58	POS	330.176	11.58
POS_331.1795_11.6_Picrocrocin	POS	331.18	11.6	Picrocrocin	HMDB0005796	C16H26O7
POS_332.0911_9.47	POS	332.091	9.47
POS_332.095_1.9	POS	332.095	1.9
POS_332.1495_18.07	POS	332.149	18.07
POS_332.1552_12	POS	332.155	12
POS_332.2334_14.2	POS	332.233	14.2
POS_332.2795_17.68	POS	332.279	17.68
POS_332.331_21.26	POS	332.331	21.26
POS_333.1584_11.98_Glutaminyl-Tryptophan	POS	333.158	11.98	Glutaminyl-Tryptophan	HMDB0028808	C16H20N4O4
POS_333.2833_17.68_Adrenic acid	POS	333.283	17.68	Adrenic acid	HMDB0002226	C22H36O2
POS_334.0962_9.48	POS	334.096	9.48
POS_335.0903_9.48	POS	335.09	9.48
POS_335.2793_19.73	POS	335.279	19.73
POS_336.3108_21.26	POS	336.311	21.26
POS_336.3257_22.08_Pipericine	POS	336.326	22.08	Pipericine	HMDB0031678	C22H41NO
POS_337.1105_11.99_Glabrone	POS	337.111	11.99	Glabrone	HMDB0029533	C20H16O5
POS_337.3144_21.76_Docosadienoate (22:2n6)	POS	337.314	21.76	Docosadienoate (22:2n6)	HMDB0061714	C22H40O2
POS_337.3214_20.22	POS	337.321	20.22
POS_338.114_12	POS	338.114	12
POS_338.3251_20.26	POS	338.325	20.26
POS_338.3417_21	POS	338.342	21
POS_339.069_11.68_AICAR	POS	339.069	11.68	AICAR	HMDB0001517	C9H15N4O8P
POS_339.1786_15.68_Omega-Carboxy-trinor-leukotriene B4	POS	339.179	15.68	Omega-Carboxy-trinor-leukotriene B4	HMDB0013032	C18H26O6
POS_339.2067_13.09_Aspidospermatine	POS	339.207	13.09	Aspidospermatine	HMDB0030358	C21H26N2O2
POS_339.3369_22.37	POS	339.337	22.37
POS_339.3448_21.06	POS	339.345	21.06
POS_340.2596_11.25	POS	340.26	11.25
POS_340.2845_20.97_Oleoyl glycine	POS	340.284	20.97	Oleoyl glycine	HMDB0013631	C20H37NO3
[truncated: 617 more rows]
