# Supplementary material for: Identification of Metabolomic Markers in Frozen or Formalin-Fixed and Paraffin-Embedded Samples of Diffuse Glioma from Adults
Source: Int J Mol Sci. 2023 Nov 24;24(23):16697. doi: 10.3390/ijms242316697 (PMC10705927; doi:10.3390/ijms242316697)
Supplement: Supplementary file 1 [file ijms-24-16697-s001.zip › Supplementary NEW/FROZEN SAMPLES.xlsx]

## Sheet: Intensities
ID	IDH status	Morphological grade	2021 WHO Grade	NEG_101.0229_4.15	NEG_102.9554_1.63	NEG_103.0386_4.48_2-Hydroxybutyric acid	NEG_104.9525_1.63	NEG_105.0179_1.97_Glyceric acid	NEG_108.9006_1.64	NEG_111.0074_2.8_3-Furoic acid	NEG_112.9842_13.49_Trifluoroacetic acid	NEG_114.0184_2.79	NEG_114.9877_1.54	NEG_115.0022_3_Fumaric acid	NEG_115.9194_22.75	NEG_116.9272_23.34	NEG_117.0179_3.02_Methylmalonic acid	NEG_117.0543_9.58_3-Hydroxy-2-methyl-[R-(R,S)]-butanoic acid	NEG_118.0397_11.46	NEG_118.9294_1.65_Magnesium Sulfate	NEG_119.0336_7.17_(S)-3,4-Dihydroxybutyric acid	NEG_120.9264_1.65	NEG_121.0282_11.81_Benzoic acid	NEG_124.0061_1.68_Taurine	NEG_124.9901_22.46_2-Hydroxyethanesulfonate	NEG_125.0167_2.43_2-(Methylthio)pyrazine	NEG_127.0135_15.93_Barbituric acid	NEG_128.9583_1.76	NEG_129.0544_10.57_2-Methyl-3-ketovaleric acid	NEG_129.9744_1.74	NEG_130.0496_2.88_4-Hydroxyproline	NEG_130.9563_1.76	NEG_130.9824_1.47	NEG_131.0336_8.95_Monoethyl malonic acid	NEG_132.0111_2.1	NEG_132.8665_23.28	NEG_133.013_2.3_L-Malic acid	NEG_133.9903_2	NEG_134.8639_23.28	NEG_135.0286_1.85_Erythronic acid	NEG_135.9197_1.74	NEG_136.0328_2.77	NEG_137.0232_13.21_4-Hydroxybenzoic acid	NEG_138.0185_13.4_4-Nitrophenol	NEG_139.9833_1.79	NEG_140.9847_23.45	NEG_144.9223_22.74	NEG_144.9905_22.28	NEG_145.0494_9.73_2-Methylglutaric acid
1	IDH-mutant	Grade II or III	Grade 2 or 3	979443	29871722	166107	10455538	1.35783e+06	20934472	38760.9	71725376	36252	514681	879096	14634286	10289602	3.92519e+06	96864.4	612169	26164736	1469856	8.16484e+06	778387	843275	2.09151e+06	100000	1.03713e+06	129789904	406907	3.79217e+06	601635	10369562	419315	242338	19772.2	1.90778e+06	4.51028e+06	5888231	1.38541e+06	1.761e+06	1.96471e+06	164186	175616	760544	142617	2222918	5217264	1.21052e+06	509490
2	IDH-mutant	Grade II or III	Grade 2 or 3	3.48542e+06	39939236	19453066	13482630	9747105	20201470	4941654	87779912	5.6259e+06	1.4416e+06	8218710	26192130	10756478	81162976	23264024	4.03724e+06	21124034	2.59687e+06	7093730	2.88523e+06	4368250	3.91514e+06	2.67989e+06	909188	136172496	2.70043e+06	1.29997e+06	15696238	10284837	1.03002e+06	6.59989e+06	10698642	1.8553e+06	67825968	1.85198e+06	1.29278e+06	14524784	465055	2970442	566981	4.90437e+06	525729	2.20165e+06	9544839	1.62587e+06	2936345
3	IDH-mutant	Grade II or III	Grade 2 or 3	509693	23655824	4520136	8253645	3.01065e+06	9328658	914390	71082232	3.02403e+06	745443	3.03689e+06	27053830	11102431	8920427	4.49804e+06	4.68748e+06	18567824	2405814	6.19535e+06	1.86559e+06	472065	4649499	255910	857846	213173472	992449	724508	10742686	15556006	543516	816771	1.17798e+06	2.01389e+06	9300576	1.63254e+06	1.45144e+06	1080402	179216	1.21149e+06	679658	4.23529e+06	100000	2.16092e+06	10685400	936695	3.19863e+06
4	IDH-mutant	Grade II or III	Grade 2 or 3	4.48205e+06	48581400	18333814	17243650	4.33746e+06	22705532	10327823	119130776	290744	3.57332e+06	4.331e+06	16079331	10390653	50787932	26659176	447476	18322230	17674860	6379286	759185	1.06246e+06	2.15665e+06	212624	1.24821e+06	140771616	2.79843e+06	9091112	3.52493e+06	10695082	2508164	3.36243e+06	3.67117e+06	2.41502e+06	29266758	1.6913e+06	1.85762e+06	5579684	2.34129e+06	2.35417e+06	738069	3.20698e+06	946597	2.20261e+06	7159203	1.37037e+06	3.81864e+06
5	WT	Grade IV	Grade 4	3.23884e+06	28836058	37158596	9779501	10398202	17960934	9319457	83552456	243423	1.66234e+06	14888350	17467744	10427217	55847824	38103112	610234	14248737	3.97989e+06	4749793	3.45129e+06	8851210	2.17472e+06	1.023e+06	743855	26438042	7791207	2372363	2066434	1.88299e+06	1321949	6687444	741281	1.8787e+06	148559856	3.94386e+06	1.35224e+06	30876216	1.83317e+06	3.96493e+06	606295	6.64185e+06	1.74337e+06	2347246	7.3813e+06	1298875	4.25397e+06
6	WT	Grade IV	Grade 4	1272086	37787332	8491085	12759054	15600331	24899220	2.981e+06	84766040	1.45065e+06	584165	16938788	11545617	10345473	26657422	7.11469e+06	531623	2.1311e+06	2.02439e+06	578116	1.37916e+06	27240668	1.32198e+06	3.20637e+06	760989	2768971	925858	455767	5898383	247494	437980	5860280	13901338	1.91692e+06	173242096	5004800	1.40793e+06	67124536	1.35769e+06	5.93064e+06	1.45643e+06	5969511	1.16408e+06	2.34068e+06	4.67243e+06	1.17822e+06	4822985
7	IDH-mutant	Grade II or III	Grade 2 or 3	2708297	37290708	60691056	12808672	13831644	29606712	6648789	88254344	4510077	1.89979e+06	13088771	14693043	10030084	104846752	86775624	2.42503e+06	22042828	3270823	6875533	1.71397e+06	7.36905e+06	2.20679e+06	3.56082e+06	682866	107857048	2.01448e+06	1.54556e+06	18601228	7.85121e+06	1.50466e+06	16118915	42389484	2911404	80427848	7229936	2.31356e+06	10474921	579731	4.05572e+06	678758	1.58346e+06	300970	2.39519e+06	6.05106e+06	1.43989e+06	3554959
8	WT	Grade II or III	Grade 4	535073	8419383	2.13965e+06	2.4856e+06	1.58304e+06	3.3688e+06	356257	66460116	1.02875e+06	738179	2793236	21575716	10785979	6.9006e+06	1.81841e+06	2.83434e+06	15025407	1.23876e+06	4.99662e+06	1104012	367526	1.90795e+06	630816	752336	237846752	1.2945e+06	1.14291e+06	3.107e+06	17497738	756193	1.26536e+06	162501	2188881	15207386	5072719	1.59503e+06	2.34724e+06	294548	1.44797e+06	547217	2.25931e+06	51509.5	2.89386e+06	9573971	1283370	7.31667e+06
9	WT	Grade IV	Grade 4	1.15302e+06	20288930	16512888	6.84979e+06	5961567	18896190	4.26976e+06	70729120	1.405e+06	2.51318e+06	13221515	22414434	10226231	105868280	8.36226e+06	1.05214e+06	6.10908e+06	3.40471e+06	1.77916e+06	878082	29793856	3.75771e+06	11777110	1072567	5.76077e+06	3399680	1.03105e+06	5.12425e+06	431210	2076986	4712860	11587606	2.30956e+06	193529872	4.19324e+06	1.81585e+06	35631772	2.65002e+06	1.81927e+06	1.59726e+06	2.54845e+06	2.4341e+06	2.91585e+06	10720712	1.51739e+06	7.45314e+06
10	WT	Grade II or III	Grade 4	750113	25031654	9934547	8652421	5.49977e+06	21611076	2.78832e+06	68852624	2.66377e+06	464701	5119446	22463982	10086331	94961120	14411331	3.81741e+06	23674638	1.84515e+06	7.43622e+06	1.24562e+06	5159307	2.2132e+06	2940770	726617	144440464	1.42148e+06	1.21781e+06	8593688	10537873	560887	2.84643e+06	7.01812e+06	2.70483e+06	37314580	2.46592e+06	2.41743e+06	10171010	524800	3.05505e+06	697533	2.72321e+06	495178	2850677	10544216	1.31359e+06	4.1485e+06
11	IDH-mutant	Grade II or III	Grade 2 or 3	1.70987e+06	11522481	1.88727e+06	3396009	1.1852e+06	8.06211e+06	464426	67072960	412573	472373	1413625	19071222	10384699	4.16235e+06	1.66651e+06	4.77226e+06	21214518	1.19678e+06	7914947	1.49772e+06	994160	3.96176e+06	567919	728329	197582576	1248228	610044	1.70772e+06	14875021	791288	747301	91539	2.3978e+06	9886077	2.08534e+06	2.0677e+06	1429068	252262	1.3882e+06	849389	3851372	575324	3.13145e+06	9048605	1.33665e+06	3222609
12	IDH-mutant	Grade II or III	Grade 2 or 3	1.16896e+06	42376816	3079367	13956549	1.98099e+06	34114860	1.00709e+06	85294880	1.99961e+06	835420	3288898	16733717	9756752	9092851	2.50758e+06	3.2872e+06	27205856	1.03507e+06	10099763	1.67316e+06	1.40794e+06	2865256	683290	796916	92817664	1.26366e+06	2.47908e+06	7.24122e+06	7095447	527709	740469	2.30616e+06	2384988	19792102	2.7483e+06	1.96454e+06	4386901	1.24837e+06	1.08276e+06	759588	4.27457e+06	416499	3.15317e+06	8163325	922348	2.04922e+06
13	WT	Grade IV	Grade 4	801819	27499508	6749390	9821906	1.45726e+06	6.90138e+06	4.23392e+06	60098112	1.54487e+06	3.20376e+06	5.49429e+06	17352532	9326057	37867996	3.36209e+06	1.36425e+06	2.55849e+06	25216856	841649	1.16294e+06	16425729	2.76527e+06	1.31723e+06	1.15413e+06	2597232	6.65293e+06	6.70086e+06	5156871	226994	3254280	1.0916e+06	1.34091e+06	2.25767e+06	68062312	3.7889e+06	2115836	8742198	3.5774e+06	876758	3.13716e+06	4713941	4.17263e+06	3.47087e+06	10363573	1.25009e+06	5180723
14	WT	Grade II or III	Grade 4	386187	14123723	1.19481e+06	4.72009e+06	833125	8669070	108514	65763948	950628	241730	1.80635e+06	19760948	9360105	4.6279e+06	2355398	2.91154e+06	22130032	1.65878e+06	8.13438e+06	702018	456194	2.04268e+06	145235	759487	300815584	690225	327922	3592519	22423310	515225	704269	165708	2001685	5720020	2130736	2010351	635260	50075.7	1.1249e+06	327913	1.18309e+06	31430.8	3.26392e+06	10899640	1.24391e+06	3.18906e+06
15	IDH-mutant	Grade II or III	Grade 2 or 3	1.52108e+06	34044760	8.31875e+06	12378366	2.72292e+06	33465752	1.7954e+06	112461280	1.15101e+06	315867	3173861	18329546	9604773	31895914	15562245	3857427	34322596	3.31344e+06	12622092	1057565	1.43203e+06	5.48564e+06	80044.7	1.26314e+06	190574176	1.65105e+06	1.91299e+06	4.00931e+06	13684313	540962	5.8765e+06	4.14567e+06	2.55173e+06	14898794	2.81695e+06	2.62806e+06	2.07051e+06	622070	2.05674e+06	1.5917e+06	1.77788e+06	168623	3.55635e+06	10442878	998106	4.31018e+06
16	WT	Grade II or III	Grade 4	672278	32168300	8986674	10898626	3142181	11244606	2.17765e+06	59143324	1.28978e+06	3.47695e+06	5260710	15970734	9308646	45927924	9308132	650615	4610384	11520928	1.30576e+06	837064	11708863	3.97101e+06	888014	1.79279e+06	4311363	4.35357e+06	4948535	4858063	326524	3749632	1.10808e+06	7665802	2257313	72779136	2.99944e+06	2220556	22569798	5.42998e+06	870876	1.99691e+06	3799338	1.91912e+06	3.23233e+06	9157305	1066422	3.10911e+06
17	IDH-mutant	Grade II or III	Grade 2 or 3	2.51071e+06	30447982	14105269	11022254	11862763	26837930	7.52808e+06	105962536	1.90809e+06	736829	10036678	19761310	9885249	58400088	27353852	1.333e+06	16169632	3.99726e+06	4965869	1.01586e+06	6.21255e+06	2.88902e+06	535746	1.25519e+06	14944285	1.98645e+06	4.27605e+06	5525071	977705	1.20005e+06	27547884	27444368	2.27053e+06	99337912	6.46027e+06	2399760	46077264	2.56127e+06	2.80184e+06	1.2578e+06	1.4722e+06	1.09611e+06	3.39803e+06	11559467	1.86219e+06	5135819
18	IDH-mutant	Grade II or III	Grade 2 or 3	500185	36675548	5.71238e+06	11566890	2.68194e+06	34218336	3.25828e+06	78393544	4898361	883196	8.19837e+06	15917532	10267693	42378156	3972957	3.43602e+06	30885730	1.25634e+06	11587689	1.86085e+06	6.75992e+06	1207880	661914	1.07293e+06	67814392	1.50287e+06	2.81698e+06	15475041	5.0464e+06	1.096e+06	1121653	5960137	1.86034e+06	58477636	1.8956e+06	1.95079e+06	13301519	1.17465e+06	1.76148e+06	535786	2.34698e+06	130212	3.51627e+06	10834912	1.15481e+06	1270843
19	IDH-mutant	Grade II or III	Grade 2 or 3	1.25786e+06	28101786	10370854	10071732	6031109	27021644	7.11329e+06	82190616	5566128	1.38006e+06	4.50893e+06	20576908	9658051	48264140	13477864	2.67052e+06	19482116	2.71285e+06	6.90016e+06	1.2637e+06	8126101	1.61881e+06	268035	1.14069e+06	21413390	1532933	2.96214e+06	17238258	1.76531e+06	2.33613e+06	5919911	3475147	1.92257e+06	41148408	2.30688e+06	1.85655e+06	32039780	2468116	1.30718e+06	878754	2.76553e+06	775586	3.16647e+06	12166691	1.46415e+06	2.57952e+06
20	IDH-mutant	Grade IV	Grade 4	760158	23491702	1.21539e+06	8680586	570669	6.61929e+06	957607	112194720	1.60013e+06	2203315	4.69581e+06	16646319	9395388	20343764	2238475	1.31264e+06	2.09721e+06	15845395	581752	908574	9043869	2.91738e+06	969257	1.21565e+06	2261687	1.19849e+06	5.69731e+06	5.16684e+06	197711	3.45085e+06	910992	158251	2.05421e+06	22507866	10156800	2.02349e+06	4.1508e+06	3.47438e+06	615760	2.29748e+06	2.30691e+06	1.89105e+06	3252973	9878084	1.82998e+06	2.38567e+06
21	IDH-mutant	Grade II or III	Grade 2 or 3	611249	22783126	7.08598e+06	7528968	4.06534e+06	22588768	2655285	122714248	4508488	698692	7766866	18286238	9965502	39797876	7347214	2300371	24466862	2.89755e+06	7.2279e+06	1.70886e+06	5107872	3.09372e+06	898492	1.168e+06	149185824	1.50241e+06	2886096	15026616	9694564	1.36458e+06	1551869	26620460	2072341	44480688	3.1117e+06	2.17609e+06	16490812	1.27511e+06	2.17875e+06	453109	1922783	586715	3.1189e+06	11616063	2.0041e+06	3.40926e+06
22	IDH-mutant	Grade II or III	Grade 2 or 3	3.03001e+06	22950514	14840477	7514562	6.72454e+06	24486400	4.99544e+06	125463552	3.71414e+06	1.04169e+06	5.19015e+06	16638736	9285494	104610424	17860490	2.18239e+06	19068360	3135455	6501492	1.26673e+06	13128047	1.78654e+06	732894	1.08469e+06	30557126	1.2127e+06	5.62967e+06	12906313	1.947e+06	1.19893e+06	16925292	3.34139e+06	2089422	39215536	12499305	2.09216e+06	33152804	3.25459e+06	1.44084e+06	678722	1.59149e+06	511298	3.03322e+06	10458878	1872840	2.72829e+06
23	WT	Grade IV	Grade 4	488212	24626104	391921	8487046	486651	3.95976e+06	981337	99884488	451536	2.181e+06	4.90863e+06	10696348	8801719	6.67512e+06	875660	863450	469061	27103512	144354	869604	5927953	916610	210054	1.29052e+06	828213	1.33527e+06	5.03134e+06	804659	99280.5	3.28177e+06	1.00088e+06	172865	2177791	11669138	5544574	2.20672e+06	3.15569e+06	1.7538e+06	398027	2213308	2.06452e+06	1.55477e+06	3176184	7039764	795862	3.97342e+06
24	IDH-mutant	Grade II or III	Grade 2 or 3	924556	39847264	9115763	14159785	2.22969e+06	3.21581e+06	5264241	108101952	3.95961e+06	3.01419e+06	6684235	10243162	9074240	46351696	8771216	608139	3.80691e+06	18990916	1.18334e+06	723489	8739880	1.10539e+06	2515810	1.21651e+06	4199092	1.59265e+06	21993568	13547241	351789	4245381	2.66523e+06	2.86402e+06	2046620	37757536	1.7701e+06	2.10281e+06	9611671	3216992	1580136	3028025	1.49895e+06	2.74444e+06	3.09669e+06	6438282	1.46598e+06	2734384
25	IDH-mutant	Grade II or III	Grade 2 or 3	661046	15290419	491593	5219776	819511	16931428	495221	143189136	459439	531759	1817005	16277476	8952658	2.10623e+06	1.32708e+06	1.96814e+06	33049152	2.21286e+06	10788303	851076	606868	2.09085e+06	31708.2	1.16017e+06	228917952	740104	783036	1.38336e+06	16972650	816124	506154	54667.6	2574964	3.35282e+06	868402	2.0838e+06	1.01269e+06	427085	62729.7	491957	770812	120643	3.06246e+06	10792250	2284452	1.64194e+06
26	WT	Grade II or III	Grade 4	406959	18900950	1.01419e+06	6551236	424539	23526150	1.31609e+06	105051120	31140.5	707354	2.96178e+06	14576989	8915717	25242608	2.63841e+06	4267365	38570092	2.85244e+06	12625725	1.12829e+06	578773	1.37069e+06	346232	1.06008e+06	312010496	1.25667e+06	1.40807e+06	186570	23754252	520360	452938	668072	2.06961e+06	8726765	3396534	2170600	1.04528e+06	621352	430061	700571	2.46534e+06	254071	3.06215e+06	8771183	1.88046e+06	2.97538e+06
27	WT	Grade IV	Grade 4	398224	15398666	2.46428e+06	5.14167e+06	1.16889e+06	14560887	312418	75015472	75966.4	679976	1.83778e+06	17406844	9051229	6440310	6819749	3.42597e+06	34466928	2.0079e+06	12149215	1.47442e+06	573472	1.13562e+06	195186	1.25355e+06	325600096	3.08101e+06	191906	269098	24056640	459952	725874	1.89596e+06	1.96798e+06	11154116	1.00025e+06	2.01724e+06	1.06985e+06	150516	1.13761e+06	599544	1.4553e+06	760390	3.17719e+06	10244855	952829	1.62334e+06
28	IDH-mutant	Grade IV	Grade 4	1.83297e+06	17052214	9446469	6498059	1.15011e+06	14108296	5.94253e+06	104978832	510319	843405	9410331	16487111	9502514	103283880	8394821	2.10763e+06	28019694	3.49599e+06	8585127	1.35976e+06	6093777	1.74785e+06	2.99569e+06	958266	145615632	1.81913e+06	1.19626e+06	1.81732e+06	12208661	1.72363e+06	4.01729e+06	5.00434e+06	2.11759e+06	47422376	1.37456e+06	2.17501e+06	5650690	470167	655602	645846	612426	2.28989e+06	3.0229e+06	9755969	1.2066e+06	778398
29	IDH-mutant	Grade II or III	Grade 2 or 3	377438	15375907	1833726	5505357	913183	14724294	305427	78325712	126311	555514	605918	16981812	8884852	2.06709e+06	3.10031e+06	3.32924e+06	34298384	1.91007e+06	14495096	1.15971e+06	41171.1	2.06223e+06	34353.2	930274	313997568	1.7741e+06	196309	155200	22917706	185549	776683	24029.6	1.95304e+06	2.33515e+06	594484	2.01625e+06	449909	33051.9	408892	515051	1.3287e+06	160968	3.02361e+06	10688236	1.51006e+06	4.11195e+06
30	IDH-mutant	Grade II or III	Grade 2 or 3	539452	19815800	839779	7.50888e+06	588581	20711114	53179.5	110263760	128031	890168	1.79195e+06	15537650	8611036	4039846	1.1188e+06	2.83146e+06	34974056	2.81015e+06	14403355	1.87545e+06	350257	1.91926e+06	36972.1	1192090	168495280	831873	4.72299e+06	425313	12389372	1.32716e+06	426229	239140	1912687	2760750	4.11683e+06	1978511	1.25253e+06	2.6213e+06	637847	663349	2.37145e+06	70334.7	3.04308e+06	10195041	1.4293e+06	2.91449e+06
31	IDH-mutant	Grade IV	Grade 4	1.04781e+06	35837128	24424968	13251121	3.99307e+06	16145663	3.97453e+06	118848232	1.63935e+06	1.3719e+06	26693632	14434954	8616099	68002848	32639778	1599221	23694118	13193545	8120367	1.53114e+06	8.3776e+06	1.59899e+06	1.32879e+06	1.02905e+06	70567080	39096292	11544490	5.12703e+06	5251157	2.67391e+06	17744242	3.16682e+06	1.93327e+06	88358560	5.03988e+06	2.08734e+06	13220557	4.47663e+06	515813	1.20639e+06	4.97169e+06	3.10008e+06	2968701	8.0801e+06	1.80843e+06	12419450
32	WT	Grade II or III	Grade 4	681004	28015044	10208369	10379371	2.68794e+06	15827774	2.17209e+06	112880608	71890	1.30963e+06	5.58118e+06	19269304	7.85774e+06	11988609	13165290	439985	17416956	12073920	5.51439e+06	878076	7127804	1.65921e+06	303641	870470	15681817	2.58364e+06	5.35756e+06	679622	1.20632e+06	2.46605e+06	1375662	2066098	1727549	41113196	3.39498e+06	960996	13311243	6241092	2.72364e+06	2.9417e+06	3.04588e+06	827579	2.88328e+06	10820778	1.59297e+06	4831106
33	WT	Grade II or III	Grade 4	480789	13267388	5892830	5084653	1.12603e+06	4.50834e+06	569387	128690208	2.78717e+06	1.47055e+06	3.53185e+06	9549211	9084443	6.82532e+06	3.02808e+06	5422179	16346269	8030825	5511034	1.6957e+06	315716	949590	153639	1536056	341976096	2038519	195548	4975580	25675238	849078	642112	388011	1.78217e+06	3.95183e+06	720385	1.80469e+06	306754	100000	1.17003e+06	1104102	1383635	100000	2.96726e+06	5698971	1.21561e+06	3.95319e+06
34	WT	Grade II or III	Grade 4	666688	32215002	10573922	11321360	2.35992e+06	33258798	4.98462e+06	120405464	3.63292e+06	738781	10352733	10560039	9673852	85656232	8595192	1735634	38489260	1.85333e+06	13010618	609216	8816497	1.00079e+06	3.16638e+06	816820	129091248	923213	1.97378e+06	11143691	10295987	1170582	2.41962e+06	7.41443e+06	1.87803e+06	50139856	2535738	1957404	9417401	770723	1.84445e+06	598823	1.26334e+06	863177	2.90644e+06	6066131	1.47086e+06	3.01235e+06
35	WT	Grade II or III	Grade 4	784179	21024792	6.3686e+06	7.04355e+06	3038299	25075770	3.29667e+06	87366368	1.91302e+06	647064	2.56196e+06	10242180	9116943	31512762	9428250	904167	28587492	1.76123e+06	8.14185e+06	1206486	6373454	923830	1.10867e+06	829999	178165472	1445044	2.11232e+06	3.64067e+06	12978208	512065	5.19812e+06	3.80516e+06	1.86388e+06	21188738	2357207	1963977	9887801	837231	1565565	277591	3.96548e+06	1.05391e+06	2.92234e+06	5297646	1.28887e+06	2244507
36	IDH-mutant	Grade II or III	Grade 2 or 3	531529	22378518	11511311	7959242	2.89842e+06	27845494	7.4229e+06	117703264	5.64968e+06	722968	4.06702e+06	16623421	9113998	71335224	11899982	3.33143e+06	34576488	2.2652e+06	12511482	739776	3.59316e+06	1.44223e+06	281324	909078	173612240	1.18588e+06	2.18055e+06	11763451	13078050	1.34351e+06	4.80797e+06	2.47831e+06	1636274	19439702	1483865	1707885	12694652	1.14538e+06	885627	832257	1.73056e+06	168865	2.77595e+06	9693246	1.95831e+06	3.11281e+06
37	WT	Grade II or III	Grade 4	593272	14044920	6086997	5.47571e+06	2794139	20832474	4.11076e+06	104747944	1.05467e+06	680083	5.78419e+06	15241865	9518992	54943988	6284329	4536739	27432010	2189672	8446125	845594	7.52889e+06	1.79241e+06	1.72769e+06	906394	241182336	943050	566968	3.12359e+06	17523232	668138	3.34253e+06	7.02116e+06	2.00747e+06	24302572	1.61664e+06	2.14033e+06	6245472	167164	1.88147e+06	1.1136e+06	1.25788e+06	675443	2.73851e+06	8803531	1.28424e+06	2.84884e+06
38	WT	Grade II or III	Grade 4	800274	26456356	16535331	10772382	1.2414e+06	40762304	6754671	107901376	2.30383e+06	645917	4.94945e+06	9935157	8764465	55002044	11966804	1915606	31917800	1927630	10708759	1.33967e+06	2.16365e+06	1.23541e+06	2584637	802694	175387216	643275	2.96171e+06	6844581	12350286	771490	1.47148e+06	4.17747e+06	1.99296e+06	21765346	3.00747e+06	2.08243e+06	8827764	1.0548e+06	901698	303772	3.29325e+06	352135	2.69052e+06	5.61967e+06	1.78676e+06	2.56506e+06
39	WT	Grade II or III	Grade 4	442886	20286698	3.17265e+06	7595105	1.75296e+06	19132594	2.59759e+06	108883728	6108634	709303	5345087	15345039	8639497	26768628	4437237	3811486	32958028	2.30599e+06	12022191	385858	2.63617e+06	1.82583e+06	355473	828244	226451312	1.05901e+06	831109	17155102	16921984	663578	1.08386e+06	460132	1.88255e+06	14509437	1.05385e+06	1.9308e+06	2.8247e+06	135533	620539	547637	925006	31830	2698636	8800564	1.6971e+06	3.37714e+06
40	WT	Grade II or III	Grade 4	1.07182e+06	25701664	5348328	10197795	3.40376e+06	23127776	2.70354e+06	122058272	862866	736049	3.9351e+06	15338163	8499011	34680636	6949883	1.72099e+06	27495810	1.84276e+06	9097168	1.29236e+06	6299859	1.3895e+06	378131	814825	35374188	1.61017e+06	4129023	2.97277e+06	2.58972e+06	727864	1.42441e+06	945090	2.08929e+06	29939136	2.29297e+06	2.17107e+06	15136261	2.36999e+06	1.85569e+06	1.26444e+06	1.77798e+06	516419	2722091	8814185	1.81485e+06	1.91456e+06
41	WT	Grade II or III	Grade 4	475854	27863020	3.39329e+06	10782992	1.68614e+06	11956862	2.50401e+06	62707104	1.90688e+06	1845768	7.04645e+06	12331478	8.24607e+06	24746010	3.89013e+06	578367	14037856	12346438	4.36152e+06	460436	5.35023e+06	1.2139e+06	752866	1.02142e+06	22406208	1.714e+06	10601186	4.90518e+06	1.4095e+06	2.83761e+06	976388	1.07645e+06	2.03141e+06	41029360	711329	2146141	3.42003e+06	5047514	763741	1.09019e+06	2.69428e+06	1.77372e+06	2.63424e+06	6.85716e+06	1.32989e+06	1.84149e+06
42	WT	Grade II or III	Grade 4	381031	22080584	8738107	8547699	903894	18112750	5755980	113597784	5649449	665955	7.42315e+06	21214896	8562622	54945128	8719854	2.94171e+06	24350754	2.00123e+06	10312180	1.02838e+06	13334709	1.46125e+06	194540	742336	69061560	1.57265e+06	2.43262e+06	18800320	5114771	1.60682e+06	3.50691e+06	2083482	1.46563e+06	27470628	1.06834e+06	1.61883e+06	16445486	926758	1.17404e+06	1.09321e+06	1.75401e+06	18090.4	2.55148e+06	12036939	1.91611e+06	2805266
43	WT	Grade II or III	Grade 4	581147	15241523	6.04726e+06	6009056	5315767	27397304	1212657	111052808	1.6401e+06	605450	5005849	11607774	8275839	69981928	6000343	752340	17883328	2.95945e+06	6765355	1.10762e+06	22009036	1.84867e+06	4.24548e+06	862343	16507168	868526	2.12662e+06	4878847	1.09463e+06	1543202	2.93008e+06	2458348	1.51503e+06	49569844	6906580	1.50827e+06	17170340	4.22926e+06	4204277	492173	1.05692e+06	1.24015e+06	2582692	6.97167e+06	1.57251e+06	2.45703e+06
44	IDH-mutant	Grade II or III	Grade 2 or 3	3.4815e+06	24602438	28331962	9437603	1.65928e+06	30454320	5408460	117678816	34332.7	692073	4.42168e+06	11722987	8678776	40857348	55830588	2929528	30378476	3479006	11656577	1.48233e+06	4.37304e+06	2.24063e+06	243367	843319	107965304	2.43868e+06	844717	1.78581e+06	7742802	676477	9342151	2.06279e+06	2.48397e+06	32703776	1.15313e+06	2.31712e+06	6601831	215280	1.6992e+06	426521	1.02427e+06	976518	2.94154e+06	6.85448e+06	2246278	1.87081e+06
45	IDH-mutant	Grade IV	Grade 4	1.77841e+06	15421419	7025018	5.77596e+06	308778	14361116	1.31518e+06	88453312	17465.9	557078	4.99019e+06	10675167	9204850	13222581	10876628	2.72192e+06	22360214	2478602	9225657	1.60121e+06	1.91319e+06	972468	282843	870890	207298784	2.32113e+06	1.13515e+06	933176	15861963	473532	5.26524e+06	2.11298e+06	2.09307e+06	15409144	2.06456e+06	2195867	1.11387e+06	254030	1.05723e+06	449018	877464	710245	2.54371e+06	5586465	1.304e+06	4391130
46	IDH-mutant	Grade IV	Grade 4	301737	23561540	6.13413e+06	8668189	343118	6.50569e+06	2.41186e+06	76192368	3335434	1.31346e+06	6.90264e+06	15105726	8103431	40348136	5.28472e+06	557792	13119064	16696507	3.72426e+06	1052062	7.61636e+06	1.29097e+06	6.41392e+06	793433	28175608	2.10315e+06	11466499	9057780	1896830	2314835	1.00444e+06	296235	2007920	79226360	2.50467e+06	2.11423e+06	16964422	5288467	770196	1.77713e+06	11947029	8168488	2.54129e+06	9172160	1.51187e+06	2.385e+06
47	WT	Grade II or III	Grade 4	334340	12330654	2396585	4585993	463317	14254937	905189	94107888	2.11618e+06	772186	3.70484e+06	12349538	8.20848e+06	10745381	4953101	7376800	30639716	2.26973e+06	12071721	1.49115e+06	2.22303e+06	1.55884e+06	1.17597e+06	769169	322199200	1430784	354143	3.17337e+06	23161424	416974	2.87736e+06	695968	2107497	4759940	1097591	2273482	570281	44907.2	2462032	378176	1.31183e+06	1156349	2.48648e+06	6.75475e+06	1.49347e+06	4428325
48	IDH-mutant	Grade II or III	Grade 2 or 3	1.22411e+06	19831748	7.70496e+06	7212319	2.45554e+06	36133592	2.08815e+06	117724944	2.89682e+06	865989	4.82229e+06	8874784	7.92681e+06	22994558	10942754	6093960	36460240	2.88163e+06	14710251	1.56551e+06	3.67979e+06	1.33738e+06	438461	776526	206358224	1.75795e+06	3.33261e+06	7.98452e+06	14723637	835618	1.02165e+06	532039	1.82659e+06	29036862	2.76214e+06	1.92404e+06	6271390	1.04739e+06	1.05081e+06	676240	2.36066e+06	1136762	2.56579e+06	5.82515e+06	1719255	1.53141e+06
49	IDH-mutant	Grade IV	Grade 4	1.25329e+06	23184284	3279375	9763088	4668737	4.78118e+06	4.02371e+06	89821168	422746	1106740	7.64146e+06	7.18006e+06	7426336	9880337	11385501	1827071	4896269	28920166	1.35757e+06	1.17464e+06	5.95811e+06	538940	825945	1.02425e+06	5.39189e+06	5.96172e+06	6279863	2.11151e+06	478270	4.16111e+06	2.58348e+06	2.05043e+06	1.82851e+06	87958296	6170751	1.97838e+06	29079980	2.12713e+06	1.58011e+06	4.89177e+06	4.34425e+06	171045	2.40073e+06	2.74287e+06	1.30566e+06	3.44194e+06
50	IDH-mutant	Grade IV	Grade 4	2.22593e+06	19494314	7106836	8930284	1.67892e+06	19830584	15156352	106691656	273741	853566	5.01391e+06	9998735	8064496	13908071	8690444	8835565	20870064	3.10589e+06	7100116	2.16656e+06	1.46517e+06	1.19606e+06	796780	1741108	242942480	4.12921e+06	1.2391e+06	1.98211e+06	18302304	826603	7583282	386827	1.7507e+06	23220300	1.24655e+06	1.66964e+06	2.60049e+06	447004	945801	362043	1.20902e+06	735920	2602261	5.52892e+06	1787717	1312266
51	IDH-mutant	Grade II or III	Grade 2 or 3	1291333	17344914	5606223	6.98743e+06	1.27574e+06	26207950	2.7813e+06	90972552	424676	683450	3441046	9623566	8411466	83437560	9321033	9349516	37537868	3.01881e+06	14971631	1.98968e+06	1.84428e+06	561823	80673.6	967125	302294784	1.16717e+06	1.32141e+06	1.36737e+06	22694554	523719	3679451	255120	1.64461e+06	8422505	1.85372e+06	1.63689e+06	3436174	681484	818372	494560	1.96234e+06	579744	2362336	4.62281e+06	1.18661e+06	1265169
52	WT	Grade IV	Grade 4	385835	25770316	10950796	10740815	793245	6520691	6260338	88138792	2.35651e+06	1.21632e+06	8543518	16337465	8831628	54260380	6115734	397817	6388904	13393273	2.48694e+06	457873	10474300	1.11085e+06	2.31337e+06	825101	9517465	2.12014e+06	12788379	5.691e+06	656387	3765219	925762	7392604	2.145e+06	34685756	2.02306e+06	2.25465e+06	42162684	3.01715e+06	1.83298e+06	2304735	943879	2.81967e+06	2.35828e+06	8401152	1.16237e+06	2.63424e+06
53	WT	Grade IV	Grade 4	346275	22757208	782796	9704523	816967	1.23519e+06	1350576	94282360	434473	1.80235e+06	9632423	9853418	7.61503e+06	11361967	1.34549e+06	977986	821159	50926596	225488	557528	1.25998e+06	1.20499e+06	400988	844493	988044	2.74025e+06	10808233	1.06282e+06	114205	6930945	874826	298404	1.67218e+06	19423966	1.51953e+06	1.67696e+06	4561540	2.60721e+06	1.14925e+06	2.28707e+06	941266	1.02722e+06	2.32857e+06	5560904	1.45824e+06	1.67062e+06
54	IDH-mutant	Grade II or III	Grade 2 or 3	465549	20785056	3.97596e+06	8798661	432944	3857193	4761762	71617016	815342	1106323	4.46793e+06	2.91414e+06	8080692	30589420	11045905	2.61135e+06	1.78819e+06	12845793	508379	761374	9651020	434422	1.23648e+06	747647	1.38234e+06	3411756	1.85459e+06	1.87056e+06	213182	4252431	11257462	1.62696e+06	1.3835e+06	21085762	1.96261e+06	1.42752e+06	16879004	1.06449e+06	685833	3.36389e+06	4382440	453684	2.3357e+06	1.55845e+06	1.40419e+06	1.98424e+06
55	WT	Grade II or III	Grade 4	387178	17962676	4.63492e+06	7.44729e+06	744406	25324748	2507225	64753932	4.12382e+06	454601	5067240	13541647	9258168	48337656	7.7413e+06	5912870	24236424	3.43349e+06	9120472	1.38229e+06	4596549	1.372e+06	1.00217e+06	1.50689e+06	138059440	964080	3.00451e+06	11792724	11089822	949721	907501	1.58119e+06	1.45429e+06	29854792	2.00055e+06	1.52677e+06	8512305	1.65988e+06	978522	583677	2.59227e+06	376003	2.42238e+06	7.43875e+06	862958	852462
56	WT	Grade II or III	Grade 4	270329	17995114	2136635	7235859	862679	21249790	1671501	112156520	2.23134e+06	775668	2.82747e+06	10768049	8361612	16235814	3445405	10299809	29693588	3.22676e+06	10570479	1.31989e+06	459430	722166	200662	1.30331e+06	289330816	948662	970432	4.16751e+06	21169820	417824	622835	1.29165e+06	1.4759e+06	15566170	1.57869e+06	1595005	1.46673e+06	313648	365643	722517	1.71711e+06	69369.3	2.50514e+06	6059414	1.14145e+06	1.2015e+06
57	IDH-mutant	Grade II or III	Grade 2 or 3	413914	16896278	2.90273e+06	8.28719e+06	257792	20038408	1.15607e+06	103235448	3526013	918660	2.65341e+06	12361847	8364141	16777458	5.79304e+06	8150233	31278218	3.07744e+06	11145383	1.53237e+06	1.31793e+06	641021	315372	762788	224868208	1.22791e+06	525819	8500925	17482894	252730	3943696	1092727	1.44626e+06	14663827	236059	1.51286e+06	2469141	118509	642569	682360	1.67408e+06	195383	2.38564e+06	5817954	1.44213e+06	1.14476e+06
58	IDH-mutant	Grade IV	Grade 4	1.74839e+06	16998464	6857563	7.59423e+06	4480485	22948944	1.60839e+06	59725428	2.54275e+06	485632	6788610	11949134	7.26007e+06	37226540	10507611	3.2001e+06	17297936	2829389	6840316	637194	11987027	954381	1.1815e+06	965351	38557616	4521958	4.84947e+06	6.22221e+06	2.715e+06	1.58427e+06	879517	2.87853e+06	1.61034e+06	60386792	4.00674e+06	1.54044e+06	19472046	2.9653e+06	1.8975e+06	490677	1.77241e+06	2753929	2258186	6505737	793007	1638638
59	IDH-mutant	Grade IV	Grade 4	1.90137e+06	18477916	6.24307e+06	7.72647e+06	1.67186e+06	21789794	5528959	58273128	1043155	561033	9081127	7805505	8618986	62922064	11770768	3.10793e+06	14710843	3.74313e+06	5.60932e+06	2.14082e+06	15929817	696739	400742	1.20452e+06	27052514	6570103	1.25746e+06	3.16668e+06	1.92426e+06	2.76187e+06	2.43482e+06	4.74104e+06	2.07685e+06	52160872	2.63977e+06	2.22503e+06	37306528	1.38591e+06	1.23225e+06	603330	2.90324e+06	4649556	2.24781e+06	4413081	742753	2510594
60	IDH-mutant	Grade IV	Grade 4	1.28709e+06	33500706	1.77518e+06	12496752	773500	14561269	946391	155057248	317675	1.10236e+06	6936719	8631485	7067055	9701790	1.87352e+06	4.44483e+06	23797482	28613926	7367026	834118	1.151e+06	798008	957242	921192	139269824	6.57938e+06	10225869	957469	10156183	4.21833e+06	1.26172e+06	928097	1.65246e+06	15328957	786911	1.62759e+06	1.26518e+06	3.38959e+06	918969	1.07524e+06	2466942	662950	2.1494e+06	4712793	708529	1.7773e+06
61	WT	Grade IV	Grade 4	520003	18369834	8.28894e+06	7.90021e+06	9128580	16370491	2.92503e+06	99675744	1.19862e+06	471711	9090284	10868406	7028088	93108472	12173934	2.5892e+06	12765034	5.76753e+06	4.8634e+06	467424	29460106	779422	5147736	753433	16488345	3.37862e+06	2201907	3.79004e+06	1.18943e+06	2.54282e+06	3.21327e+06	15284170	1.43547e+06	60920208	1.12702e+06	1.46021e+06	28569444	3089709	1.82841e+06	2.45261e+06	1.74418e+06	8817046	1.95075e+06	4637701	1.44627e+06	4.34528e+06
62	WT	Grade IV	Grade 4	304538	16338185	4917310	6.91805e+06	864778	19152636	1.64427e+06	110618264	602627	939903	6080722	10754245	7764452	42116496	4974480	5347143	29593718	2.67076e+06	10282926	1.71108e+06	6.82093e+06	680514	2.20488e+06	908362	161986912	3.9566e+06	2.83737e+06	807816	11112018	944026	1.23897e+06	1.85237e+06	1.68072e+06	42569696	394743	1.66663e+06	18226796	982365	2.40668e+06	655755	1.63872e+06	501491	2.02082e+06	5.62615e+06	1.18811e+06	5676124
63	IDH-mutant	Grade II or III	Grade 2 or 3	360363	19424264	4.11369e+06	7460868	1.16681e+06	22104622	476296	96343672	2124515	444799	2511777	10755006	8.11945e+06	13701480	3.82329e+06	5.94336e+06	37304652	3.43764e+06	14833678	1.35973e+06	2.01346e+06	1.89819e+06	311649	1.27201e+06	149971600	1247486	1.72006e+06	4.90188e+06	10698871	505932	702746	1766522	1.63187e+06	13910734	1725637	1.68621e+06	2.94079e+06	345668	98362.4	408262	1747452	700629	2.01898e+06	6.24752e+06	1.40511e+06	1.92625e+06
64	WT	Grade II or III	Grade 4	1.23431e+06	41635116	7.42371e+06	15581376	2.89691e+06	33488338	10171940	147319104	92917.7	1.14929e+06	10137787	14502658	7.38609e+06	83890088	58969992	5.03866e+06	33177012	3038332	11418849	4.37557e+06	1.92949e+06	781099	435142	1168633	136308576	6482332	2.78459e+06	2.02637e+06	10148392	561538	5036574	1.57723e+06	1.65425e+06	75398688	3.60163e+06	1.65688e+06	5.63454e+06	997846	2.01429e+06	365547	7939596	521144	2092977	8.12452e+06	1.15769e+06	2.77097e+06
65	IDH-mutant	Grade II or III	Grade 2 or 3	533216	14317499	4988977	5867018	8463227	24311896	1.11345e+06	101071320	5.50707e+06	845849	5.84438e+06	11893766	6.83745e+06	61898524	4519264	1.60701e+06	16005119	2.83278e+06	5.20417e+06	744339	16548089	1.49648e+06	1719803	964603	10128187	505174	615502	12575086	727608	2.69297e+06	1.75807e+06	1.83047e+06	1.57623e+06	54988412	2.18077e+06	1.55285e+06	41295496	1.27601e+06	1.69195e+06	791371	708601	1.12078e+06	2.07534e+06	5474162	681307	1.21741e+06
66	IDH-mutant	Grade II or III	Grade 2 or 3	1.52923e+06	26151212	21542210	13927268	10054646	22691484	4.84918e+06	108305056	2144637	686338	7285533	3635653	6622209	50633744	28255350	2.57579e+06	23343776	2985727	5.12743e+06	1.24708e+06	8018834	541456	1.96701e+06	814786	56819100	1236950	2.89212e+06	5.07529e+06	2.49434e+06	2.38551e+06	7.38316e+06	2.27254e+06	1.9439e+06	36346168	740978	2.02174e+06	23367592	671303	2.20455e+06	184116	1.27437e+06	1.83521e+06	2.01481e+06	1893730	878696	3607047
67	IDH-mutant	Grade II or III	Grade 2 or 3	849233	31991230	20550156	12117417	3317614	21726426	7666730	118535256	298270	890318	3.11355e+06	10363907	7.32272e+06	44013204	35196616	6731598	32098788	2.71561e+06	10979894	1.22149e+06	1.89359e+06	851797	138636	863691	149085616	953931	1.71277e+06	1.13701e+06	10929475	1.01883e+06	5702401	439041	2154330	13308631	2.21355e+06	2.27067e+06	8126423	605602	539872	401447	1.05655e+06	223910	1.96753e+06	5.00885e+06	1.13747e+06	2.08498e+06
68	WT	Grade IV	Grade 4	285296	23761900	3.47116e+06	8974178	1.22183e+06	27812132	454735	77752800	22966.1	386857	1.5549e+06	10356282	8284535	7.04866e+06	2.67599e+06	3.97076e+06	24319238	3045490	8.1883e+06	1.19748e+06	1.91251e+06	778084	404205	1.14829e+06	43572080	2.9037e+06	4.75814e+06	340705	3.13385e+06	1.06884e+06	700064	1.01492e+06	2.07757e+06	16962386	3.99685e+06	2062568	5.21736e+06	3673098	871099	281815	1290246	925375	2.00177e+06	5.40782e+06	1.25074e+06	2.24059e+06
69	WT	Grade IV	Grade 4	722494	31168088	1.0007e+06	12229325	969940	1058387	2.08365e+06	108039792	502778	1.12991e+06	8511070	2.8219e+06	7916452	8660718	1.57917e+06	1.19902e+06	1.06083e+06	35505108	304449	519628	1402234	430032	438451	833925	1.08356e+06	3385186	5834733	1.05474e+06	95114.2	4.15152e+06	785604	2.96276e+06	1.73269e+06	16559233	1.49897e+06	1.80205e+06	1.74346e+06	1.47498e+06	793496	2.74e+06	1.52033e+06	430748	2.36077e+06	1.37185e+06	1.54663e+06	1.63928e+06
70	IDH-mutant	Grade II or III	Grade 2 or 3	953896	21910886	8989805	8774043	10683367	13424538	6.54692e+06	109479296	1.42167e+06	569518	4.20324e+06	13952308	6288284	57091988	11007478	1.55456e+06	4252110	9165584	1.02863e+06	546953	5773217	820084	871838	888997	2.86913e+06	5.27432e+06	2.20829e+06	3.1962e+06	242227	2.79602e+06	8791013	2.71041e+06	1.59139e+06	45623272	1.78896e+06	1.69045e+06	34275888	1797346	1555658	1.94398e+06	1.04817e+06	2.43416e+06	1.90055e+06	6834124	1.38679e+06	7041285
71	IDH-mutant	Grade II or III	Grade 2 or 3	371093	19461566	7.55941e+06	8.02005e+06	1.77306e+06	16476228	2.09143e+06	90023192	6.24574e+06	653000	7131297	4.98195e+06	7.08871e+06	61715416	11115561	3981971	19952864	2591659	6.1435e+06	1.67422e+06	4.43068e+06	490788	2.65979e+06	873793	124808744	772050	1.70641e+06	15118136	9127904	998200	1.78638e+06	1.83797e+06	1.65529e+06	38700532	1.17572e+06	1.70486e+06	11489971	474543	801921	164743	861627	168820	1.93685e+06	2503621	2.07444e+06	1.31634e+06
72	WT	Grade IV	Grade 4	569733	18262942	2.44281e+06	6843888	1256228	17911620	48808.3	100676800	15829.4	806110	3341646	13975871	6.19686e+06	7958058	1.17509e+06	4.25002e+06	24372956	4.15033e+06	7.86334e+06	1.54088e+06	1822854	1.19772e+06	305108	1.42894e+06	212197936	1323374	1.31796e+06	261550	16057239	607001	591217	4.12718e+06	1.82674e+06	12302881	4299609	1.91899e+06	3.49915e+06	617771	1.09032e+06	295862	947611	416744	1.93847e+06	6965532	1.23462e+06	1.87602e+06
73	IDH-mutant	Grade IV	Grade 4	1.61186e+06	18653950	8732634	7021998	2.89126e+06	19629022	1144196	89395832	1.84805e+06	665865	5.02834e+06	9481053	7.11821e+06	56088420	13084692	4.11614e+06	26732148	2931826	10070420	1.18242e+06	1988606	699186	2.10129e+06	937141	83519136	958621	952563	3670300	6139987	887411	18375118	11794284	1.66559e+06	28788288	1.46998e+06	1725761	6.58387e+06	215048	2.48978e+06	216127	969028	994010	1.99979e+06	3423275	1.63036e+06	653711
74	IDH-mutant	Grade II or III	Grade 2 or 3	1.02306e+06	22222066	2.11332e+06	7.94143e+06	2.43819e+06	21830624	1.47403e+06	95338632	599227	754169	2.40615e+06	11775104	7950791	12939479	2.30887e+06	2.58599e+06	33625440	3.30762e+06	13372949	1.1807e+06	4602712	875807	177694	1.02464e+06	77680240	1157918	4.09677e+06	1.19685e+06	5471579	2.21984e+06	2.08589e+06	350632	2.37638e+06	27809092	1.8382e+06	1.51919e+06	7.12701e+06	2.55416e+06	1.0805e+06	452252	1.34527e+06	783703	2.01994e+06	7.80353e+06	1.62948e+06	1.84625e+06
75	IDH-mutant	Grade II or III	Grade 2 or 3	1.21475e+06	30784630	17543812	10151098	7.21665e+06	19226382	2.06897e+06	66517596	1.93203e+06	1.42965e+06	5286835	18696180	9280162	26950600	10069427	4.35264e+06	15116402	2.82399e+06	5516208	3.36578e+06	3698176	2.82117e+06	1.04007e+06	1.54804e+06	23432360	1.6891e+06	3.76692e+06	6956805	1.48042e+06	739832	2.23545e+06	7.08979e+06	3.22591e+06	49385428	3.73799e+06	2132887	16482107	1.10782e+06	4405303	822037	2.71685e+06	100000	2.43002e+06	7072787	1.76843e+06	6845783
76	IDH-mutant	Grade II or III	Grade 2 or 3	4.80864e+06	29652596	22215004	11682159	8928690	24691352	3.62526e+06	70371120	100000	2.07497e+06	2.71847e+06	19937266	9188310	27358444	13556391	8124900	20683214	3878892	9328592	2.09468e+06	4808273	2.07321e+06	692126	1.38471e+06	87815920	2.11318e+06	4222322	3.72053e+06	5.95376e+06	463739	4473390	1990006	3.41829e+06	29289186	7550066	1.83436e+06	10636439	1223989	1.15114e+06	1.75428e+06	3055688	969116	2.46017e+06	8519241	1.54717e+06	3.81225e+06
77	IDH-mutant	Grade IV	Grade 4	1.59906e+06	23272070	8174698	7238877	2.48187e+06	12716657	2.06343e+06	66119432	100000	2.63185e+06	1.91447e+06	22467216	9531241	40244060	5787572	6449142	14743150	2.96577e+06	6.78643e+06	2292894	1.52252e+06	2.87282e+06	2.15773e+06	1.28326e+06	104108960	1.60997e+06	1.50105e+06	915264	8.02639e+06	678785	7778279	1.05538e+06	3.3966e+06	23509568	2566155	1917749	3.06238e+06	100000	1.30514e+06	892820	1.6577e+06	1018969	2.66891e+06	9377536	1.01361e+06	5627062
78	IDH-mutant	Grade II or III	Grade 2 or 3	4479414	32453648	3.95532e+06	10316580	3.24024e+06	11491008	1.34825e+06	84204856	100000	1.97029e+06	1.64834e+06	19780478	8694349	18690064	4299648	2460161	1.32507e+06	2.92068e+06	100000	2252732	8698030	2.90928e+06	855297	1.29159e+06	1.88675e+06	2.65059e+06	991482	1.23123e+06	291491	759847	1.42221e+06	100000	2.95095e+06	21618894	4.36063e+06	1.69035e+06	23662034	1.25078e+06	1.45922e+06	1.69808e+06	2.39775e+06	746654	3.46201e+06	11241555	1.5451e+06	9715123
79	WT	Grade IV	Grade 4	589510	31614924	10127181	9372478	1.28856e+06	19943672	3.67669e+06	97466008	69321	1.78439e+06	10512783	20739810	9014136	50029408	2.18211e+06	3.37514e+06	21213254	4541346	6.6661e+06	996512	5205439	2468554	1.22532e+06	1.21637e+06	91508312	4.78618e+06	5.13364e+06	989805	7279126	1.32998e+06	1.07762e+06	1.37056e+06	3.14884e+06	87499792	2.19932e+06	2.59705e+06	4.85628e+06	2642692	1.77581e+06	674218	3103064	2.38117e+06	3.70209e+06	11943894	1.67371e+06	4.30261e+06
80	WT	Grade IV	Grade 4	864714	39082292	34234592	12317347	2692963	3.51091e+06	4597782	88003032	6.08646e+06	3.16682e+06	9992890	17739912	9204335	111370232	16695496	1.53404e+06	7.12058e+06	20113026	2152389	786914	7.71802e+06	2.10833e+06	13963450	1.11427e+06	17245798	6.10574e+06	24596808	17256558	1.41775e+06	3144162	4.07091e+06	18800040	3.09171e+06	176758784	2.99133e+06	2992002	14433123	3.96103e+06	3.27601e+06	6.15433e+06	3.63931e+06	8843330	3635584	10333719	1.43969e+06	14706900
81	WT	Grade IV	Grade 4	587229	21191858	8776806	6647773	4.34444e+06	16544964	2.71772e+06	77052568	2472794	1.59146e+06	8686638	19664866	9168184	101588160	4.79803e+06	4751888	18818952	2.89601e+06	5983886	1.85149e+06	12959520	3.15928e+06	2.45781e+06	865127	58711092	1.75145e+06	1.08554e+06	9175398	4.40394e+06	1.61925e+06	4552375	34471328	2.90435e+06	108072496	1.72894e+06	2.73866e+06	11031241	657555	2.06685e+06	806131	3543271	3.07219e+06	3781742	11945859	1.93334e+06	6.26936e+06
82	WT	Grade IV	Grade 4	766211	30567590	3076046	9960603	856733	2826089	2.65657e+06	62234440	461399	2.98188e+06	8.23223e+06	18064046	8938692	26933666	2695033	1.8596e+06	1.73563e+06	35871912	537245	954625	4.51698e+06	2.12329e+06	1.28217e+06	1.47859e+06	1962811	6707875	8485416	1368976	200842	2.98563e+06	2.039e+06	2.73857e+06	2.84613e+06	52196472	4379469	2899059	5506956	2.69935e+06	1.56119e+06	3.15e+06	3.63272e+06	5134996	3.71656e+06	10691750	1.50793e+06	5393229
83	WT	Grade IV	Grade 4	785469	29586338	8677279	9449266	2.60578e+06	23318864	4.08145e+06	107574768	306176	725612	5793582	21800652	9192839	19691302	14821475	7.17991e+06	26757088	4704847	9942512	2.88121e+06	4924336	3.64122e+06	816818	906778	89163632	29115136	1.98148e+06	1.16048e+06	7367471	935016	9298811	1.59759e+06	3019053	56648192	2.09649e+06	3.1895e+06	11737754	1.00236e+06	3.1877e+06	1.01607e+06	3.53704e+06	1.37583e+06	3.68579e+06	13033487	1.60945e+06	3.86768e+06
84	IDH-mutant	Grade II or III	Grade 2 or 3	2.26911e+06	33674956	22536162	11492655	4.1494e+06	25423892	8717079	97238544	707594	1.02564e+06	7.04388e+06	19255516	9102884	90653448	24524840	6.32202e+06	25610668	5741930	8.14678e+06	2156122	5.08999e+06	1.80778e+06	1.05265e+06	976534	88143472	3.07019e+06	3.43973e+06	1818039	6523129	1.2712e+06	5439744	6473123	3.59379e+06	71344768	3.03143e+06	3.69455e+06	15797196	1.50738e+06	3.10538e+06	1.12312e+06	3.10695e+06	1.17627e+06	3694969	12273850	2.14416e+06	5702767
85	WT	Grade II or III	Grade 4	526154	31087938	1.76857e+06	10771900	2.09716e+06	8088691	1.74012e+06	53777492	1.77244e+06	3139974	4.11347e+06	18430138	8882429	18963784	2.54904e+06	2.338e+06	782558	15032125	269332	619005	7.8056e+06	1.98116e+06	1.06769e+06	1245431	1.64471e+06	1557125	4.43748e+06	6713178	165477	2.96809e+06	1.08095e+06	7707625	3.14611e+06	25887154	5096656	3.26468e+06	12522609	2498869	759166	2893334	2.16755e+06	1770946	3772950	10650988	1.08426e+06	5.90816e+06
86	IDH-mutant	Grade II or III	Grade 2 or 3	984591	23727426	1.40551e+06	7.59282e+06	696269	2.23205e+06	1.01602e+06	59971460	230342	2.61699e+06	7334661	14520906	8264930	18595774	2.75668e+06	2.17811e+06	483374	28753448	166986	775932	7701133	1.91955e+06	189700	1.35183e+06	815637	2.84194e+06	5541877	859105	129367	3538712	551612	416598	3.16175e+06	28015418	3.77542e+06	3.37777e+06	6.22003e+06	1304770	1.39204e+06	1.89249e+06	2.1237e+06	1.1286e+06	3.68222e+06	9746930	1667061	3330340
87	IDH-mutant	Grade II or III	Grade 2 or 3	1.03258e+06	13337440	4.43645e+06	4459856	8913410	19951212	2886276	74205464	2.22297e+06	1.09728e+06	5599459	17572060	8215196	41331104	8.23444e+06	1.31882e+06	3.48472e+06	4757651	922652	995208	13590175	3.55056e+06	605054	1.00399e+06	3494591	1.07811e+06	582047	6.34576e+06	259784	1.88307e+06	9312525	3301926	2.91383e+06	84013008	5376464	3.10139e+06	37147316	1.44412e+06	2.46903e+06	1.5156e+06	1.48551e+06	1.64982e+06	3.82804e+06	11574896	1.61284e+06	4.90399e+06
[truncated: 3,221 more columns]

## Sheet: Ion details
Feature name	Ionisation Mode	m/z value	Retention Time	IUPAC name	HMDB ID	Molecular formula
NEG_101.0229_4.15	NEG	101.023	4.15
NEG_102.9554_1.63	NEG	102.955	1.63
NEG_103.0386_4.48_2-Hydroxybutyric acid	NEG	103.039	4.48	2-Hydroxybutyric acid	HMDB0000008	C4H8O3
NEG_104.9525_1.63	NEG	104.953	1.63
NEG_105.0179_1.97_Glyceric acid	NEG	105.018	1.97	Glyceric acid	HMDB0000139	C3H6O4
NEG_108.9006_1.64	NEG	108.901	1.64
NEG_111.0074_2.8_3-Furoic acid	NEG	111.007	2.8	3-Furoic acid	HMDB0000444	C5H4O3
NEG_112.9842_13.49_Trifluoroacetic acid	NEG	112.984	13.49	Trifluoroacetic acid	HMDB0014118	C2HF3O2
NEG_114.0184_2.79	NEG	114.018	2.79
NEG_114.9877_1.54	NEG	114.988	1.54
NEG_115.0022_3_Fumaric acid	NEG	115.002	3	Fumaric acid	HMDB0000134	C4H4O4
NEG_115.9194_22.75	NEG	115.919	22.75
NEG_116.9272_23.34	NEG	116.927	23.34
NEG_117.0179_3.02_Methylmalonic acid	NEG	117.018	3.02	Methylmalonic acid	HMDB0000202	C4H6O4
NEG_117.0543_9.58_3-Hydroxy-2-methyl-[R-(R,S)]-butanoic acid	NEG	117.054	9.58	3-Hydroxy-2-methyl-[R-(R,S)]-butanoic acid	HMDB0000351	C5H10O3
NEG_118.0397_11.46	NEG	118.04	11.46
NEG_118.9294_1.65_Magnesium Sulfate	NEG	118.929	1.65	Magnesium Sulfate	HMDB0014791	MgO4S
NEG_119.0336_7.17_(S)-3,4-Dihydroxybutyric acid	NEG	119.034	7.17	(S)-3,4-Dihydroxybutyric acid	HMDB0000337	C4H8O4
NEG_120.9264_1.65	NEG	120.926	1.65
NEG_121.0282_11.81_Benzoic acid	NEG	121.028	11.81	Benzoic acid	HMDB0001870	C7H6O2
NEG_124.0061_1.68_Taurine	NEG	124.006	1.68	Taurine	HMDB0000251	C2H7NO3S
NEG_124.9901_22.46_2-Hydroxyethanesulfonate	NEG	124.99	22.46	2-Hydroxyethanesulfonate	HMDB0003903	C2H6O4S
NEG_125.0167_2.43_2-(Methylthio)pyrazine	NEG	125.017	2.43	2-(Methylthio)pyrazine	HMDB0033152	C5H6N2S
NEG_127.0135_15.93_Barbituric acid	NEG	127.013	15.93	Barbituric acid	HMDB0041833	C4H4N2O3
NEG_128.9583_1.76	NEG	128.958	1.76
NEG_129.0544_10.57_2-Methyl-3-ketovaleric acid	NEG	129.054	10.57	2-Methyl-3-ketovaleric acid	HMDB0000408	C6H10O3
NEG_129.9744_1.74	NEG	129.974	1.74
NEG_130.0496_2.88_4-Hydroxyproline	NEG	130.05	2.88	4-Hydroxyproline	HMDB0000725	C5H9NO3
NEG_130.9563_1.76	NEG	130.956	1.76
NEG_130.9824_1.47	NEG	130.982	1.47
NEG_131.0336_8.95_Monoethyl malonic acid	NEG	131.034	8.95	Monoethyl malonic acid	HMDB0000576	C5H8O4
NEG_132.0111_2.1	NEG	132.011	2.1
NEG_132.8665_23.28	NEG	132.867	23.28
NEG_133.013_2.3_L-Malic acid	NEG	133.013	2.3	L-Malic acid	HMDB0000156	C4H6O5
NEG_133.9903_2	NEG	133.99	2
NEG_134.8639_23.28	NEG	134.864	23.28
NEG_135.0286_1.85_Erythronic acid	NEG	135.029	1.85	Erythronic acid	HMDB0000613	C4H8O5
NEG_135.9197_1.74	NEG	135.92	1.74
NEG_136.0328_2.77	NEG	136.033	2.77
NEG_137.0232_13.21_4-Hydroxybenzoic acid	NEG	137.023	13.21	4-Hydroxybenzoic acid	HMDB0000500	C7H6O3
NEG_138.0185_13.4_4-Nitrophenol	NEG	138.018	13.4	4-Nitrophenol	HMDB0001232	C6H5NO3
NEG_139.9833_1.79	NEG	139.983	1.79
NEG_140.9847_23.45	NEG	140.985	23.45
NEG_144.9223_22.74	NEG	144.922	22.74
NEG_144.9905_22.28	NEG	144.99	22.28
NEG_145.0494_9.73_2-Methylglutaric acid	NEG	145.049	9.73	2-Methylglutaric acid	HMDB0000422	C6H10O4
NEG_145.9224_22.74	NEG	145.922	22.74
NEG_145.9485_1.74	NEG	145.948	1.74
NEG_146.9373_22.94	NEG	146.937	22.94
NEG_147.0287_2.78_Citramalic acid	NEG	147.029	2.78	Citramalic acid	HMDB0000426	C5H8O5
NEG_148.0319_2.79	NEG	148.032	2.79
NEG_151.0249_3.35_Xanthine	NEG	151.025	3.35	Xanthine	HMDB0000292	C5H4N4O2
NEG_157.0106_2.71	NEG	157.011	2.71
NEG_158.9773_1.47	NEG	158.977	1.47
NEG_159.0653_10.79_3-Methyladipic acid	NEG	159.065	10.79	3-Methyladipic acid	HMDB0000555	C7H12O4
NEG_159.9782_1.47	NEG	159.978	1.47
NEG_160.975_1.47	NEG	160.975	1.47
NEG_161.0444_8.13_2-Hydroxyadipic acid	NEG	161.044	8.13	2-Hydroxyadipic acid	HMDB0000321	C6H10O5
NEG_162.9389_1.76	NEG	162.939	1.76
NEG_164.9463_1.53	NEG	164.946	1.53
NEG_164.956_1.59	NEG	164.956	1.59
NEG_165.0183_10.78_Phthalic acid	NEG	165.018	10.78	Phthalic acid	HMDB0002107	C8H6O4
NEG_166.0169_2.23_Quinolinic acid	NEG	166.017	2.23	Quinolinic acid	HMDB0000232	C7H5NO4
NEG_167.02_2.81_Uric acid	NEG	167.02	2.81	Uric acid	HMDB0000289	C5H4N4O3
NEG_168.0421_1.82_Phosphodimethylethanolamine	NEG	168.042	1.82	Phosphodimethylethanolamine	HMDB0060244	C4H12NO4P
NEG_169.0861_15.13_1,4-Ipomeadiol	NEG	169.086	15.13	1,4-Ipomeadiol	HMDB0030471	C9H14O3
NEG_170.0811_10.79	NEG	170.081	10.79
NEG_170.9432_1.62_2-Bromophenol	NEG	170.943	1.62	2-Bromophenol	HMDB0032059	C6H5BrO
NEG_171.0264_4.77	NEG	171.026	4.77
NEG_172.9847_2.7	NEG	172.985	2.7
NEG_173.0082_2.82_cis-Aconitic acid	NEG	173.008	2.82	cis-Aconitic acid	HMDB0000072	C6H6O6
NEG_173.0559_2.45_Formiminoglutamic acid	NEG	173.056	2.45	Formiminoglutamic acid	HMDB0000854	C6H10N2O4
NEG_173.1173_14.44_(+-)-3-Hydroxynonanoic acid	NEG	173.117	14.44	(+-)-3-Hydroxynonanoic acid	HMDB0031513	C9H18O3
NEG_174.0399_2.78_N-Acetyl-L-aspartic acid	NEG	174.04	2.78	N-Acetyl-L-aspartic acid	HMDB0000812	C6H9NO5
NEG_174.955_1.45	NEG	174.955	1.45
NEG_174.955_22.9	NEG	174.955	22.9
NEG_175.0432_2.78_Methylthio 2-(propanoyloxy)propanoate	NEG	175.043	2.78	Methylthio 2-(propanoyloxy)propanoate	HMDB0040003	C7H12O3S
NEG_176.0438_2.79	NEG	176.044	2.79
NEG_178.0499_14.62_Hippuric acid	NEG	178.05	14.62	Hippuric acid	HMDB0000714	C9H9NO3
NEG_178.9766_23.51	NEG	178.977	23.51
NEG_179.055_2.56_D-Glucose	NEG	179.055	2.56	D-Glucose	HMDB0000122	C6H12O6
NEG_180.972_1.57	NEG	180.972	1.57
NEG_181.0498_9.98_Homovanillic acid	NEG	181.05	9.98	Homovanillic acid	HMDB0000118	C9H10O4
NEG_181.0707_1.86_Galactitol	NEG	181.071	1.86	Galactitol	HMDB0000107	C6H14O6
NEG_182.0451_10.41_4-Pyridoxic acid	NEG	182.045	10.41	4-Pyridoxic acid	HMDB0000017	C8H9NO4
NEG_182.0742_1.86_2-Amino-a-carboline	NEG	182.074	1.86	2-Amino-a-carboline	HMDB0033141	C11H9N3
NEG_185.0058_3.03	NEG	185.006	3.03
NEG_186.0447_2.74	NEG	186.045	2.74
NEG_186.1128_11.43_N-Heptanoylglycine	NEG	186.113	11.43	N-Heptanoylglycine	HMDB0013010	C9H17NO3
NEG_187.006_11.16_p-Cresol sulfate	NEG	187.006	11.16	p-Cresol sulfate	HMDB0011635	C7H8O4S
NEG_187.0967_12.62_Azelaic acid	NEG	187.097	12.62	Azelaic acid	HMDB0000784	C9H16O4
NEG_188.0556_2.93_Glutarylglycine	NEG	188.056	2.93	Glutarylglycine	HMDB0000590	C7H11NO5
NEG_188.0921_10.52_N-Methylcalystegine B2	NEG	188.092	10.52	N-Methylcalystegine B2	HMDB0036604	C8H15NO4
NEG_188.9322_22.93	NEG	188.932	22.93
NEG_189.0395_3_3-Dehydroquinate	NEG	189.04	3	3-Dehydroquinate	HMDB0012710	C7H10O6
NEG_189.9307_22.9	NEG	189.931	22.9
NEG_190.017_8.91	NEG	190.017	8.91
NEG_190.0535_10.17_5-Hydroxyindoleacetic acid	NEG	190.054	10.17	5-Hydroxyindoleacetic acid	HMDB0000763	C10H9NO3
NEG_190.9274_22.93	NEG	190.927	22.93
NEG_191.0189_2.79_Citric acid	NEG	191.019	2.79	Citric acid	HMDB0000094	C6H8O7
NEG_192.0223_2.8	NEG	192.022	2.8
NEG_192.928_22.9	NEG	192.928	22.9
NEG_194.9235_22.9	NEG	194.923	22.9
NEG_195.0501_1.8_Galactonic acid	NEG	195.05	1.8	Galactonic acid	HMDB0000565	C6H12O7
NEG_196.9461_1.78	NEG	196.946	1.78
NEG_198.0489_2.05	NEG	198.049	2.05
NEG_199.0427_11.89	NEG	199.043	11.89
NEG_201.0012_2.31	NEG	201.001	2.31
NEG_201.0373_2.72	NEG	201.037	2.72
NEG_201.1126_13.51_Sebacic acid	NEG	201.113	13.51	Sebacic acid	HMDB0000792	C10H18O4
NEG_203.0195_1.75_Daucic acid	NEG	203.019	1.75	Daucic acid	HMDB0031665	C7H8O7
NEG_203.9942_2.03	NEG	203.994	2.03
NEG_204.0039_1.76	NEG	204.004	1.76
NEG_207.0117_11.35_Garcinia acid	NEG	207.012	11.35	Garcinia acid	HMDB0031159	C6H8O8
NEG_207.1021_15.48_Isoelemicin	NEG	207.102	15.48	Isoelemicin	HMDB0029867	C12H16O3
NEG_209.066_2.04_1,3,7-Trimethyluric acid	NEG	209.066	2.04	1,3,7-Trimethyluric acid	HMDB0002123	C8H10N4O3
NEG_212.9201_1.82	NEG	212.92	1.82
NEG_213.0488_1.76_Amifostine	NEG	213.049	1.76	Amifostine	HMDB0015274	C5H15N2O3PS
NEG_213.9632_10.8	NEG	213.963	10.8
NEG_214.023_2.05	NEG	214.023	2.05
NEG_214.048_1.72_Glycerylphosphorylethanolamine	NEG	214.048	1.72	Glycerylphosphorylethanolamine	HMDB0000114	C5H14NO6P
NEG_215.0321_1.64_Methoxsalen	NEG	215.032	1.64	Methoxsalen	HMDB0014693	C12H8O4
NEG_215.1285_14.33_Undecanedioic acid	NEG	215.129	14.33	Undecanedioic acid	HMDB0000888	C11H20O4
NEG_217.0115_2.72	NEG	217.012	2.72
NEG_217.0477_1.78_Liqcoumarin	NEG	217.048	1.78	Liqcoumarin	HMDB0029518	C12H10O4
NEG_218.9935_1.75	NEG	218.994	1.75
NEG_219.0448_1.79_N-Acetyl-S-(N-methylcarbamoyl)cysteine	NEG	219.045	1.79	N-Acetyl-S-(N-methylcarbamoyl)cysteine	HMDB0041942	C7H12N2O4S
NEG_225.061_1.68_5-Acetylamino-6-formylamino-3-methyluracil	NEG	225.061	1.68	5-Acetylamino-6-formylamino-3-methyluracil	HMDB0011105	C8H10N4O4
NEG_226.0645_1.67	NEG	226.065	1.67
NEG_226.9655_1.52_Ammonium peroxydisulfate	NEG	226.965	1.52	Ammonium peroxydisulfate	HMDB0037638	H8N2O8S2
NEG_226.9944_11.37_Thiolutin	NEG	226.994	11.37	Thiolutin	HMDB0034228	C8H8N2O2S2
NEG_227.0768_1.81_Decitabine	NEG	227.077	1.81	Decitabine	HMDB0015391	C8H12N4O4
NEG_228.0638_1.83_gamma-Fagarine	NEG	228.064	1.83	gamma-Fagarine	HMDB0030195	C13H11NO3
NEG_228.1602_14.03_N-Decanoylglycine	NEG	228.16	14.03	N-Decanoylglycine	HMDB0013267	C12H23NO3
NEG_228.9905_14.1	NEG	228.99	14.1
NEG_229.0228_1.77	NEG	229.023	1.77
NEG_231.0222_1.75_Cyclobrassinone	NEG	231.022	1.75	Cyclobrassinone	HMDB0034209	C11H8N2O2S
NEG_231.9311_22.9	NEG	231.931	22.9
NEG_238.9314_1.6	NEG	238.931	1.6
NEG_239.1286_16.94_Imiquimod	NEG	239.129	16.94	Imiquimod	HMDB0014862	C14H16N4
NEG_240.9904_15.51	NEG	240.99	15.51
NEG_242.1759_14.83_N-Undecanoylglycine	NEG	242.176	14.83	N-Undecanoylglycine	HMDB0013286	C13H25NO3
NEG_242.943_22.89	NEG	242.943	22.89
NEG_243.0616_3.05_Uridine	NEG	243.062	3.05	Uridine	HMDB0000296	C9H12N2O6
NEG_244.9852_12.38	NEG	244.985	12.38
NEG_246.9808_14.81	NEG	246.981	14.81
NEG_247.0007_14.2	NEG	247.001	14.2
NEG_248.0799_15.2_S-Acetyldihydrolipoamide	NEG	248.08	15.2	S-Acetyldihydrolipoamide	HMDB0001526	C10H19NO2S2
NEG_248.9601_1.56	NEG	248.96	1.56
NEG_249.1495_19.94_Gemfibrozil	NEG	249.149	19.94	Gemfibrozil	HMDB0015371	C15H22O3
NEG_250.1448_19.99	NEG	250.145	19.99
NEG_251.0924_15.55_1-(2,4,6-Trimethoxyphenyl)-1,3-butanedione	NEG	251.092	15.55	1-(2,4,6-Trimethoxyphenyl)-1,3-butanedione	HMDB0030668	C13H16O5
NEG_251.1133_11.4_Histidinyl-Proline	NEG	251.113	11.4	Histidinyl-Proline	HMDB0028893	C11H16N4O3
NEG_253.1445_15.85	NEG	253.144	15.85
NEG_254.9057_1.65	NEG	254.906	1.65
NEG_256.9548_23.53	NEG	256.955	23.53
NEG_256.9856_15.68	NEG	256.986	15.68
NEG_258.9155_22.92	NEG	258.916	22.92
NEG_258.9812_15.75	NEG	258.981	15.75
NEG_259.0008_12.58	NEG	259.001	12.58
NEG_259.0225_1.58_Fructose 6-phosphate	NEG	259.022	1.58	Fructose 6-phosphate	HMDB0000124	C6H13O9P
NEG_260.9161_22.89	NEG	260.916	22.89
NEG_264.9342_1.74	NEG	264.934	1.74
NEG_264.9916_15.01	NEG	264.992	15.01
NEG_265.1481_16.96_Humulinic acid A	NEG	265.148	16.96	Humulinic acid A	HMDB0030104	C15H22O4
NEG_267.1439_16.86_Histidinyl-Isoleucine	NEG	267.144	16.86	Histidinyl-Isoleucine	HMDB0028888	C12H20N4O3
NEG_268.0764_8.84	NEG	268.076	8.84
NEG_270.8797_1.68	NEG	270.88	1.68
NEG_271.0703_10.01_Pyridine N-oxide glucuronide	NEG	271.07	10.01	Pyridine N-oxide glucuronide	HMDB0061177	C11H14NO7
NEG_272.9589_1.48_Ribose-1-arsenate	NEG	272.959	1.48	Ribose-1-arsenate	HMDB0012285	C5H11AsO8
NEG_274.9763_16.04	NEG	274.976	16.04
NEG_276.9915_12.82	NEG	276.991	12.82
NEG_277.1842_16.96_1-(4-Hydroxy-3-methoxyphenyl)-3-decanone	NEG	277.184	16.96	1-(4-Hydroxy-3-methoxyphenyl)-3-decanone	HMDB0030801	C17H26O3
NEG_279.0072_14.69	NEG	279.007	14.69
NEG_280.9083_1.74	NEG	280.908	1.74
NEG_282.9822_15.65	NEG	282.982	15.65
NEG_283.1105_15.3	NEG	283.111	15.3
NEG_283.1137_2.03	NEG	283.114	2.03
NEG_283.1375_16.4_16-Oxoestrone	NEG	283.137	16.4	16-Oxoestrone	HMDB0000372	C18H20O3
NEG_286.8538_1.65_Lindane	NEG	286.854	1.65	Lindane	HMDB0014575	C6H6Cl6
NEG_288.9364_1.47	NEG	288.936	1.47
NEG_289.0675_3.06	NEG	289.067	3.06
NEG_291.0073_12.91_Carboxyphosphamide	NEG	291.007	12.91	Carboxyphosphamide	HMDB0060449	C7H15Cl2N2O4P
NEG_291.2002_17.68_(2'E,4'Z,7'Z,8E)-Colnelenic acid	NEG	291.2	17.68	(2'E,4'Z,7'Z,8E)-Colnelenic acid	HMDB0030996	C18H28O3
NEG_292.072_1.91	NEG	292.072	1.91
NEG_293.0497_15.12	NEG	293.05	15.12
NEG_293.1793_18.29_Gingerol	NEG	293.179	18.29	Gingerol	HMDB0005783	C17H26O4
NEG_294.1825_18.29	NEG	294.183	18.29
NEG_294.9826_13.67	NEG	294.983	13.67
NEG_295.1396_10.23	NEG	295.14	10.23
NEG_296.8824_1.69	NEG	296.882	1.69
NEG_296.9977_15.17	NEG	296.998	15.17
NEG_297.1529_17.16_Gravelliferone	NEG	297.153	17.16	Gravelliferone	HMDB0030729	C19H22O3
NEG_298.1564_17.16	NEG	298.156	17.16
NEG_298.8801_1.67	NEG	298.88	1.67
NEG_299.0879_2.03	NEG	299.088	2.03
NEG_299.1489_17.16	NEG	299.149	17.16
NEG_302.0521_2.95	NEG	302.052	2.95
NEG_302.1008_1.91_Fenamiphos	NEG	302.101	1.91	Fenamiphos	HMDB0031787	C13H22NO3PS
NEG_302.9687_2.56	NEG	302.969	2.56
NEG_303.083_3.15_N-Acetylaspartylglutamic acid	NEG	303.083	3.15	N-Acetylaspartylglutamic acid	HMDB0001067	C11H16N2O8
NEG_308.998_13.63	NEG	308.998	13.63
NEG_309.1744_17.62_3-Hydroxy-6,8-dimethoxy-7(11)-eremophilen-12,8-olide	NEG	309.174	17.62	3-Hydroxy-6,8-dimethoxy-7(11)-eremophilen-12,8-olide	HMDB0040756	C17H26O5
NEG_311.1688_17.83_Methyl (9Z)-10'-oxo-6,10'-diapo-6-carotenoate	NEG	311.169	17.83	Methyl (9Z)-10'-oxo-6,10'-diapo-6-carotenoate	HMDB0031976	C20H24O3
NEG_312.095_8.83_Amoxapine	NEG	312.095	8.83	Amoxapine	HMDB0014683	C17H16ClN3O
NEG_312.1721_17.83	NEG	312.172	17.83
NEG_313.1645_17.82_(-)-trans-Carveol glucoside	NEG	313.164	17.82	(-)-trans-Carveol glucoside	HMDB0029848	C16H26O6
NEG_313.1748_17.83_Pergolide	NEG	313.175	17.83	Pergolide	HMDB0015317	C19H26N2S
NEG_314.1679_17.82	NEG	314.168	17.82
NEG_314.9886_15.98	NEG	314.989	15.98
NEG_316.9478_1.56_Mitotane	NEG	316.948	1.56	Mitotane	HMDB0014786	C14H10Cl4
NEG_320.0622_2.95_Beta-Citryl-L-glutamic acid	NEG	320.062	2.95	Beta-Citryl-L-glutamic acid	HMDB0013220	C11H15NO10
NEG_320.8863_22.9	NEG	320.886	22.9
NEG_321.0412_11.48_7,7'-Dihydroxy-6,8'-bicoumarin	NEG	321.041	11.48	7,7'-Dihydroxy-6,8'-bicoumarin	HMDB0033559	C18H10O6
NEG_321.0658_2.94	NEG	321.066	2.94
NEG_323.0284_2.6_Uridine 5'-monophosphate	NEG	323.028	2.6	Uridine 5'-monophosphate	HMDB0000288	C9H13N2O9P
NEG_325.1843_18.47_Isoacitretin	NEG	325.184	18.47	Isoacitretin	HMDB0003039	C21H26O3
NEG_326.1875_18.47	NEG	326.188	18.47
NEG_326.9034_22.89	NEG	326.903	22.89
NEG_326.9888_14.04	NEG	326.989	14.04
NEG_327.18_18.45_8-O-Methyloblongine	NEG	327.18	18.45	8-O-Methyloblongine	HMDB0034579	C20H26NO3
NEG_327.1904_18.44	NEG	327.19	18.44
NEG_328.9882_15.65	NEG	328.988	15.65
NEG_329.0473_16.78	NEG	329.047	16.78
NEG_333.0934_3.02_Penicillin G	NEG	333.093	3.02	Penicillin G	HMDB0015186	C16H18N2O4S
NEG_335.0609_7.42_Dicumarol	NEG	335.061	7.42	Dicumarol	HMDB0014411	C19H12O6
NEG_338.9886_1.5_1D-Myo-inositol 1,4-bisphosphate	NEG	338.989	1.5	1D-Myo-inositol 1,4-bisphosphate	HMDB0000968	C6H14O12P2
NEG_339.166_10.5	NEG	339.166	10.5
NEG_339.2331_21.22_Plastoquinone 3	NEG	339.233	21.22	Plastoquinone 3	HMDB0033786	C23H32O2
NEG_341.0044_13.94	NEG	341.004	13.94
NEG_342.0438_2.99	NEG	342.044	2.99
NEG_342.0692_2.79	NEG	342.069	2.79
NEG_342.0881_9.92_DIBOA-Glc	NEG	342.088	9.92	DIBOA-Glc	HMDB0033734	C14H17NO9
NEG_345.1499_19.65	NEG	345.15	19.65
NEG_348.896_1.76	NEG	348.896	1.76
NEG_353.1608_14.36_Valganciclovir	NEG	353.161	14.36	Valganciclovir	HMDB0015548	C14H22N6O5
NEG_353.2005_17.94	NEG	353.2	17.94
NEG_353.2129_20.01	NEG	353.213	20.01
NEG_354.8414_1.65	NEG	354.841	1.65
NEG_358.0184_2.96	NEG	358.018	2.96
NEG_358.9951_14.34	NEG	358.995	14.34
NEG_361.0889_3.01	NEG	361.089	3.01
NEG_364.8695_1.67	NEG	364.87	1.67
NEG_369.1557_12.02	NEG	369.156	12.02
NEG_375.0526_16.78_1-Methyl 2-galloylgalactarate	NEG	375.053	16.78	1-Methyl 2-galloylgalactarate	HMDB0036933	C14H16O12
NEG_375.2935_22.16_Allolithocholic acid	NEG	375.293	22.16	Allolithocholic acid	HMDB0000381	C24H40O3
NEG_376.054_16.78	NEG	376.054	16.78
NEG_379.156_17.7_Ecabet	NEG	379.156	17.7	Ecabet	HMDB0015613	C20H28O5S
NEG_380.8437_1.7	NEG	380.844	1.7
NEG_383.1922_10.77_Bortezomib	NEG	383.192	10.77	Bortezomib	HMDB0014334	C19H25BN4O4
NEG_386.0625_1.92_1-Pentenyl glucosinolate	NEG	386.062	1.92	1-Pentenyl glucosinolate	HMDB0036354	C12H21NO9S2
NEG_387.1147_2.13_Sulfinpyrazone sulfide	NEG	387.115	2.13	Sulfinpyrazone sulfide	HMDB0060943	C23H20N2O2S
NEG_387.2867_16.88_Methyl 2-(10-heptadecenyl)-6-hydroxybenzoate	NEG	387.287	16.88	Methyl 2-(10-heptadecenyl)-6-hydroxybenzoate	HMDB0038523	C25H40O3
NEG_393.1719_18.33_Triamcinolone	NEG	393.172	18.33	Triamcinolone	HMDB0014758	C21H27FO6
NEG_395.244_16.65	NEG	395.244	16.65
NEG_397.2268_18.11	NEG	397.227	18.11
NEG_397.2496_16.63	NEG	397.25	16.63
NEG_420.2506_16.77_PC-M6	NEG	420.251	16.77	PC-M6	HMDB0038568	C27H35NO3
NEG_421.2268_18_2-Methylacetophenone	NEG	421.227	18	2-Methylacetophenone	HMDB0032386	C20H38O7S
NEG_426.0224_2.47_Adenosine 3',5'-diphosphate	NEG	426.022	2.47	Adenosine 3',5'-diphosphate	HMDB0000061	C10H15N5O10P2
NEG_427.2181_11.01_Austalide L	NEG	427.218	11.01	Austalide L	HMDB0030158	C25H32O6
NEG_431.1837_16.98_S-Furanopetasitin	NEG	431.184	16.98	S-Furanopetasitin	HMDB0036131	C24H32O5S
NEG_431.2206_16.65_Buclizine	NEG	431.221	16.65	Buclizine	HMDB0014498	C28H33ClN2
NEG_441.2494_16.65_Prostaglandin G2 2-glyceryl Ester	NEG	441.249	16.65	Prostaglandin G2 2-glyceryl Ester	HMDB0062591	C23H38O8
NEG_447.1348_15.44_Isosakuranin	NEG	447.135	15.44	Isosakuranin	HMDB0029481	C22H24O10
NEG_448.8318_1.68	NEG	448.832	1.68
NEG_457.2447_15.45_Astemizole	NEG	457.245	15.45	Astemizole	HMDB0014775	C28H31FN4O
NEG_464.8055_1.69	NEG	464.805	1.69
NEG_471.2446_11.21_Chenodeoxycholic acid sulfate	NEG	471.245	11.21	Chenodeoxycholic acid sulfate	HMDB0002522	C24H40O7S
NEG_473.2828_19.96	NEG	473.283	19.96
NEG_489.2781_20.07	NEG	489.278	20.07
NEG_519.2665_10.88_Withaperuvin D	NEG	519.266	10.88	Withaperuvin D	HMDB0030116	C28H40O9
NEG_521.1038_2.78	NEG	521.104	2.78
NEG_530.3263_17.57	NEG	530.326	17.57
NEG_530.3263_17.57	NEG	530.326	17.57
NEG_547.2972_12.72	NEG	547.297	12.72
NEG_558.0646_2.51_Adenosine diphosphate ribose	NEG	558.065	2.51	Adenosine diphosphate ribose	HMDB0001178	C15H23N5O14P2
NEG_563.2926_11.08	NEG	563.293	11.08
NEG_591.3234_11.69_Mesobilirubinogen	NEG	591.323	11.69	Mesobilirubinogen	HMDB0001898	C33H44N4O6
NEG_606.0752_2.02_Uridine diphosphate-N-acetylglucosamine	NEG	606.075	2.02	Uridine diphosphate-N-acetylglucosamine	HMDB0000290	C17H27N3O17P2
NEG_61.9869_14.61	NEG	61.9869	14.61
NEG_61.9869_14.61	NEG	61.9869	14.61
NEG_611.1448_2.86_Oxidized glutathione	NEG	611.145	2.86	Oxidized glutathione	HMDB0003337	C20H32N6O12S2
NEG_635.3496_11.7	NEG	635.35	11.7
NEG_649.1017_2.87_Methyl 3,4,6-tri-O-galloyl-beta-D-glucopyranoside	NEG	649.102	2.87	Methyl 3,4,6-tri-O-galloyl-beta-D-glucopyranoside	HMDB0039183	C28H26O18
NEG_679.3759_11.82	NEG	679.376	11.82
NEG_68.9942_22.87	NEG	68.9942	22.87
NEG_687.579_22.83	NEG	687.579	22.83
NEG_71.0123_23.08	NEG	71.0123	23.08
NEG_72.044_2.74	NEG	72.044	2.74
NEG_723.4021_11.95_Alliospiroside C	NEG	723.402	11.95	Alliospiroside C	HMDB0030914	C38H60O13
NEG_73.028_3.03	NEG	73.028	3.03
NEG_75.0072_6.85	NEG	75.0072	6.85
NEG_767.4284_12.11	NEG	767.428	12.11
NEG_78.9575_1.61	NEG	78.9575	1.61
NEG_80.9734_1.63	NEG	80.9734	1.63
NEG_811.4549_12.19_Kudzusaponin SA1	NEG	811.455	12.19	Kudzusaponin SA1	HMDB0041240	C42H68O15
NEG_812.459_12.19	NEG	812.459	12.19
NEG_82.9705_1.63	NEG	82.9705	1.63
NEG_855.4812_12.3	NEG	855.481	12.3
NEG_87.0072_2.26	NEG	87.0072	2.26
NEG_88.0389_2.03	NEG	88.0389	2.03
NEG_89.023_2.73_L-Lactic acid	NEG	89.023	2.73	L-Lactic acid	HMDB0000190	C3H6O3
NEG_899.5074_12.4	NEG	899.507	12.4
NEG_91.0022_13.06	NEG	91.0022	13.06
NEG_92.9266_1.62	NEG	92.9266	1.62
NEG_94.9236_1.62	NEG	94.9236	1.62
NEG_96.9587_1.52	NEG	96.9587	1.52
NEG_96.9682_1.61	NEG	96.9682	1.61
POS_100.0249_1.45	POS	100.025	1.45
POS_100.0398_22.55_(R)-Dihydromaleimide	POS	100.04	22.55	(R)-Dihydromaleimide	HMDB0030276	C4H5NO2
POS_100.0762_9.92_2-Piperidinone	POS	100.076	9.92	2-Piperidinone	HMDB0011749	C5H9NO
POS_101.0238_3.82_Succinic anhydride	POS	101.024	3.82	Succinic anhydride	HMDB0032523	C4H4O3
POS_101.0351_22.44	POS	101.035	22.44
POS_101.0602_9.12_Senecioic acid	POS	101.06	9.12	Senecioic acid	HMDB0000509	C5H8O2
POS_101.0714_22.52_N-Nitroso-pyrrolidine	POS	101.071	22.52	N-Nitroso-pyrrolidine	HMDB0031642	C4H8N2O
POS_101.5092_22.88	POS	101.509	22.88
POS_102.0136_23.55	POS	102.014	23.55
POS_102.0343_22.88	POS	102.034	22.88
POS_102.0555_2.34_L-3-Aminodihydro-2(3H)-furanone	POS	102.055	2.34	L-3-Aminodihydro-2(3H)-furanone	HMDB0029387	C4H7NO2
POS_102.0918_22.8_5-Aminopentanal	POS	102.092	22.8	5-Aminopentanal	HMDB0012815	C5H11NO
POS_102.9708_1.45	POS	102.971	1.45
POS_103.0395_4.81_2-Ketobutyric acid	POS	103.04	4.81	2-Ketobutyric acid	HMDB0000005	C4H6O3
POS_103.0547_9.1	POS	103.055	9.1
POS_103.1235_1.5_Cadaverine	POS	103.124	1.5	Cadaverine	HMDB0002322	C5H14N2
POS_104.0711_1.83_Dimethylglycine	POS	104.071	1.83	Dimethylglycine	HMDB0000092	C4H9NO2
POS_104.0725_1.96	POS	104.073	1.96
POS_104.1075_2.08_Neurine	POS	104.108	2.08	Neurine	HMDB0031259	C5H13NO
POS_104.5198_1.45	POS	104.52	1.45
POS_105.0038_1.45	POS	105.004	1.45
POS_106.0046_1.45	POS	106.005	1.45
POS_106.0505_1.72_L-Serine	POS	106.05	1.72	L-Serine	HMDB0000187	C3H7NO3
POS_106.0868_1.76_Diethanolamine	POS	106.087	1.76	Diethanolamine	HMDB0004437	C4H11NO2
POS_106.9511_1.6	POS	106.951	1.6
POS_107.0608_22.52	POS	107.061	22.52
POS_107.0707_3.1_(2R*,3R*)-1,2,3-Butanetriol	POS	107.071	3.1	(2R*,3R*)-1,2,3-Butanetriol	HMDB0034778	C4H10O3
POS_107.5178_22.96	POS	107.518	22.96
POS_108.518_22.87	POS	108.518	22.87
POS_108.5369_1.45	POS	108.537	1.45
POS_109.1016_12.72_(Z)-1,3-Octadiene	POS	109.102	12.72	(Z)-1,3-Octadiene	HMDB0061897	C8H12
POS_109.5157_22.87	POS	109.516	22.87
POS_110.0092_1.45	POS	110.009	1.45
POS_110.0204_22.8	POS	110.02	22.8
POS_110.0207_22.75	POS	110.021	22.75
POS_110.0276_1.72_Hypotaurine	POS	110.028	1.72	Hypotaurine	HMDB0000965	C2H7NO2S
POS_110.0717_22.5	POS	110.072	22.5
POS_111.0206_22.79_Glycerol alpha-monochlorohydrin	POS	111.021	22.79	Glycerol alpha-monochlorohydrin	HMDB0031334	C3H7ClO2
POS_111.0396_22.88	POS	111.04	22.88
POS_111.0921_22.5	POS	111.092	22.5
POS_111.1172_11.32_1,3-Octadiene	POS	111.117	11.32	1,3-Octadiene	HMDB0040966	C8H14
POS_112.051_3_Cytosine	POS	112.051	3	Cytosine	HMDB0000630	C4H5N3O
POS_112.0874_22.51_Histamine	POS	112.087	22.51	Histamine	HMDB0000870	C5H9N3
POS_112.1125_1.37	POS	112.112	1.37
POS_112.5557_1.72	POS	112.556	1.72
POS_112.8962_1.61_Selenium Sulfide	POS	112.896	1.61	Selenium Sulfide	HMDB0015106	SSe
POS_113.0214_2.84	POS	113.021	2.84
POS_113.035_3.69_Uracil	POS	113.035	3.69	Uracil	HMDB0000300	C4H4N2O2
POS_113.0601_16.51_trans-1,2-Dihydrobenzene-1,2-diol	POS	113.06	16.51	trans-1,2-Dihydrobenzene-1,2-diol	HMDB0001164	C6H8O2
POS_113.0714_22.41	POS	113.071	22.41
POS_113.0966_10.84_(Z)-4-Heptenal	POS	113.097	10.84	(Z)-4-Heptenal	HMDB0031483	C7H12O
POS_113.9641_22.95	POS	113.964	22.95
POS_114.0667_1.96_Creatinine	POS	114.067	1.96	Creatinine	HMDB0000562	C4H7N3O
POS_114.0918_12.26_2,5-Dihydro-2,4,5-trimethyloxazole	POS	114.092	12.26	2,5-Dihydro-2,4,5-trimethyloxazole	HMDB0031199	C6H11NO
POS_114.988_1.45	POS	114.988	1.45
POS_115.0371_1.93	POS	115.037	1.93
POS_115.0394_8.94_Norfuraneol	POS	115.039	8.94	Norfuraneol	HMDB0031859	C5H6O3
POS_116.0169_9.39	POS	116.017	9.39
POS_116.0346_2.99	POS	116.035	2.99
POS_116.0531_8.72_1-Isothiocyanatobutane	POS	116.053	8.72	1-Isothiocyanatobutane	HMDB0031328	C5H9NS
POS_116.071_2.02_L-Proline	POS	116.071	2.02	L-Proline	HMDB0000162	C5H9NO2
POS_117.0233_4.06	POS	117.023	4.06
POS_117.0239_17.61	POS	117.024	17.61
POS_117.0914_9.63_Caproic acid	POS	117.091	9.63	Caproic acid	HMDB0000535	C6H12O2
POS_118.0502_2.85_Acetylglycine	POS	118.05	2.85	Acetylglycine	HMDB0000532	C4H7NO3
POS_118.0617_1.81_Guanidoacetic acid	POS	118.062	1.81	Guanidoacetic acid	HMDB0000128	C3H7N3O2
POS_118.0866_2.48_Betaine	POS	118.087	2.48	Betaine	HMDB0000043	C5H11NO2
POS_118.123_22.82_2-Diethylaminoethanol	POS	118.123	22.82	2-Diethylaminoethanol	HMDB0033971	C6H15NO
POS_118.9676_22.87	POS	118.968	22.87
POS_119.0167_2.14_Dihydro-4-mercapto-3(2H)-furanone	POS	119.017	2.14	Dihydro-4-mercapto-3(2H)-furanone	HMDB0039786	C4H6O2S
POS_119.0191_2.47	POS	119.019	2.47
POS_119.0899_2.49_Diisopropyl sulfide	POS	119.09	2.49	Diisopropyl sulfide	HMDB0029579	C6H14S
POS_120.0239_23.56	POS	120.024	23.56
POS_120.0246_22.89	POS	120.025	22.89
POS_120.056_11.46	POS	120.056	11.46
POS_120.066_1.73_L-Threonine	POS	120.066	1.73	L-Threonine	HMDB0000167	C4H9NO3
POS_120.0811_9.1	POS	120.081	9.1
POS_120.1023_1.77	POS	120.102	1.77
POS_120.9812_1.45	POS	120.981	1.45
POS_121.0235_22.87	POS	121.023	22.87
POS_121.0691_1.72_3-Mercapto-2-methyl-1-butanol	POS	121.069	1.72	3-Mercapto-2-methyl-1-butanol	HMDB0032373	C5H12OS
POS_121.0722_1.84	POS	121.072	1.84
POS_122.0818_1.66	POS	122.082	1.66
POS_122.0967_9.31_N,N-Dimethylaniline	POS	122.097	9.31	N,N-Dimethylaniline	HMDB0001020	C8H11N
POS_122.1439_15.2	POS	122.144	15.2
POS_122.5474_22.87	POS	122.547	22.87
POS_122.925_1.64	POS	122.925	1.64
POS_123.0142_1.45	POS	123.014	1.45
POS_123.0407_22.88	POS	123.041	22.88
POS_123.0556_5.12_Niacinamide	POS	123.056	5.12	Niacinamide	HMDB0001406	C6H6N2O
POS_123.0794_22.52_4-Ethylphenol	POS	123.079	22.52	4-Ethylphenol	HMDB0029306	C8H10O
POS_123.5948_1.78	POS	123.595	1.78
POS_124.0872_22.61	POS	124.087	22.61
POS_125.5297_22.92	POS	125.53	22.92
POS_125.5521_9.59	POS	125.552	9.59
POS_125.9865_1.45	POS	125.987	1.45
POS_126.044_9.38	POS	126.044	9.38
POS_126.0916_10.11_6-Acetyl-1,2,3,4-tetrahydropyridine	POS	126.092	10.11	6-Acetyl-1,2,3,4-tetrahydropyridine	HMDB0030345	C7H11NO
POS_126.1028_22.49_1-Methylhistamine	POS	126.103	22.49	1-Methylhistamine	HMDB0000898	C6H11N3
POS_126.9213_1.63	POS	126.921	1.63
POS_127.0392_3.7_1,2,3-Trihydroxybenzene	POS	127.039	3.7	1,2,3-Trihydroxybenzene	HMDB0013674	C6H6O3
POS_127.112_12.72_(E)-2-octenal	POS	127.112	12.72	(E)-2-octenal	HMDB0013809	C8H14O
POS_128.0196_1.45	POS	128.02	1.45
POS_128.0233_2.85	POS	128.023	2.85
POS_128.0324_1.64_Hydroxyminaline	POS	128.032	1.64	Hydroxyminaline	HMDB0034368	C5H5NO3
POS_128.0547_9.61	POS	128.055	9.61
POS_128.1073_8.83_Nor-psi-tropine	POS	128.107	8.83	Nor-psi-tropine	HMDB0031667	C7H13NO
POS_128.1185_22.47	POS	128.119	22.47
POS_129.0186_3.09_5-Hydroxy-2-furoic acid	POS	129.019	3.09	5-Hydroxy-2-furoic acid	HMDB0059784	C5H4O4
POS_129.0203_1.45_3,5,3-triiodothyronine-4-sulfate	POS	129.02	1.45	3,5,3-triiodothyronine-4-sulfate	HMDB0062205	C5H5ClN2
POS_129.0525_3.03	POS	129.053	3.03
POS_129.0544_2.39_Osmundalactone	POS	129.054	2.39	Osmundalactone	HMDB0031303	C6H8O3
POS_129.0661_1.96_Dihydrothymine	POS	129.066	1.96	Dihydrothymine	HMDB0000079	C5H8N2O2
POS_129.1276_17.56_Octanal	POS	129.128	17.56	Octanal	HMDB0001140	C8H16O
POS_129.1389_1.38	POS	129.139	1.38
POS_130.0082_23.56	POS	130.008	23.56
POS_130.0171_1.45_3(S)-hydroxy-13-cis-docosenoyl-CoA	POS	130.017	1.45	3(S)-hydroxy-13-cis-docosenoyl-CoA	HMDB0062200	C4H4ClN3
POS_130.0501_2.4_Pyroglutamic acid	POS	130.05	2.4	Pyroglutamic acid	HMDB0000267	C5H7NO3
POS_130.0697_1.96_Isoamyl isothiocyanate	POS	130.07	1.96	Isoamyl isothiocyanate	HMDB0032341	C6H11NS
POS_130.0866_2.47_Pipecolic acid	POS	130.087	2.47	Pipecolic acid	HMDB0000070	C6H11NO2
POS_130.0978_3	POS	130.098	3
POS_130.1593_10.69	POS	130.159	10.69
POS_130.5218_22.88	POS	130.522	22.88
POS_130.966_1.45_2,2-dichloro-1,1-ethanediol	POS	130.966	1.45	2,2-dichloro-1,1-ethanediol	HMDB0062193	C2H4Cl2O2
POS_131.0108_1.91	POS	131.011	1.91
POS_131.0342_3.03_Glutaconic acid	POS	131.034	3.03	Glutaconic acid	HMDB0000620	C5H6O4
POS_131.0817_22.5_L-cis-3-Amino-2-pyrrolidinecarboxylic acid	POS	131.082	22.5	L-cis-3-Amino-2-pyrrolidinecarboxylic acid	HMDB0029396	C5H10N2O2
POS_131.1182_2.53_N-Acetylputrescine	POS	131.118	2.53	N-Acetylputrescine	HMDB0002064	C6H14N2O
POS_131.5337_22.86	POS	131.534	22.86
POS_131.5338_22.86	POS	131.534	22.86
POS_131.9745_23.06	POS	131.975	23.06
POS_132.077_2.01_Creatine	POS	132.077	2.01	Creatine	HMDB0000064	C4H9N3O2
POS_132.1021_4.68_L-Isoleucine	POS	132.102	4.68	L-Isoleucine	HMDB0000172	C6H13NO2
POS_132.9894_10.71	POS	132.989	10.71
POS_132.9984_1.45	POS	132.998	1.45
POS_133.032_2.96_3-Methyl sulfolene	POS	133.032	2.96	3-Methyl sulfolene	HMDB0059667	C5H8O2S
POS_133.0611_2.04_Ureidopropionic acid	POS	133.061	2.04	Ureidopropionic acid	HMDB0000026	C4H8N2O3
POS_133.0803_2.01	POS	133.08	2.01
POS_133.0861_11.84_2-Hydroxy-3-methylpentanoic acid	POS	133.086	11.84	2-Hydroxy-3-methylpentanoic acid	HMDB0000317	C6H12O3
POS_133.0974_1.49_Ornithine	POS	133.097	1.49	Ornithine	HMDB0000214	C5H12N2O2
POS_133.1054_4.69_2-Heptanethiol	POS	133.105	4.69	2-Heptanethiol	HMDB0032303	C7H16S
POS_133.9992_1.45	POS	133.999	1.45
POS_134.0272_2.08	POS	134.027	2.08
POS_134.0451_2.99_L-Aspartic acid	POS	134.045	2.99	L-Aspartic acid	HMDB0000191	C4H7NO4
POS_134.0715_12.74_3-Methylpyrrolo[1,2-a]pyrazine	POS	134.071	12.74	3-Methylpyrrolo[1,2-a]pyrazine	HMDB0033172	C7H7N3
POS_134.0778_2.01	POS	134.078	2.01
POS_134.0812_2.01_L-2-Amino-5-hydroxypentanoic acid	POS	134.081	2.01	L-2-Amino-5-hydroxypentanoic acid	HMDB0031658	C5H11NO3
POS_134.0834_2.01	POS	134.083	2.01
POS_134.1178_3.08	POS	134.118	3.08
POS_134.1179_22.86	POS	134.118	22.86
POS_134.9959_1.44	POS	134.996	1.44
POS_135.0031_2.84	POS	135.003	2.84
POS_135.048_3_Ethyl 2-mercaptopropionate	POS	135.048	3	Ethyl 2-mercaptopropionate	HMDB0031521	C5H10O2S
POS_135.0685_12.74	POS	135.069	12.74
POS_135.0807_16.67_(4-Methylphenyl)acetaldehyde	POS	135.081	16.67	(4-Methylphenyl)acetaldehyde	HMDB0029639	C9H10O
POS_135.1018_9.64_Polypropylene glycol (m w 1,200-3,000)	POS	135.102	9.64	Polypropylene glycol (m w 1,200-3,000)	HMDB0032478	C6H14O3
POS_136.0228_2.1_Benzothiazole	POS	136.023	2.1	Benzothiazole	HMDB0032930	C7H5NS
POS_136.0484_1.93	POS	136.048	1.93
POS_136.062_3.06_Adenine	POS	136.062	3.06	Adenine	HMDB0000034	C5H5N5
POS_136.0759_5.11_N-Acetylarylamine	POS	136.076	5.11	N-Acetylarylamine	HMDB0001250	C8H9NO
POS_136.087_22.53	POS	136.087	22.53
POS_136.1051_9.64	POS	136.105	9.64
POS_137.046_8.66_Hypoxanthine	POS	137.046	8.66	Hypoxanthine	HMDB0000157	C5H4N4O
POS_137.0811_2.11_Tetrahydropteridine	POS	137.081	2.11	Tetrahydropteridine	HMDB0001216	C6H8N4
POS_138.0431_8.82_Trans-urocanate	POS	138.043	8.82	Trans-urocanate	HMDB0062562	C6H5N2O2
POS_138.0493_8.82	POS	138.049	8.82
POS_138.0537_2.12_Trigonelline	POS	138.054	2.12	Trigonelline	HMDB0000875	C7H7NO2
POS_138.0663_22.55_Isoniazid	POS	138.066	22.55	Isoniazid	HMDB0015086	C6H7N3O
POS_138.0916_9.26_Tyramine	POS	138.092	9.26	Tyramine	HMDB0000306	C8H11NO
POS_138.9802_22.88	POS	138.98	22.88
POS_139.0028_20.39	POS	139.003	20.39
POS_139.0028_3.08	POS	139.003	3.08
POS_139.0511_9.39_Urocanic acid	POS	139.051	9.39	Urocanic acid	HMDB0000301	C6H6N2O2
POS_139.0741_22.52_Tyrosol	POS	139.074	22.52	Tyrosol	HMDB0004284	C8H10O2
POS_139.915_1.72	POS	139.915	1.72
POS_139.988_22.88	POS	139.988	22.88
POS_140.032_2.85	POS	140.032	2.85
POS_140.0686_2.05_3,4-Dihydroxybenzylamine	POS	140.069	2.05	3,4-Dihydroxybenzylamine	HMDB0012153	C7H9NO2
POS_140.082_22.53_Histidinal	POS	140.082	22.53	Histidinal	HMDB0012234	C6H9N3O
POS_140.1072_15.47_9-Azabicyclo[3.3.1]nonan-3-one	POS	140.107	15.47	9-Azabicyclo[3.3.1]nonan-3-one	HMDB0029613	C8H13NO
POS_140.9515_22.9_Methylarsonate	POS	140.952	22.9	Methylarsonate	HMDB0012258	CH5AsO3
POS_140.9618_22.88	POS	140.962	22.88
POS_140.9959_22.87_Acetylphosphate	POS	140.996	22.87	Acetylphosphate	HMDB0001494	C2H5O5P
POS_141.0854_22.54	POS	141.085	22.54
POS_141.1135_22.75_Metenamine	POS	141.113	22.75	Metenamine	HMDB0029598	C6H12N4
POS_141.139_8.69	POS	141.139	8.69
POS_141.9588_22.89	POS	141.959	22.89
POS_141.9593_22.9	POS	141.959	22.9
POS_141.9835_22.87_Dimethylthiophosphate	POS	141.983	22.87	Dimethylthiophosphate	HMDB0061735	C2H6O3PS
POS_142.0268_1.75_O-Phosphoethanolamine	POS	142.027	1.75	O-Phosphoethanolamine	HMDB0000224	C2H8NO4P
POS_142.0484_1.96_2-Aminomuconic acid semialdehyde	POS	142.048	1.96	2-Aminomuconic acid semialdehyde	HMDB0001280	C6H7NO3
POS_143.0398_23.55	POS	143.04	23.55
POS_143.9591_22.87	POS	143.959	22.87
POS_143.9592_22.87	POS	143.959	22.87
POS_143.9971_1.45	POS	143.997	1.45
POS_144.0657_6.45_Vinylacetylglycine	POS	144.066	6.45	Vinylacetylglycine	HMDB0000894	C6H9NO3
POS_144.1021_2.62_Proline betaine	POS	144.102	2.62	Proline betaine	HMDB0004827	C7H13NO2
POS_144.9823_21.85	POS	144.982	21.85
POS_144.984_21.33	POS	144.984	21.33
POS_145.0263_3.01	POS	145.026	3.01
POS_145.0354_23.45	POS	145.035	23.45
POS_145.0497_5.17_3-Hexenedioic acid	POS	145.05	5.17	3-Hexenedioic acid	HMDB0000393	C6H8O4
POS_145.9545_22.87	POS	145.954	22.87
POS_146.0284_2.86	POS	146.028	2.86
POS_146.03_1.45	POS	146.03	1.45
POS_146.0864_9.63	POS	146.086	9.63
POS_146.0926_2.96_4-Guanidinobutanoic acid	POS	146.093	2.96	4-Guanidinobutanoic acid	HMDB0003464	C5H11N3O2
POS_146.1177_8.84_3-Dehydroxycarnitine	POS	146.118	8.84	3-Dehydroxycarnitine	HMDB0006831	C7H15NO2
POS_146.1654_1.4_Spermidine	POS	146.165	1.4	Spermidine	HMDB0001257	C7H19N3
POS_147.0253_1.45	POS	147.025	1.45
POS_147.0308_1.45_Oxoglutaric acid	POS	147.031	1.45	Oxoglutaric acid	HMDB0000208	C5H6O5
POS_147.0473_2.85_Dihydro-2-methoxy-2-methyl-3(2H)-thiophenone	POS	147.047	2.85	Dihydro-2-methoxy-2-methyl-3(2H)-thiophenone	HMDB0040237	C6H10O2S
POS_147.0765_1.72_L-Glutamine	POS	147.077	1.72	L-Glutamine	HMDB0000641	C5H10N2O3
POS_147.0807_18.76_4-Phenyl-2-butenal	POS	147.081	18.76	4-Phenyl-2-butenal	HMDB0029602	C10H10O
POS_147.113_1.49_L-Lysine	POS	147.113	1.49	L-Lysine	HMDB0000182	C6H14N2O2
POS_147.1687_1.39	POS	147.169	1.39
POS_148.0277_1.45	POS	148.028	1.45
POS_148.0426_2.99_Thiomorpholine 3-carboxylate	POS	148.043	2.99	Thiomorpholine 3-carboxylate	HMDB0059611	C5H9NO2S
POS_148.0605_1.79_L-Glutamic acid	POS	148.06	1.79	L-Glutamic acid	HMDB0000148	C5H9NO4
POS_148.0969_2.68_(2R,3R,4R)-2-Amino-4-hydroxy-3-methylpentanoic acid	POS	148.097	2.68	(2R,3R,4R)-2-Amino-4-hydroxy-3-methylpentanoic acid	HMDB0029449	C6H13NO3
POS_148.1163_1.49	POS	148.116	1.49
POS_148.9771_1.45	POS	148.977	1.45
POS_148.9771_1.45	POS	148.977	1.45
POS_149.0235_19.8	POS	149.024	19.8
POS_149.06_17.94_Cinnamic acid	POS	149.06	17.94	Cinnamic acid	HMDB0000567	C9H8O2
POS_149.0641_1.76_3-(Methylthio)propyl acetate	POS	149.064	1.76	3-(Methylthio)propyl acetate	HMDB0031717	C6H12O2S
POS_149.0823_22.54_Mevalonic acid	POS	149.082	22.54	Mevalonic acid	HMDB0000227	C6H12O4
POS_149.095_22.54_Cuminaldehyde	POS	149.095	22.54	Cuminaldehyde	HMDB0002214	C10H12O
POS_150.0585_2.96_L-Methionine	POS	150.059	2.96	L-Methionine	HMDB0000696	C5H11NO2S
POS_150.0652_1.75	POS	150.065	1.75
POS_150.1027_22.57	POS	150.103	22.57
POS_150.1129_1.75_Triethanolamine	POS	150.113	1.75	Triethanolamine	HMDB0032538	C6H15NO3
POS_150.6723_14.68	POS	150.672	14.68
POS_150.9771_2.83	POS	150.977	2.83
POS_151.0089_1.45	POS	151.009	1.45
POS_151.0354_1.45	POS	151.035	1.45
POS_151.0483_1.74	POS	151.048	1.74
POS_151.0618_2.96_D-Xylose	POS	151.062	2.96	D-Xylose	HMDB0000098	C5H10O5
POS_151.0967_8.87	POS	151.097	8.87
POS_151.1104_22.59_Thymol	POS	151.11	22.59	Thymol	HMDB0001878	C10H14O
POS_151.95_1.51	POS	151.95	1.51
POS_151.951_1.56	POS	151.951	1.56
POS_152.0223_1.97	POS	152.022	1.97
POS_152.032_3.11	POS	152.032	3.11
POS_152.0362_1.45_(S)C(S)S-S-Methylcysteine sulfoxide	POS	152.036	1.45	(S)C(S)S-S-Methylcysteine sulfoxide	HMDB0029432	C4H9NO3S
POS_152.0568_8.82_Guanine	POS	152.057	8.82	Guanine	HMDB0000132	C5H5N5O
POS_152.0709_9.81_Acetaminophen	POS	152.071	9.81	Acetaminophen	HMDB0001859	C8H9NO2
POS_152.1283_9.64	POS	152.128	9.64
POS_153.0329_1.45	POS	153.033	1.45
POS_153.066_21.74_N1-Methyl-2-pyridone-5-carboxamide	POS	153.066	21.74	N1-Methyl-2-pyridone-5-carboxamide	HMDB0004193	C7H8N2O2
POS_153.0745_9.95_Ribitol	POS	153.075	9.95	Ribitol	HMDB0000508	C5H12O5
POS_153.1136_22.53_N-methylphenylethanolaminium	POS	153.114	22.53	N-methylphenylethanolaminium	HMDB0062808	C9H14NO
POS_153.1316_9.64	POS	153.132	9.64
POS_153.5599_1.9	POS	153.56	1.9
POS_154.0267_2.03	POS	154.027	2.03
POS_154.0481_7.81_3-Hydroxyanthranilic acid	POS	154.048	7.81	3-Hydroxyanthranilic acid	HMDB0001476	C7H7NO3
POS_154.0588_2.01	POS	154.059	2.01
POS_154.0751_9.73	POS	154.075	9.73
POS_154.0864_10.11_Dopamine	POS	154.086	10.11	Dopamine	HMDB0000073	C8H11NO2
POS_154.0977_22.54_N-Acetylhistamine	POS	154.098	22.54	N-Acetylhistamine	HMDB0013253	C7H11N3O
POS_154.5769_9.63	POS	154.577	9.63
POS_154.967_22.89_Chloropentafluoroethane	POS	154.967	22.89	Chloropentafluoroethane	HMDB0031333	C2ClF5
POS_154.9903_22.96	POS	154.99	22.96
POS_155.0285_2.85	POS	155.029	2.85
POS_155.1293_22.86	POS	155.129	22.86
POS_156.0059_2.85	POS	156.006	2.85
POS_156.0142_1.45	POS	156.014	1.45
POS_156.0424_1.97_N-Methylethanolaminium phosphate	POS	156.042	1.97	N-Methylethanolaminium phosphate	HMDB0060173	C3H10NO4P
POS_156.077_22.51_L-Histidine	POS	156.077	22.51	L-Histidine	HMDB0000177	C6H9N3O2
POS_156.9971_1.5_S-Propyl thiosulfate	POS	156.997	1.5	S-Propyl thiosulfate	HMDB0041066	C3H8O3S2
POS_157.011_2.32_2,5-Furandicarboxylic acid	POS	157.011	2.32	2,5-Furandicarboxylic acid	HMDB0004812	C6H4O5
POS_157.046_1.98	POS	157.046	1.98
POS_157.0474_1.7_Ascladiol	POS	157.047	1.7	Ascladiol	HMDB0029610	C7H8O4
POS_157.0837_9.63_8-Hydroxy-5,6-octadienoic acid	POS	157.084	9.63	8-Hydroxy-5,6-octadienoic acid	HMDB0031101	C8H12O3
POS_158.003_23.54_L-cysteine Hydrochloride	POS	158.003	23.54	L-cysteine Hydrochloride	HMDB0062799	C3H8ClNO2S
POS_158.0405_1.97	POS	158.041	1.97
POS_158.0449_2.99_2-Aminomuconic acid	POS	158.045	2.99	2-Aminomuconic acid	HMDB0001241	C6H7NO4
POS_158.0871_9.63	POS	158.087	9.63
POS_158.1541_16.68	POS	158.154	16.68
POS_158.9614_23.78	POS	158.961	23.78
POS_158.9614_23.79	POS	158.961	23.79
POS_158.9622_1.55	POS	158.962	1.55
POS_158.9627_1.55	POS	158.963	1.55
POS_159.0279_4.28_Zymonic acid	POS	159.028	4.28	Zymonic acid	HMDB0031210	C6H6O5
POS_159.0484_2.99_S-(4,5-Dihydro-2-methyl-3-furanyl) ethanethioate	POS	159.048	2.99	S-(4,5-Dihydro-2-methyl-3-furanyl) ethanethioate	HMDB0037786	C7H10O2S
POS_159.0633_2.11_Succinylacetone	POS	159.063	2.11	Succinylacetone	HMDB0000635	C7H10O4
POS_159.0768_1.82_1-(Hydroxymethyl)-5,5-dimethyl-2,4-imidazolidinedione	POS	159.077	1.82	1-(Hydroxymethyl)-5,5-dimethyl-2,4-imidazolidinedione	HMDB0031670	C6H10N2O3
POS_159.0878_9.63	POS	159.088	9.63
POS_159.1018_10.47_cis-4-Hydroxycyclohexylacetic acid	POS	159.102	10.47	cis-4-Hydroxycyclohexylacetic acid	HMDB0000451	C8H14O3
POS_159.9694_22.94	POS	159.969	22.94
POS_160.1334_3.06_DL-2-Aminooctanoic acid	POS	160.133	3.06	DL-2-Aminooctanoic acid	HMDB0000991	C8H17NO2
POS_161.0296_1.44	POS	161.03	1.44
POS_161.0649_10.17	POS	161.065	10.17
POS_161.1287_1.52_N(6)-Methyllysine	POS	161.129	1.52	N(6)-Methyllysine	HMDB0002038	C7H16N2O2
POS_161.9698_22.86	POS	161.97	22.86
POS_162.0075_1.45	POS	162.007	1.45
POS_162.058_7.31_trans-S-(1-Propenyl)-L-cysteine	POS	162.058	7.31	trans-S-(1-Propenyl)-L-cysteine	HMDB0029440	C6H11NO2S
POS_162.0609_9.75	POS	162.061	9.75
POS_162.0763_2.05_Aminoadipic acid	POS	162.076	2.05	Aminoadipic acid	HMDB0000510	C6H11NO4
POS_162.1127_1.96_L-Carnitine	POS	162.113	1.96	L-Carnitine	HMDB0000062	C7H15NO3
POS_163.0027_1.45	POS	163.003	1.45
POS_163.098_22.51_Dimethicone	POS	163.098	22.51	Dimethicone	HMDB0033532	C6H18OSi2
POS_163.1158_1.96_(S1)-Methoxy-3-heptanethiol	POS	163.116	1.96	(S1)-Methoxy-3-heptanethiol	HMDB0032380	C8H18OS
POS_163.133_13.02_(3R,7R)-1,3,7-Octanetriol	POS	163.133	13.02	(3R,7R)-1,3,7-Octanetriol	HMDB0033625	C8H18O3
POS_163.9784_1.67	POS	163.978	1.67
POS_163.9906_22.89	POS	163.991	22.89
POS_164.0089_1.62	POS	164.009	1.62
POS_164.1183_22.58	POS	164.118	22.58
POS_164.67_14.29	POS	164.67	14.29
POS_164.9307_1.57	POS	164.931	1.57
POS_165.0359_1.45	POS	165.036	1.45
POS_165.0549_4.82_Phenylpyruvic acid	POS	165.055	4.82	Phenylpyruvic acid	HMDB0000205	C9H8O3
POS_165.0771_22.48_L-Fucose	POS	165.077	22.48	L-Fucose	HMDB0000174	C6H12O5
POS_165.1124_9.8_1-Pyrimidinylpiperazine	POS	165.112	9.8	1-Pyrimidinylpiperazine	HMDB0061017	C8H12N4
POS_165.9674_1.69	POS	165.967	1.69
POS_165.9884_1.64	POS	165.988	1.64
POS_165.9913_22.88	POS	165.991	22.88
POS_166.0713_3.05_7-Methylguanine	POS	166.071	3.05	7-Methylguanine	HMDB0000897	C6H7N5O
POS_166.0866_9.1_L-Phenylalanine	POS	166.087	9.1	L-Phenylalanine	HMDB0000159	C9H11NO2
POS_166.1228_10.01_Pseudoephedrine	POS	166.123	10.01	Pseudoephedrine	HMDB0001943	C10H15NO
POS_166.9508_2.83	POS	166.951	2.83
POS_166.9866_1.45	POS	166.987	1.45
POS_167.0131_22.88	POS	167.013	22.88
POS_167.0222_1.75	POS	167.022	1.75
POS_167.0557_8.87_Arabinonic acid	POS	167.056	8.87	Arabinonic acid	HMDB0000539	C5H10O6
POS_167.0898_9.11_3-(4-Methyl-3-pentenyl)thiophene	POS	167.09	9.11	3-(4-Methyl-3-pentenyl)thiophene	HMDB0038183	C10H14S
POS_167.093_22.58_1-Deoxy-D-glucitol	POS	167.093	22.58	1-Deoxy-D-glucitol	HMDB0041500	C6H14O5
POS_168.0181_3.11	POS	168.018	3.11
POS_168.1232_8.89	POS	168.123	8.89
POS_169.046_1.45	POS	169.046	1.45
POS_169.0588_1.71_2,3-Diaminosalicylic acid	POS	169.059	1.71	2,3-Diaminosalicylic acid	HMDB0013159	C7H8N2O3
POS_169.0952_1.53_Pyridoxamine	POS	169.095	1.53	Pyridoxamine	HMDB0001431	C8H12N2O2
POS_170.0327_2.01	POS	170.033	2.01
POS_170.0419_1.64	POS	170.042	1.64
POS_170.0428_1.83_2-Furoylglycine	POS	170.043	1.83	2-Furoylglycine	HMDB0000439	C7H7NO4
POS_170.0621_1.74	POS	170.062	1.74
POS_170.0931_1.71_1-Methylhistidine	POS	170.093	1.71	1-Methylhistidine	HMDB0000001	C7H11N3O2
POS_171.0142_7.24	POS	171.014	7.24
POS_171.0265_3.35_Gallic acid	POS	171.026	3.35	Gallic acid	HMDB0005807	C7H6O5
POS_171.063_22.99_3,4-Dihydroxyphenylglycol	POS	171.063	22.99	3,4-Dihydroxyphenylglycol	HMDB0000318	C8H10O4
POS_171.113_10.11_Levetiracetam	POS	171.113	10.11	Levetiracetam	HMDB0015333	C8H14N2O2
POS_171.1494_14.12	POS	171.149	14.12
POS_171.9922_1.45	POS	171.992	1.45
POS_172.0309_2.01	POS	172.031	2.01
POS_172.097_10.81	POS	172.097	10.81
POS_172.1163_10.11_2,5-Dihydro-4,5-dimethyl-2-(2-methylpropyl)thiazole	POS	172.116	10.11	2,5-Dihydro-4,5-dimethyl-2-(2-methylpropyl)thiazole	HMDB0037159	C9H17NS
POS_172.1696_16.2_N,2,3-Trimethyl-2-(1-methylethyl)butanamide	POS	172.17	16.2	N,2,3-Trimethyl-2-(1-methylethyl)butanamide	HMDB0036195	C10H21NO
POS_172.9566_22.88	POS	172.957	22.88
POS_172.9848_2.32	POS	172.985	2.32
POS_173.0577_9.64_Hydantoin-5-propionic acid	POS	173.058	9.64	Hydantoin-5-propionic acid	HMDB0001212	C6H8N2O4
POS_173.0787_8.87_2-Octenedioic acid	POS	173.079	8.87	2-Octenedioic acid	HMDB0000341	C8H12O4
POS_173.0922_2.43_Glycylproline	POS	173.092	2.43	Glycylproline	HMDB0000721	C7H12N2O3
POS_173.1002_10.81_S-(3-Methyl-2-butenyl) 2-methylpropanethioate	POS	173.1	10.81	S-(3-Methyl-2-butenyl) 2-methylpropanethioate	HMDB0031699	C9H16OS
POS_174.0222_10.52	POS	174.022	10.52
POS_174.0249_1.45	POS	174.025	1.45
POS_174.0819_8.87	POS	174.082	8.87
POS_174.9917_2.88	POS	174.992	2.88
POS_175.0018_3.77	POS	175.002	3.77
POS_175.0368_2.11_1-Oxo-1H-2-benzopyran-3-carboxaldehyde	POS	175.037	2.11	1-Oxo-1H-2-benzopyran-3-carboxaldehyde	HMDB0030577	C10H6O3
POS_175.0902_10.49	POS	175.09	10.49
POS_175.0967_8.61_Suberic acid	POS	175.097	8.61	Suberic acid	HMDB0000893	C8H14O4
POS_175.1079_2.5_N-Acetylornithine	POS	175.108	2.5	N-Acetylornithine	HMDB0003357	C7H14N2O3
POS_175.1193_1.67_L-Arginine	POS	175.119	1.67	L-Arginine	HMDB0000517	C6H14N4O2
POS_176.0136_23.54	POS	176.014	23.54
POS_176.0377_5.14	POS	176.038	5.14
POS_176.0741_9.75	POS	176.074	9.75
POS_176.1001_5.78	POS	176.1	5.78
POS_176.1032_1.87_Citrulline	POS	176.103	1.87	Citrulline	HMDB0000904	C6H13N3O3
POS_176.1229_1.66	POS	176.123	1.66
POS_176.5625_1.9	POS	176.562	1.9
POS_177.0071_1.47	POS	177.007	1.47
POS_177.0245_2.86	POS	177.024	2.86
POS_177.0551_16.64_Herniarin	POS	177.055	16.64	Herniarin	HMDB0029758	C10H8O3
POS_177.1122_13.05	POS	177.112	13.05
POS_178.0596_3	POS	178.06	3
POS_178.1229_9.28_Phenmetrazine	POS	178.123	9.28	Phenmetrazine	HMDB0014968	C11H15NO
POS_178.1342_10.39_Bethanidine	POS	178.134	10.39	Bethanidine	HMDB0014362	C10H15N3
POS_179.0222_1.45	POS	179.022	1.45
POS_179.0916_22.48_Dibutyl disulfide	POS	179.092	22.48	Dibutyl disulfide	HMDB0029569	C8H18S2
POS_179.128_10.63	POS	179.128	10.63
POS_179.1374_10.39	POS	179.137	10.39
POS_179.9821_1.59	POS	179.982	1.59
POS_179.9827_1.61	POS	179.983	1.61
POS_180.1595_9.62	POS	180.16	9.62
POS_180.9047_1.59	POS	180.905	1.59
POS_180.9899_22.88	POS	180.99	22.88
POS_181.1086_22.51	POS	181.109	22.51
POS_181.9624_1.64	POS	181.962	1.64
POS_181.9885_22.88	POS	181.988	22.88
POS_182.058_2.46	POS	182.058	2.46
POS_182.0813_4.83_L-Tyrosine	POS	182.081	4.83	L-Tyrosine	HMDB0000158	C9H11NO3
POS_182.154_16.42_N-Ethyl trans-2-cis-6-nonadienamide	POS	182.154	16.42	N-Ethyl trans-2-cis-6-nonadienamide	HMDB0032273	C11H19NO
POS_182.1567_16.37	POS	182.157	16.37
POS_182.9854_22.86	POS	182.985	22.86
POS_182.9859_22.85	POS	182.986	22.85
POS_183.0784_10.49_2-Hydroxyfluorene	POS	183.078	10.49	2-Hydroxyfluorene	HMDB0013163	C13H10O
POS_183.1108_1.54	POS	183.111	1.54
POS_184.0737_1.79	POS	184.074	1.79
POS_184.0738_1.8	POS	184.074	1.8
POS_184.0946_1.94_Epinephrine	POS	184.095	1.94	Epinephrine	HMDB0000068	C9H13NO3
POS_184.1563_10.72	POS	184.156	10.72
POS_184.9857_22.79_Phosphohydroxypyruvic acid	POS	184.986	22.79	Phosphohydroxypyruvic acid	HMDB0001024	C3H5O7P
POS_185.0236_22.88	POS	185.024	22.88
POS_185.0326_1.71_5-Hydroxyisourate	POS	185.033	1.71	5-Hydroxyisourate	HMDB0030097	C5H4N4O4
POS_185.0423_1.56_3,4-Dihydroxymandelic acid	POS	185.042	1.56	3,4-Dihydroxymandelic acid	HMDB0001866	C8H8O5
POS_185.0771_1.79	POS	185.077	1.79
POS_185.9891_22.87	POS	185.989	22.87
POS_186.0166_1.78_Phosphoserine	POS	186.017	1.78	Phosphoserine	HMDB0000272	C3H8NO6P
POS_186.0361_1.72	POS	186.036	1.72
POS_186.1128_2.93_Pseudoecgonine	POS	186.113	2.93	Pseudoecgonine	HMDB0006348	C9H15NO3
POS_186.2218_16.58	POS	186.222	16.58
POS_186.9811_22.87_Bentoquatam	POS	186.981	22.87	Bentoquatam	HMDB0014657	Al2H8O6Si
POS_187.0005_3.03_2-Phosphoglyceric acid	POS	187	3.03	2-Phosphoglyceric acid	HMDB0000362	C3H7O7P
POS_187.0313_1.71	POS	187.031	1.71
POS_187.0579_8.82_Erinapyrone C	POS	187.058	8.82	Erinapyrone C	HMDB0041026	C8H10O5
POS_187.127_15.21	POS	187.127	15.21
POS_188.0709_10.01_Indoleacrylic acid	POS	188.071	10.01	Indoleacrylic acid	HMDB0000734	C11H9NO2
POS_188.1762_1.71_N1-Acetylspermidine	POS	188.176	1.71	N1-Acetylspermidine	HMDB0001276	C9H21N3O
POS_188.9786_22.87	POS	188.979	22.87
POS_189.0526_7.86_Isoplumbagin	POS	189.053	7.86	Isoplumbagin	HMDB0035291	C11H8O3
POS_189.0739_5.08_(Z)-1-(Methylthio)-5-phenyl-1-penten-3-yne	POS	189.074	5.08	(Z)-1-(Methylthio)-5-phenyl-1-penten-3-yne	HMDB0032688	C12H12S
POS_189.1604_1.75_N6,N6,N6-Trimethyl-L-lysine	POS	189.16	1.75	N6,N6,N6-Trimethyl-L-lysine	HMDB0001325	C9H20N2O2
POS_190.0024_1.45	POS	190.002	1.45
POS_190.09_10.59_S-Prenyl-L-cysteine	POS	190.09	10.59	S-Prenyl-L-cysteine	HMDB0012286	C8H15NO2S
POS_190.9124_1.62	POS	190.912	1.62
POS_190.9794_1.46	POS	190.979	1.46
POS_191.0323_1.79_Coumarin-4-carboxylic acid	POS	191.032	1.79	Coumarin-4-carboxylic acid	HMDB0032944	C10H6O4
POS_191.0407_1.65	POS	191.041	1.65
POS_191.0771_1.54	POS	191.077	1.54
POS_191.0915_8.73_3-Hydroxysuberic acid	POS	191.091	8.73	3-Hydroxysuberic acid	HMDB0000325	C8H14O5
POS_192.0148_2.01	POS	192.015	2.01
POS_192.0326_2.32	POS	192.033	2.32
POS_192.0692_10.22_N-Acetyl-L-methionine	POS	192.069	10.22	N-Acetyl-L-methionine	HMDB0011745	C7H13NO3S
POS_192.1019_14.01_5-Methoxytryptophol	POS	192.102	14.01	5-Methoxytryptophol	HMDB0001896	C11H13NO2
POS_192.1596_3.04	POS	192.16	3.04
POS_193.0023_2.88	POS	193.002	2.88
POS_193.0684_8.8_Quinic acid	POS	193.068	8.8	Quinic acid	HMDB0003072	C7H12O6
POS_193.0951_10.1_Oxoamide	POS	193.095	10.1	Oxoamide	HMDB0001004	C10H12N2O2
POS_193.1073_9.02_1,9-Nonanedithiol	POS	193.107	9.02	1,9-Nonanedithiol	HMDB0031710	C9H20S2
POS_193.1436_10.98	POS	193.144	10.98
POS_194.0335_1.64_Phosphocreatinine	POS	194.034	1.64	Phosphocreatinine	HMDB0041624	C4H8N3O4P
POS_194.0485_2.38	POS	194.048	2.38
POS_194.1178_8.97_(R)-N-Methylsalsolinol	POS	194.118	8.97	(R)-N-Methylsalsolinol	HMDB0003626	C11H15NO2
POS_195.1019_18.04_(R)-3-Hydroxy-5-phenylpentanoic acid	POS	195.102	18.04	(R)-3-Hydroxy-5-phenylpentanoic acid	HMDB0031517	C11H14O3
POS_195.1228_9.37_Tetraethylene glycol	POS	195.123	9.37	Tetraethylene glycol	HMDB0094708	C8H18O5
POS_195.9783_1.71	POS	195.978	1.71
POS_195.9937_22.88	POS	195.994	22.88
POS_196.1189_9.65	POS	196.119	9.65
POS_196.1264_9.37	POS	196.126	9.37
POS_196.1545_8.96	POS	196.155	8.96
POS_196.8581_1.62	POS	196.858	1.62
POS_196.8788_1.6	POS	196.879	1.6
POS_197.1268_9.41_2-Isopropyl-3,5-dimethoxy-6-methylpyrazine	POS	197.127	9.41	2-Isopropyl-3,5-dimethoxy-6-methylpyrazine	HMDB0029741	C10H16N2O2
POS_197.992_1.5	POS	197.992	1.5
POS_198.0012_23.58_Selenomethionine	POS	198.001	23.58	Selenomethionine	HMDB0003966	C5H11NO2Se
POS_198.0376_2.99_3-Hydroxy-2-methylpyridine-4,5-dicarboxylate	POS	198.038	2.99	3-Hydroxy-2-methylpyridine-4,5-dicarboxylate	HMDB0006955	C8H7NO5
POS_198.0876_2.39_N-Acetylhistidine	POS	198.088	2.39	N-Acetylhistidine	HMDB0032055	C8H11N3O3
POS_198.1281_12.13_2-(3-Phenylpropyl)pyridine	POS	198.128	12.13	2-(3-Phenylpropyl)pyridine	HMDB0036173	C14H15N
POS_198.9401_1.45_3-Bromosulfolane	POS	198.94	1.45	3-Bromosulfolane	HMDB0040457	C4H7BrO2S
POS_199.0409_2.99_3-Dechloroethylifosfamide	POS	199.041	2.99	3-Dechloroethylifosfamide	HMDB0013858	C5H12ClN2O2P
POS_199.1253_13.05_Tacrine	POS	199.125	13.05	Tacrine	HMDB0014526	C13H14N2
POS_199.1696_17.8_5-Dodecenoic acid	POS	199.17	17.8	5-Dodecenoic acid	HMDB0000529	C12H22O2
POS_200.0686_1.94_(S)-Isowillardiine	POS	200.069	1.94	(S)-Isowillardiine	HMDB0030376	C7H9N3O4
POS_200.0748_2.02_2-(4-Methyl-5-thiazolyl)ethyl propionate	POS	200.075	2.02	2-(4-Methyl-5-thiazolyl)ethyl propionate	HMDB0032424	C9H13NO2S
POS_200.201_19.62	POS	200.201	19.62
POS_200.2374_15.66	POS	200.237	15.66
POS_200.9728_1.3	POS	200.973	1.3
POS_200.9958_22.95_Octafluorocyclobutane	POS	200.996	22.95	Octafluorocyclobutane	HMDB0031292	C4F8
POS_201.0735_22.99_3,6-Dihydro-4-(4-methyl-3-pentenyl)-1,2-dithiin	POS	201.073	22.99	3,6-Dihydro-4-(4-methyl-3-pentenyl)-1,2-dithiin	HMDB0030009	C10H16S2
POS_201.0735_9.08_(Z)-3-(1-Formyl-1-propenyl)pentanedioic acid	POS	201.073	9.08	(Z)-3-(1-Formyl-1-propenyl)pentanedioic acid	HMDB0033091	C9H12O5
POS_203.0317_2.02_Bergaptol	POS	203.032	2.02	Bergaptol	HMDB0013679	C11H6O4
POS_203.0529_1.64_Ethyl aconitate	POS	203.053	1.64	Ethyl aconitate	HMDB0040275	C8H10O6
POS_203.1393_3.05_Alanyl-Isoleucine	POS	203.139	3.05	Alanyl-Isoleucine	HMDB0028690	C9H18N2O3
POS_203.1504_2.31_Asymmetric dimethylarginine	POS	203.15	2.31	Asymmetric dimethylarginine	HMDB0001539	C8H18N4O2
POS_203.2232_1.49_Spermine	POS	203.223	1.49	Spermine	HMDB0001256	C10H26N4
POS_204.0565_1.63	POS	204.056	1.63
POS_204.0868_8.91_1-Isothiocyanato-7-(methylthio)heptane	POS	204.087	8.91	1-Isothiocyanato-7-(methylthio)heptane	HMDB0038440	C9H17NS2
POS_204.1054_12.12	POS	204.105	12.12
POS_204.1232_3.06_L-Acetylcarnitine	POS	204.123	3.06	L-Acetylcarnitine	HMDB0000201	C9H17NO4
POS_204.1384_15.14_Crotamiton	POS	204.138	15.14	Crotamiton	HMDB0014410	C13H17NO
POS_204.9572_1.52	POS	204.957	1.52
POS_205.0288_2.84	POS	205.029	2.84
POS_205.0474_2.74	POS	205.047	2.74
POS_205.0684_1.76_3,5,6-Trihydroxy-5-(hydroxymethyl)-2-methoxy-2-cyclohexen-1-one	POS	205.068	1.76	3,5,6-Trihydroxy-5-(hydroxymethyl)-2-methoxy-2-cyclohexen-1-one	HMDB0041031	C8H12O6
POS_205.0916_10.76	POS	205.092	10.76
POS_205.0975_10.01_L-Tryptophan	POS	205.097	10.01	L-Tryptophan	HMDB0000929	C11H12N2O2
POS_205.1267_3.06_Hexyl 3-mercaptobutanoate	POS	205.127	3.06	Hexyl 3-mercaptobutanoate	HMDB0032327	C10H20O2S
POS_205.1438_15.44_(2xi,6xi)-7-Methyl-3-methylene-1,2,6,7-octanetetrol	POS	205.144	15.44	(2xi,6xi)-7-Methyl-3-methylene-1,2,6,7-octanetetrol	HMDB0033217	C10H20O4
POS_206.0558_1.79	POS	206.056	1.79
POS_206.1007_10.01_N-Methylcalystegine C1	POS	206.101	10.01	N-Methylcalystegine C1	HMDB0036394	C8H15NO5
POS_206.8863_1.64	POS	206.886	1.64
POS_207.0148_1.7	POS	207.015	1.7
POS_207.0177_22.87	POS	207.018	22.87
POS_207.0865_2.92_Diethyl tartrate	POS	207.087	2.92	Diethyl tartrate	HMDB0033584	C8H14O6
POS_207.1497_10.73_Agrocybenine	POS	207.15	10.73	Agrocybenine	HMDB0041445	C12H18N2O
POS_207.9885_2.04	POS	207.988	2.04
POS_207.9988_1.74	POS	207.999	1.74
POS_208.097_12.97_N-Acetyl-L-phenylalanine	POS	208.097	12.97	N-Acetyl-L-phenylalanine	HMDB0000512	C11H13NO3
POS_208.1531_10.74	POS	208.153	10.74
POS_208.8851_1.63	POS	208.885	1.63
POS_209.0688_10.1_Dihydrolipoate	POS	209.069	10.1	Dihydrolipoate	HMDB0012210	C8H16O2S2
POS_209.0922_9.09_L-Kynurenine	POS	209.092	9.09	L-Kynurenine	HMDB0000684	C10H12N2O3
POS_209.1023_9.32_Ethyl beta-D-glucopyranoside	POS	209.102	9.32	Ethyl beta-D-glucopyranoside	HMDB0029968	C8H16O6
POS_209.1385_10.3_5S,6S-epoxy-15R-hydroxy-ETE	POS	209.138	10.3	5S,6S-epoxy-15R-hydroxy-ETE	HMDB0062236	C9H20O5
POS_209.9868_2_Bismuth	POS	209.987	2	Bismuth	HMDB0002196	Bi
POS_210.1337_9.05_Minoxidil	POS	210.134	9.05	Minoxidil	HMDB0014494	C9H15N5O
POS_210.1418_10.31	POS	210.142	10.31
POS_210.1704_9.8	POS	210.17	9.8
POS_210.9406_2.32	POS	210.941	2.32
POS_211.112_18.48_1,3-Diphenyl-1-propanone	POS	211.112	18.48	1,3-Diphenyl-1-propanone	HMDB0032041	C15H14O
POS_212.1033_2.58_Zalcitabine	POS	212.103	2.58	Zalcitabine	HMDB0015078	C9H13N3O3
POS_212.1494_9.37_2-Heptyl-4,5-dimethylthiazole	POS	212.149	9.37	2-Heptyl-4,5-dimethylthiazole	HMDB0040092	C12H21NS
POS_212.8523_1.62	POS	212.852	1.62
POS_212.9566_1.84	POS	212.957	1.84
POS_213.0754_1.65_Vanillactic acid	POS	213.075	1.65	Vanillactic acid	HMDB0000913	C10H12O5
POS_213.1524_9.38	POS	213.152	9.38
POS_214.0114_2.99_L-Aspartyl-4-phosphate	POS	214.011	2.99	L-Aspartyl-4-phosphate	HMDB0012250	C4H8NO7P
POS_214.0512_2.08	POS	214.051	2.08
POS_214.0589_1.82	POS	214.059	1.82
POS_214.0903_15.92_2-(4-Methyl-5-thiazolyl)ethyl butanoate	POS	214.09	15.92	2-(4-Methyl-5-thiazolyl)ethyl butanoate	HMDB0032418	C10H15NO2S
POS_214.1806_15.21	POS	214.181	15.21
POS_214.2531_20.65	POS	214.253	20.65
POS_214.9177_1.45	POS	214.918	1.45
POS_215.016_3.03	POS	215.016	3.03
POS_215.0491_2.08_Sulfacetamide	POS	215.049	2.08	Sulfacetamide	HMDB0014772	C8H10N2O3S
POS_215.0892_22.95	POS	215.089	22.95
POS_215.0892_5.16	POS	215.089	5.16
POS_215.1256_10.97_5-Hexyltetrahydro-2-oxo-3-furancarboxylic acid	POS	215.126	10.97	5-Hexyltetrahydro-2-oxo-3-furancarboxylic acid	HMDB0030984	C11H18O4
POS_216.171_10.1_Diethylcarbamazine N-oxide	POS	216.171	10.1	Diethylcarbamazine N-oxide	HMDB0060817	C10H21N3O2
POS_216.1961_9.2	POS	216.196	9.2
POS_216.1963_14.48	POS	216.196	14.48
POS_216.9509_1.45	POS	216.951	1.45
POS_217.1049_9.37	POS	217.105	9.37
POS_218.1081_9.38	POS	218.108	9.38
POS_218.1387_8.82_Propionylcarnitine	POS	218.139	8.82	Propionylcarnitine	HMDB0000824	C10H19NO4
POS_218.1542_15.96_Ethoxyquin	POS	218.154	15.96	Ethoxyquin	HMDB0039531	C14H19NO
POS_218.9838_1.45	POS	218.984	1.45
POS_219.0269_1.63_Diphenyl disulfide	POS	219.027	1.63	Diphenyl disulfide	HMDB0031823	C12H10S2
POS_219.054_9.63_(E,E)-1-Chloro-3,11-tridecadiene-5,7,9-triyn-2-ol	POS	219.054	9.63	(E,E)-1-Chloro-3,11-tridecadiene-5,7,9-triyn-2-ol	HMDB0034007	C13H11ClO
POS_219.0976_3.05_Glutamylalanine	POS	219.098	3.05	Glutamylalanine	HMDB0003764	C8H14N2O5
POS_219.1083_9.44	POS	219.108	9.44
POS_219.1156_11.03_N-Acetylserotonin	POS	219.116	11.03	N-Acetylserotonin	HMDB0001238	C12H14N2O2
POS_219.123_9.26_3-Hydroxysebacic acid	POS	219.123	9.26	3-Hydroxysebacic acid	HMDB0000350	C10H18O5
POS_219.1577_15.95	POS	219.158	15.95
POS_219.9845_1.45	POS	219.984	1.45
POS_220.0307_1.63	POS	220.031	1.63
POS_220.1179_9.33_Pantothenic acid	POS	220.118	9.33	Pantothenic acid	HMDB0000210	C9H17NO5
POS_220.9348_1.52	POS	220.935	1.52
POS_221.0423_1.76_Dracunculin	POS	221.042	1.76	Dracunculin	HMDB0030789	C11H8O5
POS_221.1133_3.03_N-Acetyl-b-glucosaminylamine	POS	221.113	3.03	N-Acetyl-b-glucosaminylamine	HMDB0001104	C8H16N2O5
POS_221.122_9.46	POS	221.122	9.46
POS_221.1382_12.02	POS	221.138	12.02
POS_221.1384_13.02	POS	221.138	13.02
POS_221.1655_14.56_Prilocaine	POS	221.166	14.56	Prilocaine	HMDB0014888	C13H20N2O
POS_221.1862_2.02	POS	221.186	2.02
POS_221.64_13.09	POS	221.64	13.09
POS_222.0293_1.78	POS	222.029	1.78
POS_222.0456_1.79_S-(3-oxo-3-carboxy-n-propyl)cysteine	POS	222.046	1.79	S-(3-oxo-3-carboxy-n-propyl)cysteine	HMDB0002135	C7H11NO5S
POS_222.1702_15.42	POS	222.17	15.42
POS_222.9885_1.7	POS	222.988	1.7
POS_223.0334_1.79	POS	223.033	1.79
POS_223.0403_1.76_S-(2,5-Dimethyl-3-furanyl) 2-furancarbothioate	POS	223.04	1.76	S-(2,5-Dimethyl-3-furanyl) 2-furancarbothioate	HMDB0039585	C11H10O3S
POS_223.0751_1.63_L-Cystathionine	POS	223.075	1.63	L-Cystathionine	HMDB0000099	C7H14N2O4S
POS_223.0966_16.64_Monoisobutyl phthalic acid	POS	223.097	16.64	Monoisobutyl phthalic acid	HMDB0002056	C12H14O4
POS_223.1178_9.28_Isopropyl beta-D-glucoside	POS	223.118	9.28	Isopropyl beta-D-glucoside	HMDB0032705	C9H18O6
POS_223.1542_11.07	POS	223.154	11.07
POS_223.8769_1.71	POS	223.877	1.71
POS_223.9725_1.76_2-Bromo-1H-indole-3-carboxaldehyde	POS	223.972	1.76	2-Bromo-1H-indole-3-carboxaldehyde	HMDB0040147	C9H6BrNO
POS_223.9885_22.88	POS	223.988	22.88
POS_223.9921_1.72	POS	223.992	1.72
POS_224.0278_1.79	POS	224.028	1.79
POS_224.0589_2.21	POS	224.059	2.21
POS_224.1037_1.71_4-(Methylnitrosamino)-1-(1-oxido-3-pyridinyl)-1-butanone	POS	224.104	1.71	4-(Methylnitrosamino)-1-(1-oxido-3-pyridinyl)-1-butanone	HMDB0062375	C10H13N3O3
POS_224.1496_9.69_Neostigmine	POS	224.15	9.69	Neostigmine	HMDB0015472	C12H19N2O2
POS_224.1859_10.63	POS	224.186	10.63
POS_225.0914_17.82_4-Hydroxychalcone	POS	225.091	17.82	4-Hydroxychalcone	HMDB0032584	C15H12O2
POS_226.1288_9.31	POS	226.129	9.31
POS_226.1591_12.44_4,5-Dimethyl-2-octylthiazole	POS	226.159	12.44	4,5-Dimethyl-2-octylthiazole	HMDB0040093	C13H23NS
POS_226.1808_14.83	POS	226.181	14.83
POS_226.9521_1.54_2,5-Dichloro-4-oxohex-2-enedioate	POS	226.952	1.54	2,5-Dichloro-4-oxohex-2-enedioate	HMDB0060363	C6H4Cl2O5
POS_227.1039_10.99_Porphobilinogen	POS	227.104	10.99	Porphobilinogen	HMDB0000245	C10H14N2O4
POS_227.126_15.44_Allixin	POS	227.126	15.44	Allixin	HMDB0040705	C12H18O4
POS_228.1444_9.02	POS	228.144	9.02
POS_228.1959_16.17	POS	228.196	16.17
POS_228.2686_17.65	POS	228.269	17.65
POS_230.0958_2.43_Ergothioneine	POS	230.096	2.43	Ergothioneine	HMDB0003045	C9H15N3O2S
POS_230.2483_17.54	POS	230.248	17.54
POS_230.9907_2.88	POS	230.991	2.88
POS_231.0839_9.31	POS	231.084	9.31
POS_231.1204_10.3_Dicyclohexyl disulfide	POS	231.12	10.3	Dicyclohexyl disulfide	HMDB0041448	C12H22S2
POS_232.1295_2.09_Dexfenfluramine	POS	232.13	2.09	Dexfenfluramine	HMDB0015322	C12H16F3N
POS_232.1546_9.75_Isobutyryl-L-carnitine	POS	232.155	9.75	Isobutyryl-L-carnitine	HMDB0000736	C11H21NO4
POS_232.9282_1.45	POS	232.928	1.45
POS_233.0786_7.22_Cassiachromone	POS	233.079	7.22	Cassiachromone	HMDB0030813	C13H12O4
POS_233.0995_9.02_Glycerol 1-propanoate diacetate	POS	233.1	9.02	Glycerol 1-propanoate diacetate	HMDB0031640	C10H16O6
POS_233.1132_2.76_N2-Succinyl-L-ornithine	POS	233.113	2.76	N2-Succinyl-L-ornithine	HMDB0001199	C9H16N2O5
POS_233.9821_2.83	POS	233.982	2.83
POS_234.1029_9.02_Lomustine	POS	234.103	9.02	Lomustine	HMDB0015337	C9H16ClN3O2
POS_234.9612_1.45_(alpha-D-mannosyl)7-beta-D-mannosyl-diacetylchitobiosyl-L-asparagine, isoform B (protein)	POS	234.961	1.45	(alpha-D-mannosyl)7-beta-D-mannosyl-diacetylchitobiosyl-L-asparagine, isoform B (protein)	HMDB0062252	C7H7IO
POS_235.0219_1.95_4-[2,2'-Bithiophen-5-yl]-3-butyn-1-ol	POS	235.022	1.95	4-[2,2'-Bithiophen-5-yl]-3-butyn-1-ol	HMDB0034453	C12H10OS2
POS_235.0491_8.88	POS	235.049	8.88
POS_235.1176_8.06	POS	235.118	8.06
POS_235.1694_19.1_Valerenic acid	POS	235.169	19.1	Valerenic acid	HMDB0030016	C15H22O2
POS_235.1807_11.41_Lidocaine	POS	235.181	11.41	Lidocaine	HMDB0014426	C14H22N2O
POS_235.962_1.45	POS	235.962	1.45
POS_236.0252_1.79	POS	236.025	1.79
POS_236.1838_11.41	POS	236.184	11.41
POS_237.0204_1.79	POS	237.02	1.79
POS_237.0285_2.85	POS	237.029	2.85
POS_238.0457_1.68	POS	238.046	1.68
POS_238.1653_9.41	POS	238.165	9.41
POS_238.2013_10.93	POS	238.201	10.93
POS_239.1489_9.81	POS	239.149	9.81
POS_239.2119_17.27	POS	239.212	17.27
POS_240.1444_10.23	POS	240.144	10.23
POS_240.1525_9.81	POS	240.153	9.81
POS_240.1808_9.41_5-Ethyl-4-methyl-2-octylthiazole	POS	240.181	9.41	5-Ethyl-4-methyl-2-octylthiazole	HMDB0040095	C14H25NS
POS_241.1303_1.71_Anserine	POS	241.13	1.71	Anserine	HMDB0000194	C10H16N4O3
POS_241.1545_9.26_Pirbuterol	POS	241.155	9.26	Pirbuterol	HMDB0015407	C12H20N2O3
POS_241.184_9.37	POS	241.184	9.37
POS_241.9997_1.45	POS	242	1.45
POS_242.0998_9.33_Methocarbamol	POS	242.1	9.33	Methocarbamol	HMDB0014567	C11H15NO5
POS_242.2844_17.42	POS	242.284	17.42
POS_242.926_1.56	POS	242.926	1.56
POS_243.1518_13.05	POS	243.152	13.05
POS_243.2797_15.22	POS	243.28	15.22
POS_243.6532_13.09	POS	243.653	13.09
POS_244.0119_1.8	POS	244.012	1.8
POS_244.0931_2.99_Cytidine	POS	244.093	2.99	Cytidine	HMDB0000089	C9H13N3O5
POS_244.1546_10.36_Tiglylcarnitine	POS	244.155	10.36	Tiglylcarnitine	HMDB0002366	C12H21NO4
POS_245.0571_1.62	POS	245.057	1.62
POS_245.0607_2.25	POS	245.061	2.25
POS_245.0999_9.41_Flurbiprofen	POS	245.1	9.41	Flurbiprofen	HMDB0014850	C15H13FO2
POS_245.1363_11.08_Polyethylene, oxidized	POS	245.136	11.08	Polyethylene, oxidized	HMDB0032472	C12H20O5
POS_246.1527_15.25_Alanyl-Arginine	POS	246.153	15.25	Alanyl-Arginine	HMDB0028681	C9H19N5O3
POS_246.17_10.66_2-Methylbutyroylcarnitine	POS	246.17	10.66	2-Methylbutyroylcarnitine	HMDB0000378	C12H23NO4
POS_246.6065_16.66	POS	246.607	16.66
POS_247.0791_3.02	POS	247.079	3.02
POS_247.0928_2.23_5,6-Dihydrouridine	POS	247.093	2.23	5,6-Dihydrouridine	HMDB0000497	C9H14N2O6
POS_247.1153_9.17	POS	247.115	9.17
POS_248.1492_3.99_Hydroxybutyrylcarnitine	POS	248.149	3.99	Hydroxybutyrylcarnitine	HMDB0013127	C11H21NO5
POS_248.8713_1.6	POS	248.871	1.6
POS_249.0458_2.84_4-Methoxyphenylethanol sulfate	POS	249.046	2.84	4-Methoxyphenylethanol sulfate	HMDB0029229	C9H12O6S
POS_249.1172_11.19	POS	249.117	11.19
POS_249.1559_2	POS	249.156	2
POS_250.1594_2_Desmethylnortriptyline	POS	250.159	2	Desmethylnortriptyline	HMDB0060531	C18H19N
POS_250.1785_16.16_Alprenolol	POS	250.179	16.16	Alprenolol	HMDB0015004	C15H23NO2
POS_250.939_1.45	POS	250.939	1.45
POS_251.0315_1.66_(S)-Spirobrassinin	POS	251.031	1.66	(S)-Spirobrassinin	HMDB0035974	C11H10N2OS2
POS_252.1566_11.49	POS	252.157	11.49
POS_253.126_9.74_Cimetidine	POS	253.126	9.74	Cimetidine	HMDB0014644	C10H16N6S
POS_253.165_10.69	POS	253.165	10.69
POS_253.2639_18.5	POS	253.264	18.5
POS_254.0197_1.69	POS	254.02	1.69
POS_254.133_9.79	POS	254.133	9.79
POS_254.1348_9.78	POS	254.135	9.78
POS_254.1598_9.38	POS	254.16	9.38
POS_254.1961_10.31	POS	254.196	10.31
POS_254.2672_18.5	POS	254.267	18.5
POS_255.1594_15.85	POS	255.159	15.85
POS_255.1992_10.31_Lubiminol	POS	255.199	10.31	Lubiminol	HMDB0029604	C15H26O3
POS_256.0929_2.77_Ketorolac	POS	256.093	2.77	Ketorolac	HMDB0014608	C15H13NO3
POS_256.1756_9.81	POS	256.176	9.81
POS_257.004_1.78_6-O-phosphonato-D-glucono-1,5-lactone(2-)	POS	257.004	1.78	6-O-phosphonato-D-glucono-1,5-lactone(2-)	HMDB0062628	C6H9O9P
POS_257.0536_3.06	POS	257.054	3.06
POS_257.1789_9.81	POS	257.179	9.81
POS_257.9771_1.48	POS	257.977	1.48
POS_258.1103_1.9_Glycerophosphocholine	POS	258.11	1.9	Glycerophosphocholine	HMDB0000086	C8H20NO6P
POS_258.1799_9.81	POS	258.18	9.81
POS_258.8998_1.59	POS	258.9	1.59
POS_259.1142_1.85_1,1'-(Tetrahydro-6a-hydroxy-2,3a,5-trimethylfuro[2,3-d]-1,3-dioxole-2,5-diyl)bis-ethanone	POS	259.114	1.85	1,1'-(Tetrahydro-6a-hydroxy-2,3a,5-trimethylfuro[2,3-d]-1,3-dioxole-2,5-diyl)bis-ethanone	HMDB0032527	C12H18O6
POS_259.9856_1.79	POS	259.986	1.79
POS_261.0317_1.62_Cyclophosphamide	POS	261.032	1.62	Cyclophosphamide	HMDB0014672	C7H15Cl2N2O2P
POS_261.1309_9.81_Glycerol tripropanoate	POS	261.131	9.81	Glycerol tripropanoate	HMDB0032857	C12H20O6
POS_261.9288_1.74	POS	261.929	1.74
POS_262.1292_3.84_Methylmalonylcarnitine	POS	262.129	3.84	Methylmalonylcarnitine	HMDB0013133	C11H19NO6
POS_262.1344_9.81	POS	262.134	9.81
POS_262.1439_19.24	POS	262.144	19.24
POS_262.1649_8.89_hydroxyisovaleroyl carnitine	POS	262.165	8.89	hydroxyisovaleroyl carnitine	HMDB0062555	C12H23NO5
POS_263.0528_2.99_Mannitol 1-phosphate	POS	263.053	2.99	Mannitol 1-phosphate	HMDB0001530	C6H15O9P
POS_263.1355_9.81_L-phenylalanyl-L-proline	POS	263.135	9.81	L-phenylalanyl-L-proline	HMDB0011177	C14H18N2O3
POS_263.1475_3.58_Phaseolic acid	POS	263.147	3.58	Phaseolic acid	HMDB0031897	C12H22O6
POS_264.1192_2.04	POS	264.119	2.04
POS_264.1497_2.01	POS	264.15	2.01
POS_264.8455_1.62	POS	264.846	1.62
POS_265.1646_13.04_Hexyl glucoside	POS	265.165	13.04	Hexyl glucoside	HMDB0031688	C12H24O6
POS_266.1732_14.84_Oxprenolol	POS	266.173	14.84	Oxprenolol	HMDB0015520	C15H23NO3
POS_267.0586_4.53_Methoxybrassinin	POS	267.059	4.53	Methoxybrassinin	HMDB0033351	C12H14N2OS2
POS_267.123_16.56_Nevirapine	POS	267.123	16.56	Nevirapine	HMDB0014383	C15H14N4O
POS_267.144_10.79	POS	267.144	10.79
POS_267.1441_22.55	POS	267.144	22.55
POS_267.1725_19.14_Atenolol	POS	267.173	19.14	Atenolol	HMDB0001924	C14H22N2O3
POS_267.1804_11.39	POS	267.18	11.39
POS_267.6175_18.83	POS	267.618	18.83
POS_268.0516_2.43	POS	268.052	2.43
POS_268.104_8.82_Adenosine	POS	268.104	8.82	Adenosine	HMDB0000050	C10H13N5O4
POS_268.1474_10.62	POS	268.147	10.62
POS_268.1755_10.18	POS	268.175	10.18
POS_268.2118_11.08	POS	268.212	11.08
POS_268.8414_1.61	POS	268.841	1.61
POS_269.088_8.82_Inosine	POS	269.088	8.82	Inosine	HMDB0000195	C10H12N4O5
POS_269.0995_22.02_Benzo[a]pyrene-9,10-oxide	POS	269.099	22.02	Benzo[a]pyrene-9,10-oxide	HMDB0060090	C20H12O
POS_269.1063_8.84_Moclobemide	POS	269.106	8.84	Moclobemide	HMDB0015302	C13H17ClN2O2
POS_269.1958_9.64	POS	269.196	9.64
POS_270.0862_8.82	POS	270.086	8.82
POS_270.0914_8.83	POS	270.091	8.83
POS_270.103_22.04	POS	270.103	22.04
POS_270.1064_20.4	POS	270.106	20.4
POS_270.1547_9.79_2-(4-Methyl-5-thiazolyl)ethyl octanoate	POS	270.155	9.79	2-(4-Methyl-5-thiazolyl)ethyl octanoate	HMDB0032423	C14H23NO2S
POS_270.1917_10.69	POS	270.192	10.69
POS_270.1984_9.67	POS	270.198	9.67
POS_270.3157_18.72_Octadecylamine	POS	270.316	18.72	Octadecylamine	HMDB0029586	C18H39N
POS_271.079_17.76_Phenylglucuronide	POS	271.079	17.76	Phenylglucuronide	HMDB0059806	C12H14O7
POS_271.0929_8.82_3,5-Dimethoxy-2,7-phenanthrenediol	POS	271.093	8.82	3,5-Dimethoxy-2,7-phenanthrenediol	HMDB0031612	C16H14O4
POS_271.1301_11.38_N-Desmethylpromazine	POS	271.13	11.38	N-Desmethylpromazine	HMDB0013939	C16H18N2S
POS_271.2002_9.49	POS	271.2	9.49
POS_271.2265_19.06_3-Oxohexadecanoic acid	POS	271.226	19.06	3-Oxohexadecanoic acid	HMDB0010733	C16H30O3
POS_271.9166_22.88	POS	271.917	22.88
POS_272.1705_9.46_Arginyl-Proline	POS	272.171	9.46	Arginyl-Proline	HMDB0028717	C11H21N5O3
POS_272.1861_15.85	POS	272.186	15.85
POS_272.2587_18.03	POS	272.259	18.03
POS_272.2951_17.53	POS	272.295	17.53
POS_272.9444_1.53	POS	272.944	1.53
POS_272.9785_1.89	POS	272.978	1.89
POS_273.1212_1.97_(2S,4R)-4-(9H-Pyrido[3,4-b]indol-1-yl)-1,2,4-butanetriol	POS	273.121	1.97	(2S,4R)-4-(9H-Pyrido[3,4-b]indol-1-yl)-1,2,4-butanetriol	HMDB0035191	C15H16N2O3
POS_273.2984_17.5	POS	273.298	17.5
POS_274.1701_11.53	POS	274.17	11.53
POS_274.6715_11.53	POS	274.671	11.53
POS_274.8743_1.63	POS	274.874	1.63
POS_275.1103_9.79_Glutaminyl-Glutamate	POS	275.11	9.79	Glutaminyl-Glutamate	HMDB0028796	C10H16N3O6
POS_275.147_10.69_Glutamyl-Lysine	POS	275.147	10.69	Glutamyl-Lysine	HMDB0028824	C11H20N3O5
POS_275.1729_11.52_Glutaminyl-Lysine	POS	275.173	11.52	Glutaminyl-Lysine	HMDB0028802	C11H22N4O4
POS_276.0017_1.68	POS	276.002	1.68
POS_276.1194_2.07_Norophthalmic acid	POS	276.119	2.07	Norophthalmic acid	HMDB0005766	C10H17N3O6
POS_276.1444_8.84_Glutarylcarnitine	POS	276.144	8.84	Glutarylcarnitine	HMDB0013130	C12H21NO6
POS_276.2687_17.6	POS	276.269	17.6
POS_277.1048_9.81_Gamma Glutamylglutamic acid	POS	277.105	9.81	Gamma Glutamylglutamic acid	HMDB0011737	C10H16N2O7
POS_277.1261_9.45_Triethyl citrate	POS	277.126	9.45	Triethyl citrate	HMDB0034263	C12H20O7
POS_277.1802_19.24_Cyclandelate	POS	277.18	19.24	Cyclandelate	HMDB0015586	C17H24O3
POS_278.1079_9.81	POS	278.108	9.81
POS_278.1291_9.45_Arginyl-Cysteine	POS	278.129	9.45	Arginyl-Cysteine	HMDB0028706	C9H19N5O3S
POS_278.1832_19.25_N-Acetylprocainamide	POS	278.183	19.25	N-Acetylprocainamide	HMDB0041944	C15H23N3O2
POS_278.6101_17.78	POS	278.61	17.78
POS_279.0858_1.74	POS	279.086	1.74
POS_279.1441_8.2_Pentoxifylline	POS	279.144	8.2	Pentoxifylline	HMDB0014944	C13H18N4O3
POS_279.1589_19.79_Alpha-CEHC	POS	279.159	19.79	Alpha-CEHC	HMDB0001518	C16H22O4
POS_280.0922_1.88	POS	280.092	1.88
POS_280.8199_1.62	POS	280.82	1.62
POS_281.1378_17.15_Artabsinolide A	POS	281.138	17.15	Artabsinolide A	HMDB0035620	C15H20O5
POS_282.0491_2.99	POS	282.049	2.99
POS_282.1911_9.94	POS	282.191	9.94
POS_282.2794_19.91_Oleamide	POS	282.279	19.91	Oleamide	HMDB0002117	C18H35NO
POS_282.6832_11.52	POS	282.683	11.52
POS_283.1755_10.17_Hexaethylene glycol	POS	283.175	10.17	Hexaethylene glycol	HMDB0061822	C12H26O7
POS_283.263_19.97_Oleic acid	POS	283.263	19.97	Oleic acid	HMDB0000207	C18H34O2
POS_284.0989_8.83_Guanosine	POS	284.099	8.83	Guanosine	HMDB0000133	C10H13N5O5
POS_284.1711_10.61_Oxtriphylline	POS	284.171	10.61	Oxtriphylline	HMDB0015415	C12H21N5O3
POS_284.1784_10.17	POS	284.178	10.17
POS_284.2068_9.88	POS	284.207	9.88
POS_284.2951_21.42_Octadecanamide	POS	284.295	21.42	Octadecanamide	HMDB0034146	C18H37NO
POS_284.8158_1.62	POS	284.816	1.62
POS_285.0947_17.86_p-Cresol glucuronide	POS	285.095	17.86	p-Cresol glucuronide	HMDB0011686	C13H16O7
POS_285.1024_8.82	POS	285.102	8.82
POS_285.1282_2.01	POS	285.128	2.01
POS_285.1341_16.66_2-Phenylethyl beta-D-glucopyranoside	POS	285.134	16.66	2-Phenylethyl beta-D-glucopyranoside	HMDB0029819	C14H20O6
POS_285.1611_11.53_Tropicamide	POS	285.161	11.53	Tropicamide	HMDB0014947	C17H20N2O2
POS_285.174_10.65_6,7-Dihydro-4-(hydroxymethyl)-2-(p-hydroxyphenethyl)-7-methyl-5H-2-pyrindinium	POS	285.174	10.65	6,7-Dihydro-4-(hydroxymethyl)-2-(p-hydroxyphenethyl)-7-methyl-5H-2-pyrindinium	HMDB0033483	C18H22NO2
POS_285.1801_10.16	POS	285.18	10.16
POS_285.2104_9.81	POS	285.21	9.81
POS_286.1375_16.76_Glycylprolylhydroxyproline	POS	286.137	16.76	Glycylprolylhydroxyproline	HMDB0002171	C12H19N3O5
POS_286.2119_9.81	POS	286.212	9.81
POS_287.0149_1.64	POS	287.015	1.64
POS_287.1781_12.82_10-alpha-methoxy-9,10-dihydrolysergol	POS	287.178	12.82	10-alpha-methoxy-9,10-dihydrolysergol	HMDB0060995	C17H22N2O2
POS_287.6795_13.11	POS	287.68	13.11
POS_289.1258_10.58_2-(4-Methyl-1,3-pentadienyl)anthraquinone	POS	289.126	10.58	2-(4-Methyl-1,3-pentadienyl)anthraquinone	HMDB0040915	C20H16O2
POS_289.1626_11.33_Arginyl-Asparagine	POS	289.163	11.33	Arginyl-Asparagine	HMDB0028704	C10H20N6O4
POS_290.1348_3.08_Ophthalmic acid	POS	290.135	3.08	Ophthalmic acid	HMDB0005765	C11H19N3O6
POS_290.2841_17.83	POS	290.284	17.83
POS_290.8483_1.64	POS	290.848	1.64
POS_290.9767_1.7	POS	290.977	1.7
POS_291.0703_8.83_Isoprothiolane	POS	291.07	8.83	Isoprothiolane	HMDB0031779	C12H18O4S2
POS_291.2531_19.72	POS	291.253	19.72
POS_291.9498_2.01	POS	291.95	2.01
POS_291.9756_1.68	POS	291.976	1.68
POS_292.8468_1.63	POS	292.847	1.63
POS_293.0998_9.46_Edetic Acid	POS	293.1	9.46	Edetic Acid	HMDB0015109	C10H16N2O8
POS_293.1432_11.54	POS	293.143	11.54
POS_293.1539_9.62	POS	293.154	9.62
POS_294.8443_1.63	POS	294.844	1.63
POS_294.9394_1.54	POS	294.939	1.54
POS_295.0663_4.41	POS	295.066	4.41
POS_295.0664_4.44	POS	295.066	4.44
POS_296.0663_1.89_5-Aminoimidazole ribonucleotide	POS	296.066	1.89	5-Aminoimidazole ribonucleotide	HMDB0001235	C8H14N3O7P
POS_296.1701_11.54_Tertatolol	POS	296.17	11.54	Tertatolol	HMDB0042026	C16H25NO2S
POS_296.1832_11.68_Esmolol	POS	296.183	11.68	Esmolol	HMDB0014333	C16H25NO4
POS_296.6846_11.68	POS	296.685	11.68
POS_296.9208_1.72	POS	296.921	1.72
POS_297.1544_9.91	POS	297.154	9.91
POS_297.1857_11.68_17a-Ethynylestradiol	POS	297.186	11.68	17a-Ethynylestradiol	HMDB0001926	C20H24O2
POS_297.1906_11.06	POS	297.191	11.06
POS_297.2427_20.01_13S-hydroxyoctadecadienoic acid	POS	297.243	20.01	13S-hydroxyoctadecadienoic acid	HMDB0004667	C18H32O3
POS_297.6872_11.67	POS	297.687	11.67
POS_298.0968_9.91_5'-Methylthioadenosine	POS	298.097	9.91	5'-Methylthioadenosine	HMDB0001173	C11H15N5O3S
POS_298.1859_9.8_2-(4-Methyl-5-thiazolyl)ethyl decanoate	POS	298.186	9.8	2-(4-Methyl-5-thiazolyl)ethyl decanoate	HMDB0032419	C16H27NO2S
POS_298.2228_10.69	POS	298.223	10.69
POS_298.3468_20.49	POS	298.347	20.49
POS_300.2019_10.17	POS	300.202	10.17
POS_300.29_19.06_Sphingosine	POS	300.29	19.06	Sphingosine	HMDB0000252	C18H37NO2
POS_300.3374_15.28	POS	300.337	15.28
POS_301.1022_2.01	POS	301.102	2.01
POS_301.205_10.17	POS	301.205	10.17
POS_302.2063_10.17	POS	302.206	10.17
POS_302.9886_1.73	POS	302.989	1.73
POS_303.1414_9.84_Histidinyl-Phenylalanine	POS	303.141	9.84	Histidinyl-Phenylalanine	HMDB0028892	C15H18N4O3
POS_303.1912_12.36_2-Hydroxyestradiol-3-methyl ether	POS	303.191	12.36	2-Hydroxyestradiol-3-methyl ether	HMDB0000380	C19H26O3
POS_304.1764_16.32_Pimelylcarnitine	POS	304.176	16.32	Pimelylcarnitine	HMDB0013328	C14H25NO6
POS_304.2998_19.24	POS	304.3	19.24
POS_304.6965_11.7	POS	304.697	11.7
POS_305.0017_1.69	POS	305.002	1.69
POS_305.1573_10.17	POS	305.157	10.17
POS_306.0754_2.45_Cepharadione A	POS	306.075	2.45	Cepharadione A	HMDB0034364	C18H11NO4
POS_306.0937_1.92_Ascorbigen	POS	306.094	1.92	Ascorbigen	HMDB0029839	C15H15NO6
POS_306.1603_10.17_Arginyl-Methionine	POS	306.16	10.17	Arginyl-Methionine	HMDB0028715	C11H23N5O3S
POS_306.3071_19.27	POS	306.307	19.27
POS_306.9513_1.7	POS	306.951	1.7
POS_307.0439_8.87_2-(3,4-Dihydroxybenzoyloxy)-4,6-dihydroxybenzoate	POS	307.044	8.87	2-(3,4-Dihydroxybenzoyloxy)-4,6-dihydroxybenzoate	HMDB0059651	C14H10O8
POS_307.0831_4.85_(-)-Epigallocatechin	POS	307.083	4.85	(-)-Epigallocatechin	HMDB0038361	C15H14O7
POS_307.1742_11.66_1-(beta-D-Glucopyranosyloxy)-3-octanone	POS	307.174	11.66	1-(beta-D-Glucopyranosyloxy)-3-octanone	HMDB0031315	C14H26O7
POS_307.3098_19.03	POS	307.31	19.03
POS_307.8381_1.71	POS	307.838	1.71
POS_308.0816_4.82	POS	308.082	4.82
POS_308.091_2.84_Glutathione	POS	308.091	2.84	Glutathione	HMDB0000125	C10H17N3O6S
POS_308.2797_19.71	POS	308.28	19.71
POS_308.9494_1.72	POS	308.949	1.72
POS_309.0949_2.83_4R,5R,6S-Trihydroxy-2-hydroxymethyl-2-cyclohexen-1-one 6-(2-hydroxy-6-methylbenzoate)	POS	309.095	2.83	4R,5R,6S-Trihydroxy-2-hydroxymethyl-2-cyclohexen-1-one 6-(2-hydroxy-6-methylbenzoate)	HMDB0040692	C15H16O7
POS_309.1906_13.12_(R)-1-O-b-D-glucopyranosyl-1,3-octanediol	POS	309.191	13.12	(R)-1-O-b-D-glucopyranosyl-1,3-octanediol	HMDB0029362	C14H28O7
POS_309.6925_13.14	POS	309.692	13.14
POS_310.3107_20.55_N-Hexadecanoylpyrrolidine	POS	310.311	20.55	N-Hexadecanoylpyrrolidine	HMDB0032740	C20H39NO
POS_311.0405_3.81_Diflubenzuron	POS	311.041	3.81	Diflubenzuron	HMDB0031778	C14H9ClF2N2O2
POS_311.1698_11.35_Sinapine	POS	311.17	11.35	Sinapine	HMDB0029379	C16H24NO5
POS_311.2064_11.68	POS	311.206	11.68
POS_312.2017_10.64	POS	312.202	10.64
POS_312.2381_11.41	POS	312.238	11.41
POS_314.0753_2.07_Phosphoribosylformylglycineamidine	POS	314.075	2.07	Phosphoribosylformylglycineamidine	HMDB0000999	C8H16N3O8P
POS_314.1809_10.16	POS	314.181	10.16
POS_314.2175_11.02	POS	314.217	11.02
POS_315.1561_11.69_Menadiol dibutyrate	POS	315.156	11.69	Menadiol dibutyrate	HMDB0032726	C19H22O4
POS_315.1746_20.47	POS	315.175	20.47
POS_315.2207_11.02_2-Undecyl-4(1H)-quinolinone N-oxide	POS	315.221	11.02	2-Undecyl-4(1H)-quinolinone N-oxide	HMDB0032995	C20H28NO2
POS_315.6875_11.71	POS	315.688	11.71
POS_316.1965_9.85	POS	316.197	9.85
POS_316.2126_10.68	POS	316.213	10.68
POS_317.1882_11.58	POS	317.188	11.58
POS_317.1888_12.64	POS	317.189	12.64
POS_318.1198_4.84	POS	318.12	4.84
POS_318.1653_11.69_Arbutamine	POS	318.165	11.69	Arbutamine	HMDB0015234	C18H23NO4
POS_318.1914_17.34	POS	318.191	17.34
POS_318.1964_11.83_Terodiline hydrochloride	POS	318.196	11.83	Terodiline hydrochloride	HMDB0042025	C20H28ClN
POS_318.3158_20.4	POS	318.316	20.4
POS_318.6977_11.83	POS	318.698	11.83
POS_319.1366_10.16_Asparaginyl-Tryptophan	POS	319.137	10.16	Asparaginyl-Tryptophan	HMDB0028742	C15H18N4O4
POS_319.173_11.01	POS	319.173	11.01
POS_319.1989_11.83	POS	319.199	11.83
POS_319.6781_10.26	POS	319.678	10.26
POS_321.1308_10.17_Mycophenolic acid	POS	321.131	10.17	Mycophenolic acid	HMDB0015159	C17H20O6
POS_321.1523_9.84_Valproic acid glucuronide	POS	321.152	9.84	Valproic acid glucuronide	HMDB0000901	C14H24O8
POS_322.1072_9.63_L-L-Homoglutathione	POS	322.107	9.63	L-L-Homoglutathione	HMDB0029395	C11H19N3O6S
POS_322.1347_10.16	POS	322.135	10.16
POS_322.1551_9.83_Famciclovir	POS	322.155	9.83	Famciclovir	HMDB0014570	C14H19N5O4
POS_322.1802_18.45	POS	322.18	18.45
POS_323.0692_8.85_L-gamma-Glutamyl-S-allylthio-L-cysteine	POS	323.069	8.85	L-gamma-Glutamyl-S-allylthio-L-cysteine	HMDB0038515	C11H18N2O5S2
POS_323.1845_16.54_Zeranol	POS	323.185	16.54	Zeranol	HMDB0032702	C18H26O5
POS_323.8661_13.52	POS	323.866	13.52
POS_323.9404_1.72	POS	323.94	1.72
POS_324.0595_2.65_Cytidine monophosphate	POS	324.06	2.65	Cytidine monophosphate	HMDB0000095	C9H14N3O8P
POS_324.1963_18.81	POS	324.196	18.81
POS_325.1855_11.87	POS	325.185	11.87
POS_325.2037_12.49_Lactapiperanol D	POS	325.204	12.49	Lactapiperanol D	HMDB0033631	C18H28O5
POS_326.2171_10.05_Farnesylcysteine	POS	326.217	10.05	Farnesylcysteine	HMDB0011627	C18H31NO2S
POS_326.3778_22.42	POS	326.378	22.42
POS_326.7094_11.84	POS	326.709	11.84
POS_326.8881_1.57	POS	326.888	1.57
POS_327.0797_4.63	POS	327.08	4.63
POS_327.2016_10.47_2-Dodecylbenzenesulfonic acid	POS	327.202	10.47	2-Dodecylbenzenesulfonic acid	HMDB0031031	C18H30O3S
POS_327.211_11.84_Ajmaline	POS	327.211	11.84	Ajmaline	HMDB0015495	C20H26N2O2
POS_327.2715_19.91	POS	327.272	19.91
POS_327.8437_12.57	POS	327.844	12.57
POS_328.178_12.58	POS	328.178	12.58
POS_328.1964_10.79	POS	328.196	10.79
POS_328.2047_10.48	POS	328.205	10.48
POS_328.2128_11.84	POS	328.213	11.84
POS_328.2327_10.23	POS	328.233	10.23
POS_328.2385_16.9_(4Z,7Z,10Z,13Z,16Z,19Z)-docosahexaenoate	POS	328.238	16.9	(4Z,7Z,10Z,13Z,16Z,19Z)-docosahexaenoate	HMDB0062579	C22H31O2
POS_328.385_22.57	POS	328.385	22.57
POS_329.1596_20.41_Cymorcin monoglucoside	POS	329.16	20.41	Cymorcin monoglucoside	HMDB0029777	C16H24O7
POS_329.1868_11.84_Labetalol	POS	329.187	11.84	Labetalol	HMDB0014736	C19H24N2O3
POS_329.2065_10.5_Megestrol	POS	329.207	10.5	Megestrol	HMDB0014495	C21H28O3
POS_329.6884_11.85	POS	329.688	11.85
POS_330.1632_20.39	POS	330.163	20.39
POS_330.1902_11.84	POS	330.19	11.84
POS_331.2041_13.21	POS	331.204	13.21
POS_331.7057_13.17	POS	331.706	13.17
POS_332.2333_14.14	POS	332.233	14.14
POS_332.3314_21.71	POS	332.331	21.71
POS_332.5618_3.68	POS	332.562	3.68
POS_333.1522_10.75_Glutaminyl-Tryptophan	POS	333.152	10.75	Glutaminyl-Tryptophan	HMDB0028808	C16H20N4O4
POS_333.3345_21.75	POS	333.334	21.75
POS_333.7169_12.5	POS	333.717	12.5
POS_334.3379_21.74	POS	334.338	21.74
POS_335.2224_11.84_15-Keto-13,14-dihydroprostaglandin A2	POS	335.222	11.84	15-Keto-13,14-dihydroprostaglandin A2	HMDB0001244	C20H30O4
POS_335.3408_21.54	POS	335.341	21.54
POS_335.7245_11.84	POS	335.724	11.84
POS_336.2257_11.84_9-peroxy-5Z,7E,11Z,14Z-eicosatetraenoate	POS	336.226	11.84	9-peroxy-5Z,7E,11Z,14Z-eicosatetraenoate	HMDB0060098	C20H31O4
POS_336.3104_21.58	POS	336.31	21.58
POS_336.3264_21.58_Pipericine	POS	336.326	21.58	Pipericine	HMDB0031678	C22H41NO
POS_337.1693_11.84_N2-Fructopyranosylarginine	POS	337.169	11.84	N2-Fructopyranosylarginine	HMDB0041541	C12H24N4O7
POS_337.7001_11.85	POS	337.7	11.85
POS_338.2234_19.41	POS	338.223	19.41
POS_338.3419_19.81	POS	338.342	19.81
POS_338.3439_19.81	POS	338.344	19.81
POS_338.5414_13.55	POS	338.541	13.55
POS_339.0578_2.01_Imidazoleacetic acid ribotide	POS	339.058	2.01	Imidazoleacetic acid ribotide	HMDB0006032	C10H15N2O9P
POS_339.2017_12.07_Aspidospermatine	POS	339.202	12.07	Aspidospermatine	HMDB0030358	C21H26N2O2
POS_340.1782_11.85	POS	340.178	11.85
POS_340.2094_11.96	POS	340.209	11.96
POS_340.3575_19.06_Docosanamide	POS	340.358	19.06	Docosanamide	HMDB0000583	C22H45NO
POS_340.7111_11.96	POS	340.711	11.96
POS_340.7238_11.85	POS	340.724	11.85
POS_341.1807_10.43	POS	341.181	10.43
POS_341.1956_16.65_Pentamidine	POS	341.196	16.65	Pentamidine	HMDB0014876	C19H24N4O2
POS_341.2119_11.95_Canrenone	POS	341.212	11.95	Canrenone	HMDB0003033	C22H28O3
POS_341.2168_11.42	POS	341.217	11.42
POS_341.2246_11.59_14,19-Dihydroaspidospermatine	POS	341.225	11.59	14,19-Dihydroaspidospermatine	HMDB0030359	C21H28N2O2
POS_342.2121_10.16	POS	342.212	10.16
POS_342.2482_11.02	POS	342.248	11.02
POS_342.8625_1.6	POS	342.863	1.6
POS_343.2862_17.53	POS	343.286	17.53
POS_343.295_16.93	POS	343.295	16.93
POS_343.7875_18.27	POS	343.788	18.27
POS_343.9474_1.8	POS	343.947	1.8
POS_344.0585_4.25	POS	344.058	4.25
POS_344.228_10.47	POS	344.228	10.47
POS_344.2795_17.29_Dodecanoylcarnitine	POS	344.279	17.29	Dodecanoylcarnitine	HMDB0002250	C19H37NO4
POS_345.2313_10.47_5(6)-Pentyl-1,4-dioxan-2-one	POS	345.231	10.47	5(6)-Pentyl-1,4-dioxan-2-one	HMDB0037146	C18H32O6
POS_345.6873_11.84	POS	345.687	11.84
POS_345.8903_1.74	POS	345.89	1.74
POS_346.2328_10.47	POS	346.233	10.47
POS_347.168_10.15_(1R,3S,4S,6R)-6,9-Dihydroxyfenchone 6-O-b-D-glucoside	POS	347.168	10.15	(1R,3S,4S,6R)-6,9-Dihydroxyfenchone 6-O-b-D-glucoside	HMDB0033222	C16H26O8
POS_347.1985_12	POS	347.199	12
POS_347.2172_12.6_Cortexolone	POS	347.217	12.6	Cortexolone	HMDB0000015	C21H30O4
POS_347.2355_10.47	POS	347.236	10.47
POS_347.7146_11.73	POS	347.715	11.73
POS_347.7166_12.65	POS	347.717	12.65
POS_348.0701_3.06_Adenosine monophosphate	POS	348.07	3.06	Adenosine monophosphate	HMDB0000045	C10H14N5O7P
POS_348.1946_12.65_Murrayazolinol	POS	348.195	12.65	Murrayazolinol	HMDB0038827	C23H25NO2
POS_348.7223_11.97	POS	348.722	11.97
POS_348.8075_1.61	POS	348.808	1.61
POS_349.0551_3.06_Inosinic acid	POS	349.055	3.06	Inosinic acid	HMDB0000175	C10H13N4O8P
POS_349.1351_18.74_Torasemide	POS	349.135	18.74	Torasemide	HMDB0014359	C16H20N4O3S
POS_349.1831_10.47_Foeniculoside VIII	POS	349.183	10.47	Foeniculoside VIII	HMDB0033009	C16H28O8
POS_349.2243_11.97	POS	349.224	11.97
POS_350.1864_10.47_Demethoxyfumitremorgin C	POS	350.186	10.47	Demethoxyfumitremorgin C	HMDB0029565	C21H23N3O2
POS_350.2267_11.97	POS	350.227	11.97
POS_351.1033_3_Penicillin V	POS	351.103	3	Penicillin V	HMDB0014561	C16H18N2O5S
POS_351.189_10.47	POS	351.189	10.47
POS_351.1951_18.79	POS	351.195	18.79
POS_351.2001_11.97_trans-p-Menthane-1,7,8-triol 8-glucoside	POS	351.2	11.97	trans-p-Menthane-1,7,8-triol 8-glucoside	HMDB0034784	C16H30O8
POS_351.7015_11.97	POS	351.702	11.97
POS_352.1179_1.89_Oxoglaucine	POS	352.118	1.89	Oxoglaucine	HMDB0029337	C20H17NO5
POS_352.2023_12.18	POS	352.202	12.18
POS_352.204_12.18	POS	352.204	12.18
POS_352.2914_18.13	POS	352.291	18.13
POS_352.2962_16.95	POS	352.296	16.95
POS_352.305_19.6	POS	352.305	19.6
POS_353.1477_9.65_Moschamine	POS	353.148	9.65	Moschamine	HMDB0032759	C20H20N2O4
POS_353.2178_13.3_Anileridine	POS	353.218	13.3	Anileridine	HMDB0015049	C22H28N2O2
POS_353.7185_13.23	POS	353.719	13.23
POS_354.2066_12.63	POS	354.207	12.63
POS_354.3183_22.45	POS	354.318	22.45
POS_355.1962_11.21	POS	355.196	11.21
POS_355.1963_22.82_Yohimbine	POS	355.196	22.82	Yohimbine	HMDB0015464	C21H26N2O3
POS_355.2088_16.08	POS	355.209	16.08
POS_355.7304_12.58	POS	355.73	12.58
POS_356.2283_10.7	POS	356.228	10.7
POS_356.9401_1.78	POS	356.94	1.78
POS_357.194_12.72_Xanthoplanine	POS	357.194	12.72	Xanthoplanine	HMDB0033356	C21H26NO4
POS_357.2354_11.99	POS	357.235	11.99
POS_357.2426_15.12_1-Formylneogrifolin	POS	357.243	15.12	1-Formylneogrifolin	HMDB0039880	C23H32O3
POS_357.7374_11.98	POS	357.737	11.98
POS_358.2074_10.48	POS	358.207	10.48
POS_358.2391_11.81_Oxybutynin	POS	358.239	11.81	Oxybutynin	HMDB0015195	C22H31NO3
POS_358.2436_11.27	POS	358.244	11.27
POS_358.8366_1.62	POS	358.837	1.62
POS_359.1827_11.97_Malabaricone C	POS	359.183	11.97	Malabaricone C	HMDB0005798	C21H26O5
POS_359.211_10.48	POS	359.211	10.48
POS_359.2208_12.79_Sorgoleone 358	POS	359.221	12.79	Sorgoleone 358	HMDB0033443	C22H30O4
POS_359.7135_11.98	POS	359.714	11.98
POS_360.2154_11.98	POS	360.215	11.98
POS_360.2226_10.12	POS	360.223	10.12
POS_360.2236_12.79	POS	360.224	12.79
POS_360.3625_19.91	POS	360.363	19.91
POS_361.2137_13.07	POS	361.214	13.07
POS_361.2156_12.18	POS	361.216	12.18
POS_361.2225_20.34	POS	361.223	20.34
POS_361.2261_10.13	POS	361.226	10.13
POS_361.7166_12.18	POS	361.717	12.18
POS_362.1914_11.98	POS	362.191	11.98
POS_362.2227_12.08	POS	362.223	12.08
POS_362.7238_12.07	POS	362.724	12.07
POS_362.7366_11.97	POS	362.737	11.97
POS_362.9271_1.55	POS	362.927	1.55
POS_362.9989_2.63	POS	362.999	2.63
POS_363.1629_10.48	POS	363.163	10.48
POS_363.1989_11.27	POS	363.199	11.27
POS_363.2007_10.11	POS	363.201	10.11
POS_363.204_12.69	POS	363.204	12.69
POS_363.7051_10.61	POS	363.705	10.61
POS_364.0538_1.89	POS	364.054	1.89
POS_364.0656_3.06_Guanosine monophosphate	POS	364.066	3.06	Guanosine monophosphate	HMDB0001397	C10H14N5O8P
POS_364.2261_12.03_Murrayanol	POS	364.226	12.03	Murrayanol	HMDB0040698	C24H29NO2
POS_364.2436_12.6	POS	364.244	12.6
POS_364.7276_12.02	POS	364.728	12.02
POS_364.7818_1.62	POS	364.782	1.62
POS_365.0695_3.07_Glucose isomerase from streptomyces rubiginosus	POS	365.07	3.07	Glucose isomerase from streptomyces rubiginosus	HMDB0032295	C17H17ClN2O3S
POS_365.1571_10.47_Gibberellin A55	POS	365.157	10.47	Gibberellin A55	HMDB0033420	C19H24O7
POS_365.1783_10.13	POS	365.178	10.13
POS_365.2235_12.79	POS	365.224	12.79
POS_365.2295_12.79_Tetrahydrocortisone	POS	365.229	12.79	Tetrahydrocortisone	HMDB0000903	C21H32O5
POS_366.0969_3.07_4beta-(2-Aminoethylthio)catechin	POS	366.097	3.07	4beta-(2-Aminoethylthio)catechin	HMDB0037475	C17H19NO6S
POS_366.1606_10.47_Propericiazine	POS	366.161	10.47	Propericiazine	HMDB0015546	C21H23N3OS
POS_367.1503_9.08_Tetrahydropentoxyline	POS	367.15	9.08	Tetrahydropentoxyline	HMDB0029992	C17H22N2O7
POS_367.7001_11.97	POS	367.7	11.97
POS_368.48_13.7	POS	368.48	13.7
POS_368.7307_13.69	POS	368.731	13.69
POS_369.212_12.09	POS	369.212	12.09
POS_369.2296_12.82_19-Hydroxy-PGE2	POS	369.23	12.82	19-Hydroxy-PGE2	HMDB0001908	C20H32O6
POS_369.352_21.31	POS	369.352	21.31
POS_369.3529_21.39	POS	369.353	21.39
POS_369.7279_12.16	POS	369.728	12.16
POS_370.2294_12.1	POS	370.229	12.1
POS_370.355_21.46	POS	370.355	21.46
POS_370.7359_12.09	POS	370.736	12.09
POS_371.2277_10.74_Octaethylene glycol	POS	371.228	10.74	Octaethylene glycol	HMDB0094680	C16H34O9
POS_371.2363_12.11	POS	371.236	12.11
POS_371.2494_12.01	POS	371.249	12.01
POS_371.8697_12.79	POS	371.87	12.79
POS_372.2044_12.8	POS	372.204	12.8
POS_372.2238_11.13	POS	372.224	11.13
POS_372.2315_10.75_Tamoxifen	POS	372.231	10.75	Tamoxifen	HMDB0014813	C26H29NO
POS_372.2399_12.08	POS	372.24	12.08
POS_372.2594_10.48	POS	372.259	10.48
POS_372.3107_19.16_Tetradecanoylcarnitine	POS	372.311	19.16	Tetradecanoylcarnitine	HMDB0005066	C21H41NO4
POS_373.0851_2.99_Sulindac sulfone	POS	373.085	2.99	Sulindac sulfone	HMDB0060620	C20H17FO4S
POS_373.2132_12.09	POS	373.213	12.09
POS_373.2277_10.98	POS	373.228	10.98
POS_373.234_10.74_9'-Carboxy-gamma-tocotrienol	POS	373.234	10.74	9'-Carboxy-gamma-tocotrienol	HMDB0012869	C23H32O4
POS_373.263_10.47	POS	373.263	10.47
POS_373.7149_12.09	POS	373.715	12.09
POS_373.7279_11.99	POS	373.728	11.99
POS_373.8963_12.86	POS	373.896	12.86
POS_374.2166_12.08_Endoxifen	POS	374.217	12.08	Endoxifen	HMDB0060666	C25H27NO2
POS_374.2308_12.86	POS	374.231	12.86
POS_374.2371_10.49	POS	374.237	10.49
POS_374.2652_10.47	POS	374.265	10.47
POS_374.8106_1.63	POS	374.811	1.63
POS_374.9384_1.7	POS	374.938	1.7
POS_375.23_13.24	POS	375.23	13.24
POS_375.2325_12.79_Tsangane L 3-glucoside	POS	375.233	12.79	Tsangane L 3-glucoside	HMDB0040824	C19H34O7
POS_375.7309_13.21	POS	375.731	13.21
POS_376.2198_12.74	POS	376.22	12.74
POS_376.2595_16.77	POS	376.26	16.77
POS_377.0137_2.01	POS	377.014	2.01
POS_377.1663_18.06_Diacetylfusarochromanone	POS	377.166	18.06	Diacetylfusarochromanone	HMDB0038971	C19H24N2O6
POS_377.1786_11.07_Kanzonol V	POS	377.179	11.07	Kanzonol V	HMDB0029788	C24H24O4
POS_377.7258_12.13	POS	377.726	12.13
POS_377.7436_12.67	POS	377.744	12.67
POS_378.241_12.34	POS	378.241	12.34
POS_379.2486_12.13_Annoglabasin F	POS	379.249	12.13	Annoglabasin F	HMDB0035508	C22H34O5
POS_379.5712_12.86	POS	379.571	12.86
POS_379.7332_13.35	POS	379.733	13.35
POS_379.7504_12.09	POS	379.75	12.09
POS_379.9834_13.33	POS	379.983	13.33
POS_380.0277_1.89	POS	380.028	1.89
POS_380.2357_13.04	POS	380.236	13.04
POS_380.252_12.09_Sphingosine 1-phosphate	POS	380.252	12.09	Sphingosine 1-phosphate	HMDB0000277	C18H38NO5P
POS_380.3345_21.3	POS	380.334	21.3
POS_380.3359_21.32	POS	380.336	21.32
POS_381.0796_2.08_4-Methoxybenzyl O-(2-sulfoglucoside)	POS	381.08	2.08	4-Methoxybenzyl O-(2-sulfoglucoside)	HMDB0034754	C14H20O10S
POS_381.1966_12.08	POS	381.197	12.08
POS_381.2233_12.86_[6]-Gingerdiol 3,5-diacetate	POS	381.223	12.86	[6]-Gingerdiol 3,5-diacetate	HMDB0040568	C21H32O6
POS_381.7268_12.11	POS	381.727	12.11
POS_382.2283_12.12	POS	382.228	12.12
POS_382.5679_13.6	POS	382.568	13.6
POS_383.2283_12.29	POS	383.228	12.29
POS_384.1147_9.34_Succinyladenosine	POS	384.115	9.34	Succinyladenosine	HMDB0000912	C14H17N5O8
POS_384.2041_12.09	POS	384.204	12.09
POS_384.2357_12.19	POS	384.236	12.19
POS_384.7369_12.19	POS	384.737	12.19
POS_384.7475_12.12	POS	384.748	12.12
POS_385.2383_12.19_Ethynodiol Diacetate	POS	385.238	12.19	Ethynodiol Diacetate	HMDB0014961	C24H32O4
POS_385.2452_12.62_(-)-Pyrifolidine	POS	385.245	12.62	(-)-Pyrifolidine	HMDB0033523	C23H32N2O3
POS_385.2657_11.98	POS	385.266	11.98
POS_385.3464_22.64_7-Dehydrocholesterol	POS	385.346	22.64	7-Dehydrocholesterol	HMDB0000032	C27H44O
POS_385.7182_10.79	POS	385.718	10.79
POS_385.7512_12.12	POS	385.751	12.12
POS_386.0265_3.06_(-)-Epigallocatechin sulfate	POS	386.026	3.06	(-)-Epigallocatechin sulfate	HMDB0012468	C15H13O10S
POS_386.2394_12.15	POS	386.239	12.15
POS_386.2561_12.49_Buspirone	POS	386.256	12.49	Buspirone	HMDB0014633	C21H31N5O2
POS_386.2746_11.27	POS	386.275	11.27
POS_387.1802_16.23_Porson	POS	387.18	16.23	Porson	HMDB0030810	C22H26O6
POS_387.1925_16.78	POS	387.192	16.78
POS_387.2324_12.85_10,11-dihydro-20-trihydroxy-leukotriene B4	POS	387.232	12.85	10,11-dihydro-20-trihydroxy-leukotriene B4	HMDB0012503	C20H34O7
POS_387.2465_11.87	POS	387.247	11.87
POS_388.2539_10.75	POS	388.254	10.75
POS_388.5712_12.92	POS	388.571	12.92
POS_389.1799_2_beta-D-Glucopyranosyl-11-hydroxyjasmonic acid	POS	389.18	2	beta-D-Glucopyranosyl-11-hydroxyjasmonic acid	HMDB0039964	C18H28O9
POS_389.2403_12.92	POS	389.24	12.92
POS_389.2575_10.75_5,6-Dihydroxyprostaglandin F1a	POS	389.257	10.75	5,6-Dihydroxyprostaglandin F1a	HMDB0012109	C20H36O7
POS_389.7138_12.09	POS	389.714	12.09
POS_390.26_10.75	POS	390.26	10.75
POS_390.7397_13.38	POS	390.74	13.38
POS_390.9122_1.7	POS	390.912	1.7
POS_391.2253_12.23_Lubiprostone	POS	391.225	12.23	Lubiprostone	HMDB0015180	C20H32F2O5
POS_391.2407_13.38	POS	391.241	13.38
POS_391.2632_10.75	POS	391.263	10.75
POS_391.7418_13.24	POS	391.742	13.24
POS_392.749_12.2	POS	392.749	12.2
POS_393.1522_1.87_Marmesin rhamnoside	POS	393.152	1.87	Marmesin rhamnoside	HMDB0039564	C20H24O8
POS_393.2094_10.74_Betamethasone	POS	393.209	10.74	Betamethasone	HMDB0014586	C22H29FO5
POS_393.2501_12.2	POS	393.25	12.2
POS_393.2633_12.11_20, 22-Dihydrodigoxigenin	POS	393.263	12.11	20, 22-Dihydrodigoxigenin	HMDB0060730	C23H36O5
POS_393.2865_16.77	POS	393.286	16.77
POS_393.7517_12.2	POS	393.752	12.2
POS_393.7645_12.11	POS	393.764	12.11
POS_394.2136_10.75	POS	394.214	10.75
POS_394.2468_12.92	POS	394.247	12.92
POS_394.2529_12.2	POS	394.253	12.2
POS_394.2664_12.1	POS	394.266	12.1
POS_394.2899_16.77	POS	394.29	16.77
POS_394.3525_21.74_P,P-Dioctyldiphenylamine	POS	394.353	21.74	P,P-Dioctyldiphenylamine	HMDB0061926	C28H43N
POS_394.7552_12.19	POS	394.755	12.19
POS_394.9957_13.38	POS	394.996	13.38
POS_395.2266_12.2_(R)-2',4',7-Trihydroxy-3',8-diprenylisoflavan	POS	395.227	12.2	(R)-2',4',7-Trihydroxy-3',8-diprenylisoflavan	HMDB0029793	C25H30O4
POS_395.2413_13.1_(3b,6b,8b,12a)-8,12-Epoxy-7(11)-eremophilene-6-angeloyloxy-8,12-dimethoxy-3-ol	POS	395.241	13.1	(3b,6b,8b,12a)-8,12-Epoxy-7(11)-eremophilene-6-angeloyloxy-8,12-dimethoxy-3-ol	HMDB0031964	C22H34O6
POS_395.2495_12.92	POS	395.25	12.92
POS_395.2932_16.77_7,8-Dehydro-beta-micropteroxanthin	POS	395.293	16.77	7,8-Dehydro-beta-micropteroxanthin	HMDB0038506	C27H38O2
POS_395.4931_13.37	POS	395.493	13.37
POS_395.7283_12.2	POS	395.728	12.2
POS_395.7382_12.13	POS	395.738	12.13
POS_395.7431_13.32	POS	395.743	13.32
POS_396.2293_12.19	POS	396.229	12.19
POS_396.233_12.86	POS	396.233	12.86
POS_396.3321_19.57	POS	396.332	19.57
POS_397.2428_13.35	POS	397.243	13.35
POS_397.2589_16.54	POS	397.259	16.54
POS_397.7435_13.26	POS	397.743	13.26
POS_398.2328_12.84_Drotaverine	POS	398.233	12.84	Drotaverine	HMDB0015669	C24H31NO4
POS_398.2421_16.77	POS	398.242	16.77
POS_398.2604_16.68	POS	398.26	16.68
POS_398.3265_19.84_trans-Hexadec-2-enoyl carnitine	POS	398.327	19.84	trans-Hexadec-2-enoyl carnitine	HMDB0006317	C23H43NO4
POS_399.2229_11.68_Sunitinib	POS	399.223	11.68	Sunitinib	HMDB0015397	C22H27FN4O2
POS_399.251_19.47	POS	399.251	19.47
POS_399.7567_12.75	POS	399.757	12.75
POS_400.2561_12.92	POS	400.256	12.92
POS_400.3418_21.92_L-Palmitoylcarnitine	POS	400.342	21.92	L-Palmitoylcarnitine	HMDB0000222	C23H45NO4
POS_401.2209_12.92_Cincassiol B	POS	401.221	12.92	Cincassiol B	HMDB0036855	C20H32O8
POS_401.2623_12.34	POS	401.262	12.34
POS_401.7468_13.43	POS	401.747	13.43
POS_401.7642_12.32	POS	401.764	12.32
POS_401.997_13.42	POS	401.997	13.42
POS_402.2338_10.75	POS	402.234	10.75
POS_402.2479_13.43_Buspirone N-oxide	POS	402.248	13.43	Buspirone N-oxide	HMDB0061107	C21H31N5O3
POS_402.2649_12.2	POS	402.265	12.2
POS_402.2697_11.68	POS	402.27	11.68
POS_403.2103_12.2_Cortisone acetate	POS	403.21	12.2	Cortisone acetate	HMDB0015459	C23H30O6
POS_403.2327_20.38_Cinitapride	POS	403.233	20.38	Cinitapride	HMDB0015698	C21H30N4O4
POS_403.2464_12.98_Lucidone A	POS	403.246	12.98	Lucidone A	HMDB0035844	C24H34O5
POS_403.7397_12.21	POS	403.74	12.21
POS_404.207_16.24	POS	404.207	16.24
POS_404.2202_16.68_3,4-Dihydroxy-tamoxifen	POS	404.22	16.68	3,4-Dihydroxy-tamoxifen	HMDB0061087	C26H29NO3
POS_404.2364_20.39	POS	404.236	20.39
POS_404.2415_12.43	POS	404.241	12.43
POS_404.249_13.01	POS	404.249	13.01
POS_405.2419_12.43_Benzquinamide	POS	405.242	12.43	Benzquinamide	HMDB0014905	C22H32N2O5
POS_405.7431_12.43	POS	405.743	12.43
POS_406.0023_13.42	POS	406.002	13.42
POS_406.2181_12.21	POS	406.218	12.21
POS_406.2488_12.29	POS	406.249	12.29
POS_406.5013_13.42	POS	406.501	13.42
POS_406.7503_12.32	POS	406.75	12.32
POS_406.7609_12.23	POS	406.761	12.23
POS_407.1891_10.75_Rubraflavone A	POS	407.189	10.75	Rubraflavone A	HMDB0030628	C25H26O5
POS_407.2305_12.77_Kiwiionoside	POS	407.231	12.77	Kiwiionoside	HMDB0038691	C19H34O9
POS_407.2519_12.33_Nandrolone phenpropionate	POS	407.252	12.33	Nandrolone phenpropionate	HMDB0015119	C27H34O3
POS_407.277_12.12_7-Ketodeoxycholic acid	POS	407.277	12.12	7-Ketodeoxycholic acid	HMDB0000391	C24H38O5
POS_407.7312_10.91	POS	407.731	10.91
POS_407.753_12.3	POS	407.753	12.3
POS_407.7656_12.22	POS	407.766	12.22
POS_408.253_12.27_Geranylgeranylcysteine	POS	408.253	12.27	Geranylgeranylcysteine	HMDB0011678	C23H37NO3S
POS_408.9221_12.98	POS	408.922	12.98
POS_409.1837_10.75_Alclometasone	POS	409.184	10.75	Alclometasone	HMDB0014385	C22H29ClO5
POS_409.2044_10.41_3-Hydroxyglabrol	POS	409.204	10.41	3-Hydroxyglabrol	HMDB0029532	C25H28O5
POS_409.2377_18.56_cis-Methylbixin	POS	409.238	18.56	cis-Methylbixin	HMDB0032021	C26H32O4
POS_409.257_12.98	POS	409.257	12.98
POS_410.1882_10.75	POS	410.188	10.75
POS_410.8502_1.59	POS	410.85	1.59
POS_411.2429_12.98	POS	411.243	12.98
POS_411.7265_12.2	POS	411.726	12.2
POS_412.7525_13.42	POS	412.752	13.42
POS_413.0032_13.46	POS	413.003	13.46
POS_413.2382_12.31_Austalide K	POS	413.238	12.31	Austalide K	HMDB0030157	C25H32O5
POS_413.2541_13.43_LysoPC(10:0)	POS	413.254	13.43	LysoPC(10:0)	HMDB0003752	C18H39NO7P
POS_413.7554_13.33	POS	413.755	13.33
POS_414.2525_12.14	POS	414.252	12.14
POS_414.2544_12.11	POS	414.254	12.11
POS_414.2853_16.62	POS	414.285	16.62
POS_414.7621_12.3	POS	414.762	12.3
POS_415.2111_17.14_Eplerenone	POS	415.211	17.14	Eplerenone	HMDB0014838	C24H30O6
POS_415.2534_11.31	POS	415.253	11.31
POS_415.2535_11.32	POS	415.253	11.32
POS_415.2572_12.03	POS	415.257	12.03
POS_415.2608_12.37	POS	415.261	12.37
POS_415.2755_12.22	POS	415.276	12.22
POS_415.7653_12.3	POS	415.765	12.3
POS_416.215_17.14	POS	416.215	17.14
POS_416.2315_12.99	POS	416.231	12.99
POS_416.251_12.98	POS	416.251	12.98
POS_416.2576_10.97	POS	416.258	10.97
POS_416.2662_12.3	POS	416.266	12.3
POS_416.2855_10.75_Bimatoprost	POS	416.286	10.75	Bimatoprost	HMDB0015041	C25H37NO4
POS_416.7953_1.61	POS	416.795	1.61
POS_416.9182_12.98	POS	416.918	12.98
POS_417.0086_13.46	POS	417.009	13.46
POS_417.2394_12.3_CPA(18:2(9Z,12Z)/0:0)	POS	417.239	12.3	CPA(18:2(9Z,12Z)/0:0)	HMDB0007007	C21H37O6P
POS_417.2508_13.47_Forasartan	POS	417.251	13.47	Forasartan	HMDB0015434	C23H28N8
POS_417.2592_13.46_Alfentanil	POS	417.259	13.46	Alfentanil	HMDB0014940	C21H32N6O3
POS_417.5092_13.46	POS	417.509	13.46
POS_417.7412_12.31	POS	417.741	12.31
POS_417.7582_13.46	POS	417.758	13.46
POS_417.9226_13.04	POS	417.923	13.04
POS_418.2433_12.29	POS	418.243	12.29
POS_418.257_13.04	POS	418.257	13.04
POS_418.2605_13.05	POS	418.26	13.05
POS_418.2925_10.74	POS	418.293	10.74
POS_418.7492_13.46	POS	418.749	13.46
POS_419.2418_16.66	POS	419.242	16.66
POS_419.2587_12.88_CPA(18:1(11Z)/0:0)	POS	419.259	12.88	CPA(18:1(11Z)/0:0)	HMDB0007005	C21H39O6P
POS_419.758_13.07	POS	419.758	13.07
POS_420.2461_12.92	POS	420.246	12.92
POS_420.2594_20.4_Dehydroxypaxilline	POS	420.259	20.4	Dehydroxypaxilline	HMDB0037531	C27H33NO3
POS_420.2732_12.98	POS	420.273	12.98
POS_421.2655_13.36_CPA(18:0/0:0)	POS	421.265	13.36	CPA(18:0/0:0)	HMDB0007004	C21H41O6P
POS_421.5137_13.46	POS	421.514	13.46
POS_421.7624_13.46	POS	421.762	13.46
POS_421.7698_12.8	POS	421.77	12.8
POS_421.925_12.98	POS	421.925	12.98
POS_423.2584_12.99	POS	423.258	12.99
POS_423.2754_12.36	POS	423.275	12.36
POS_423.5977_13.04	POS	423.598	13.04
POS_423.7601_13.5	POS	423.76	13.5
POS_423.7768_12.33	POS	423.777	12.33
POS_424.0095_13.5_Gemcitabine diphosphate	POS	424.01	13.5	Gemcitabine diphosphate	HMDB0060639	C9H13F2N3O10P2
POS_424.2615_13.41	POS	424.262	13.41
POS_424.2667_13.06	POS	424.267	13.06
POS_424.2787_12.31	POS	424.279	12.31
POS_424.3633_21.34	POS	424.363	21.34
POS_424.7625_13.5	POS	424.762	13.5
POS_424.7791_12.36	POS	424.779	12.36
POS_424.934_13.04	POS	424.934	13.04
POS_425.2146_20.45_Dihydrovaltrate	POS	425.215	20.45	Dihydrovaltrate	HMDB0034492	C22H32O8
POS_425.2238_12.3	POS	425.224	12.3
POS_425.264_13.06_1-heptadecanoyl-glycero-3-phosphate	POS	425.264	13.06	1-heptadecanoyl-glycero-3-phosphate	HMDB0062318	C20H41O7P
POS_425.2809_12.3	POS	425.281	12.3
POS_425.7531_12.33	POS	425.753	12.33
POS_426.2188_20.39_M2 di-hydroxylated metabolite	POS	426.219	20.39	M2 di-hydroxylated metabolite	HMDB0061046	C24H28FN3O3
POS_426.2544_12.37	POS	426.254	12.37
POS_426.3581_22.33_Oleoylcarnitine	POS	426.358	22.33	Oleoylcarnitine	HMDB0005065	C25H47NO4
POS_426.825_1.61	POS	426.825	1.61
POS_427.0949_2.08_Cysteineglutathione disulfide	POS	427.095	2.08	Cysteineglutathione disulfide	HMDB0000656	C13H22N4O8S2
POS_427.2556_12.54	POS	427.256	12.54
POS_427.2609_13.82	POS	427.261	13.82
POS_427.7606_13.46	POS	427.761	13.46
POS_428.0155_13.5	POS	428.015	13.5
POS_428.2313_12.34	POS	428.231	12.34
POS_428.2623_12.41	POS	428.262	12.41
POS_428.5165_13.5	POS	428.517	13.5
POS_428.7325_12.31	POS	428.733	12.31
POS_428.7634_12.39	POS	428.763	12.39
POS_428.7749_12.33	POS	428.775	12.33
POS_429.2554_13.36	POS	429.255	13.36
POS_429.2648_12.4_2-Angeloyl-9-(3-methyl-2E-pentenoyl)-2b,9a-dihydroxy-4Z,10(14)-oplopadien-3-one	POS	429.265	12.4	2-Angeloyl-9-(3-methyl-2E-pentenoyl)-2b,9a-dihydroxy-4Z,10(14)-oplopadien-3-one	HMDB0034064	C26H36O5
POS_429.2713_12.88	POS	429.271	12.88
POS_429.2764_12.32	POS	429.276	12.32
POS_429.2891_12.25	POS	429.289	12.25
POS_429.7737_12.34	POS	429.774	12.34
POS_429.9424_13.04	POS	429.942	13.04
POS_430.2437_12.33	POS	430.244	12.33
POS_430.2668_12.35	POS	430.267	12.35
POS_430.2764_13.04_Mifepristone	POS	430.276	13.04	Mifepristone	HMDB0014972	C29H35NO2
POS_430.7677_12.35	POS	430.768	12.35
POS_431.2595_13.04_Trandolapril	POS	431.26	13.04	Trandolapril	HMDB0014660	C24H34N2O5
POS_431.2725_12.12	POS	431.272	12.12
POS_431.7746_12.06	POS	431.775	12.06
POS_432.1716_2.01_Oxynarcotine	POS	432.172	2.01	Oxynarcotine	HMDB0030247	C22H25NO8
POS_432.2386_17.13	POS	432.239	17.13
POS_432.2621_13.71	POS	432.262	13.71
POS_432.2809_10.98	POS	432.281	10.98
POS_432.281_10.98	POS	432.281	10.98
POS_432.5221_13.5	POS	432.522	13.5
POS_432.5974_13.09	POS	432.597	13.09
POS_432.7695_1.62	POS	432.769	1.62
POS_432.7719_13.5	POS	432.772	13.5
POS_433.2665_13.09	POS	433.267	13.09
POS_433.2844_10.98	POS	433.284	10.98
POS_433.7403_12.43	POS	433.74	12.43
POS_434.2618_14.07	POS	434.262	14.07
POS_434.2856_10.98	POS	434.286	10.98
POS_434.766_13.54	POS	434.766	13.54
POS_434.949_13.03	POS	434.949	13.03
POS_435.0162_13.54	POS	435.016	13.54
POS_435.2515_12.43_LPA(0:0/18:2(9Z,12Z))	POS	435.252	12.43	LPA(0:0/18:2(9Z,12Z))	HMDB0007852	C21H39O7P
POS_435.2677_13.54_(12S,15S)-15-O-Demethyl-10,29-dideoxy-11,12-dihydro-striatin C	POS	435.268	13.54	(12S,15S)-15-O-Demethyl-10,29-dideoxy-11,12-dihydro-striatin C	HMDB0033030	C25H38O6
POS_435.2827_13.03_Butyl oleate sulfate	POS	435.283	13.03	Butyl oleate sulfate	HMDB0037511	C22H42O6S
POS_435.2885_10.98	POS	435.288	10.98
POS_435.7683_13.43	POS	435.768	13.43
POS_436.2659_12.26	POS	436.266	12.26
POS_436.2674_13.63	POS	436.267	13.63
POS_436.7747_12.39	POS	436.775	12.39
POS_437.1938_17.14_Artocarpin	POS	437.194	17.14	Artocarpin	HMDB0030849	C26H28O6
POS_437.2358_10.98_Flurandrenolide	POS	437.236	10.98	Flurandrenolide	HMDB0014984	C24H33FO6
POS_437.2774_12.39_(R)-1-O-[b-D-Apiofuranosyl-(1->2)-b-D-glucopyranoside]-1,3-octanediol	POS	437.277	12.39	(R)-1-O-[b-D-Apiofuranosyl-(1->2)-b-D-glucopyranoside]-1,3-octanediol	HMDB0032798	C21H40O9
POS_437.2893_12.32_Pangamic acid	POS	437.289	12.32	Pangamic acid	HMDB0029949	C20H40N2O8
POS_437.7786_12.39	POS	437.779	12.39
POS_437.7908_12.32	POS	437.791	12.32
POS_437.9329_13.03	POS	437.933	13.03
POS_438.2392_10.98_N1,N10-Dicoumaroylspermidine	POS	438.239	10.98	N1,N10-Dicoumaroylspermidine	HMDB0033469	C25H31N3O4
POS_438.2725_13.1	POS	438.272	13.1
POS_438.2737_13.09	POS	438.274	13.09
POS_438.2792_12.39	POS	438.279	12.39
POS_438.2918_12.33_PE(P-16:0e/0:0)	POS	438.292	12.33	PE(P-16:0e/0:0)	HMDB0011152	C21H44NO6P
POS_438.3787_21.68	POS	438.379	21.68
POS_438.7672_13.5	POS	438.767	13.5
POS_439.022_13.54	POS	439.022	13.54
POS_439.0222_13.54	POS	439.022	13.54
POS_439.253_12.39_Licorisoflavan A	POS	439.253	12.39	Licorisoflavan A	HMDB0034184	C27H34O5
POS_439.2716_13.55	POS	439.272	13.55
POS_439.5234_13.54	POS	439.523	13.54
POS_439.7547_12.4	POS	439.755	12.4
POS_439.7725_13.54	POS	439.772	13.54
POS_440.2586_12.94	POS	440.259	12.94
POS_440.2685_13.54	POS	440.269	13.54
POS_440.3591_19.53	POS	440.359	19.53
POS_440.7627_13.54_trans-Nonachlor	POS	440.763	13.54	trans-Nonachlor	HMDB0059570	C10H5Cl9
POS_441.2534_12.3	POS	441.253	12.3
POS_441.2697_13.22_O-Desmethylverapamil (D-702)	POS	441.27	13.22	O-Desmethylverapamil (D-702)	HMDB0013961	C26H36N2O4
POS_441.7709_13.24	POS	441.771	13.24
POS_442.259_13.01_Leukotriene E3	POS	442.259	13.01	Leukotriene E3	HMDB0002355	C23H39NO5S
POS_442.7986_1.63	POS	442.799	1.63
POS_443.2483_11.71_3-O-Acetylepisamarcandin	POS	443.248	11.71	3-O-Acetylepisamarcandin	HMDB0031958	C26H34O6
POS_443.2791_13.54_Muzanzagenin	POS	443.279	13.54	Muzanzagenin	HMDB0032601	C27H38O5
POS_443.5294_13.54	POS	443.529	13.54
POS_443.765_12.43	POS	443.765	12.43
POS_443.779_13.46	POS	443.779	13.46
POS_443.9485_13.09	POS	443.949	13.09
POS_444.0297_13.55_Guanosine diphosphate	POS	444.03	13.55	Guanosine diphosphate	HMDB0001201	C10H15N5O11P2
POS_444.2831_13.09	POS	444.283	13.09
POS_444.8719_13.87	POS	444.872	13.87
POS_445.2478_13.09	POS	445.248	13.09
POS_445.2888_12.4_1,25-Dihydroxyvitamin D3-26,23-lactone	POS	445.289	12.4	1,25-Dihydroxyvitamin D3-26,23-lactone	HMDB0000969	C27H40O5
POS_445.7734_13.58	POS	445.773	13.58
POS_445.7904_12.4	POS	445.79	12.4
POS_446.2596_10.99	POS	446.26	10.99
POS_446.2745_13.58	POS	446.274	13.58
POS_446.2911_12.4_Dynorphin B (10-13)	POS	446.291	12.4	Dynorphin B (10-13)	HMDB0012936	C20H39N5O6
POS_446.7759_13.58	POS	446.776	13.58
POS_446.9354_13.75	POS	446.935	13.75
POS_447.0679_1.99_CDP-Ethanolamine	POS	447.068	1.99	CDP-Ethanolamine	HMDB0001564	C11H20N4O11P2
POS_447.2374_12.39_Glycinoeclepin A	POS	447.237	12.39	Glycinoeclepin A	HMDB0037037	C25H34O7
POS_447.2735_13.14	POS	447.274	13.14
POS_447.2937_12.4	POS	447.294	12.4
POS_447.2994_11.73	POS	447.299	11.73
POS_447.7661_12.4	POS	447.766	12.4
POS_448.2539_17.79	POS	448.254	17.79
POS_448.2678_12.41	POS	448.268	12.41
POS_448.2748_13.15	POS	448.275	13.15
POS_448.7438_1.62	POS	448.744	1.62
POS_449.2689_12.6	POS	449.269	12.6
POS_449.2773_13.17	POS	449.277	13.17
POS_449.2796_10.66	POS	449.28	10.66
POS_449.6246_13.09	POS	449.625	13.09
POS_449.626_14.79	POS	449.626	14.79
POS_449.7744_13.56	POS	449.774	13.56
POS_449.959_12.98	POS	449.959	12.98
POS_450.029_13.57	POS	450.029	13.57
POS_450.2434_12.42_Cadabicine methyl ether	POS	450.243	12.42	Cadabicine methyl ether	HMDB0039857	C26H31N3O4
POS_450.2747_12.49	POS	450.275	12.49
POS_450.2782_13.52	POS	450.278	13.52
POS_450.2906_13.1	POS	450.291	13.1
POS_450.5301_13.57	POS	450.53	13.57
POS_450.7765_12.48	POS	450.776	12.48
POS_450.7872_12.44	POS	450.787	12.44
POS_451.2777_12.51_Celastrol	POS	451.278	12.51	Celastrol	HMDB0002385	C29H38O4
POS_451.3029_12.33	POS	451.303	12.33
POS_451.9443_13.34	POS	451.944	13.34
POS_452.2796_12.48_LysoPE(0:0/16:1(9Z))	POS	452.28	12.48	LysoPE(0:0/16:1(9Z))	HMDB0011474	C21H42NO7P
POS_452.2932_12.45	POS	452.293	12.45
POS_452.6083_13.1	POS	452.608	13.1
POS_452.7801_12.44	POS	452.78	12.44
POS_452.9484_13.14	POS	452.948	13.14
POS_453.1679_17.15_Melleolide M	POS	453.168	17.15	Melleolide M	HMDB0035068	C23H29ClO7
POS_453.2093_10.99_Fluocinolone Acetonide	POS	453.209	10.99	Fluocinolone Acetonide	HMDB0014729	C24H30F2O6
POS_453.231_10.67	POS	453.231	10.67
POS_453.2831_13.15	POS	453.283	13.15
POS_453.7882_12.16	POS	453.788	12.16
POS_454.2857_13.33	POS	454.286	13.33
POS_454.2931_19.26_LysoPE(0:0/16:0)	POS	454.293	19.26	LysoPE(0:0/16:0)	HMDB0011473	C21H44NO7P
POS_454.5362_13.58	POS	454.536	13.58
POS_454.7865_13.58	POS	454.786	13.58
POS_455.0364_13.58_Cefazolin	POS	455.036	13.58	Cefazolin	HMDB0015422	C14H14N8O4S3
POS_455.7528_12.47	POS	455.753	12.47
POS_455.7625_12.27	POS	455.762	12.27
POS_456.2542_12.4	POS	456.254	12.4
POS_456.2753_14.01	POS	456.275	14.01
POS_456.7784_13.61	POS	456.778	13.61
POS_457.2644_12.36_Sulfolithocholic acid	POS	457.264	12.36	Sulfolithocholic acid	HMDB0000907	C24H40O6S
POS_457.2804_13.61	POS	457.28	13.61
POS_457.7816_13.51	POS	457.782	13.51
POS_458.2703_13.11	POS	458.27	13.11
POS_458.2793_12.36	POS	458.279	12.36
POS_458.2835_13.04	POS	458.284	13.04
POS_458.3472_20.46	POS	458.347	20.46
POS_458.7728_1.63	POS	458.773	1.63
POS_458.7879_12.48	POS	458.788	12.48
POS_458.9584_13.14	POS	458.958	13.14
POS_459.2796_11.22_Lucidenic acid A	POS	459.28	11.22	Lucidenic acid A	HMDB0037611	C27H38O6
POS_459.282_12.08	POS	459.282	12.08
POS_459.2854_12.13	POS	459.285	12.13
POS_459.2908_12.78	POS	459.291	12.78
POS_459.3008_12.43	POS	459.301	12.43
POS_459.7912_12.48	POS	459.791	12.48
POS_460.2583_13.15	POS	460.258	13.15
POS_460.2776_13.16	POS	460.278	13.16
POS_460.284_11.25	POS	460.284	11.25
POS_460.2921_12.48	POS	460.292	12.48
POS_460.3117_10.97	POS	460.312	10.97
POS_460.7802_13.59	POS	460.78	13.59
POS_460.7942_12.48	POS	460.794	12.48
POS_461.266_12.49_1-(8Z,11Z,14Z-eicosatrienoyl)-glycero-3-phosphate	POS	461.266	12.49	1-(8Z,11Z,14Z-eicosatrienoyl)-glycero-3-phosphate	HMDB0062313	C23H41O7P
POS_461.277_13.6	POS	461.277	13.6
POS_461.2864_13.62_2,3-Secoporrigenin	POS	461.286	13.62	2,3-Secoporrigenin	HMDB0030909	C27H40O6
POS_461.3146_10.97	POS	461.315	10.97
POS_461.7681_12.48	POS	461.768	12.48
POS_461.7771_12.44	POS	461.777	12.44
POS_461.7863_13.61	POS	461.786	13.61
POS_461.9488_13.2	POS	461.949	13.2
POS_462.2691_12.48	POS	462.269	12.48
POS_462.2772_13.56	POS	462.277	13.56
POS_462.2834_13.2	POS	462.283	13.2
POS_462.2873_13.2	POS	462.287	13.2
POS_462.2889_10.97	POS	462.289	10.97
POS_462.317_10.97	POS	462.317	10.97
POS_462.7705_12.48	POS	462.771	12.48
POS_462.776_13.61	POS	462.776	13.61
POS_463.2853_13.18_1-(11Z,14Z-eicosadienoyl)-glycero-3-phosphate	POS	463.285	13.18	1-(11Z,14Z-eicosadienoyl)-glycero-3-phosphate	HMDB0062303	C23H43O7P
POS_463.989_1.88	POS	463.989	1.88
POS_464.2998_13.14	POS	464.3	13.14
POS_464.3004_14.83	POS	464.3	14.83
POS_464.6338_13.14	POS	464.634	13.14
POS_464.6348_14.66	POS	464.635	14.66
POS_464.9682_13.14	POS	464.968	13.14
POS_465.0383_13.78	POS	465.038	13.78
POS_465.2631_12.42	POS	465.263	12.42
POS_465.2919_13.62_1-(11Z-eicosenoyl)-glycero-3-phosphate	POS	465.292	13.62	1-(11Z-eicosenoyl)-glycero-3-phosphate	HMDB0062305	C23H45O7P
POS_465.5427_13.61_2,3,4-Trimethyltriacontane	POS	465.543	13.61	2,3,4-Trimethyltriacontane	HMDB0029986	C33H68
POS_465.7779_12.53	POS	465.778	12.53
POS_465.7935_13.54	POS	465.793	13.54
POS_466.2679_13.51	POS	466.268	13.51
POS_466.2932_13.51_LysoPC(14:1(9Z))	POS	466.293	13.51	LysoPC(14:1(9Z))	HMDB0010380	C22H44NO7P
POS_466.5312_13.63	POS	466.531	13.63
POS_466.6204_13.47	POS	466.62	13.47
POS_466.7933_12.57	POS	466.793	12.57
POS_467.3022_12.49	POS	467.302	12.49
POS_467.6236_13.19	POS	467.624	13.19
POS_467.7867_13.64	POS	467.787	13.64
POS_467.8034_12.49	POS	467.803	12.49
POS_468.036_13.64	POS	468.036	13.64
POS_468.2931_13.2	POS	468.293	13.2
POS_468.3048_12.5_LysoPC(14:0)	POS	468.305	12.5	LysoPC(14:0)	HMDB0010379	C22H46NO7P
POS_468.3893_21.29	POS	468.389	21.29
POS_468.538_13.64	POS	468.538	13.64
POS_468.7899_13.64	POS	468.79	13.64
POS_468.8056_12.49	POS	468.806	12.49
POS_469.0389_13.64	POS	469.039	13.64
POS_469.251_12.49	POS	469.251	12.49
POS_469.2941_13.21_(17alpha,23S)-17,23-Epoxy-29-hydroxy-27-norlanosta-1,8-diene-3,15,24-trione	POS	469.294	13.21	(17alpha,23S)-17,23-Epoxy-29-hydroxy-27-norlanosta-1,8-diene-3,15,24-trione	HMDB0035971	C29H40O5
POS_469.3068_12.49	POS	469.307	12.49
POS_469.5487_13.68	POS	469.549	13.68
POS_469.6103_13.19	POS	469.61	13.19
POS_469.7532_12.48	POS	469.753	12.48
POS_469.7793_12.49	POS	469.779	12.49
POS_469.7984_13.68	POS	469.798	13.68
POS_469.944_13.19	POS	469.944	13.19
POS_470.05_13.69	POS	470.05	13.69
POS_470.2654_11.15	POS	470.265	11.15
POS_470.281_12.49	POS	470.281	12.49
POS_470.7825_12.49	POS	470.783	12.49
POS_471.2799_12.88_Withanolide	POS	471.28	12.88	Withanolide	HMDB0003218	C28H38O6
POS_471.2826_12.66	POS	471.283	12.66
POS_471.7871_13.61	POS	471.787	13.61
POS_472.2566_12.5	POS	472.257	12.5
POS_472.2882_12.58	POS	472.288	12.58
POS_472.7901_12.56	POS	472.79	12.56
POS_472.7999_12.55	POS	472.8	12.55
POS_473.2814_13.51	POS	473.281	13.51
POS_473.2915_12.58_Ixocarpanolide	POS	473.291	12.58	Ixocarpanolide	HMDB0033899	C28H40O6
POS_473.2983_13.07	POS	473.298	13.07
POS_473.3002_12.54	POS	473.3	12.54
POS_473.3142_12.44	POS	473.314	12.44
POS_473.6344_13.2	POS	473.634	13.2
POS_473.8024_12.51	POS	473.802	12.51
POS_473.8056_13.94	POS	473.806	13.94
POS_474.0567_13.96	POS	474.057	13.96
POS_474.2928_12.56	POS	474.293	12.56
POS_474.3023_13.1	POS	474.302	13.1
POS_475.2986_12.54_Pubescenol	POS	475.299	12.54	Pubescenol	HMDB0030085	C28H42O6
POS_476.3072_11.19_Hydrocortamate	POS	476.307	11.19	Hydrocortamate	HMDB0014907	C27H41NO6
POS_476.6237_13.24	POS	476.624	13.24
POS_477.3_13.26	POS	477.3	13.26
POS_477.3098_11.19	POS	477.31	11.19
POS_477.7657_12.49	POS	477.766	12.49
POS_478.2543_11.14_Almitrine	POS	478.254	11.14	Almitrine	HMDB0015499	C26H29F2N7
POS_478.2896_14.1_LysoPE(0:0/18:2(9Z,12Z))	POS	478.29	14.1	LysoPE(0:0/18:2(9Z,12Z))	HMDB0011477	C23H44NO7P
POS_478.3126_11.19	POS	478.313	11.19
POS_478.757_11.63	POS	478.757	11.63
POS_478.7918_13.68	POS	478.792	13.68
POS_478.9754_14.71	POS	478.975	14.71
POS_479.2777_12.61_Iloprost	POS	479.278	12.61	Iloprost	HMDB0015220	C30H38O5
POS_479.2942_13.68_Erinacine D	POS	479.294	13.68	Erinacine D	HMDB0031896	C27H42O7
POS_479.308_15.03	POS	479.308	15.03
POS_479.309_13.42	POS	479.309	13.42
POS_479.7944_13.58	POS	479.794	13.58
POS_480.2921_12.48	POS	480.292	12.48
POS_480.3083_19.07_LysoPE(0:0/18:1(11Z))	POS	480.308	19.07	LysoPE(0:0/18:1(11Z))	HMDB0011475	C23H46NO7P
POS_480.8011_12.57	POS	480.801	12.57
POS_481.2622_11.19_Citronellyl beta-sophoroside	POS	481.262	11.19	Citronellyl beta-sophoroside	HMDB0032839	C22H40O11
POS_481.3034_12.57	POS	481.303	12.57
POS_481.3148_12.53_Crustecdysone	POS	481.315	12.53	Crustecdysone	HMDB0030180	C27H44O7
POS_481.8163_12.5	POS	481.816	12.5
POS_481.9597_13.19	POS	481.96	13.19
POS_482.2658_11.19	POS	482.266	11.19
POS_482.299_13.24	POS	482.299	13.24
POS_482.3063_12.6	POS	482.306	12.6
POS_482.3151_12.51	POS	482.315	12.51
POS_482.405_21.64	POS	482.405	21.64
POS_482.6335_13.24	POS	482.634	13.24
POS_482.794_13.67	POS	482.794	13.67
POS_482.8076_12.57	POS	482.808	12.57
POS_483.0482_13.68	POS	483.048	13.68
POS_483.2676_11.19	POS	483.268	11.19
POS_483.2798_12.57	POS	483.28	12.57
POS_483.2997_13.68	POS	483.3	13.68
POS_483.3015_13.51	POS	483.301	13.51
POS_483.7812_12.57	POS	483.781	12.57
POS_483.7878_12.54	POS	483.788	12.54
POS_483.8005_13.68	POS	483.8	13.68
POS_484.2541_19.43	POS	484.254	19.43
POS_484.2705_11.17	POS	484.271	11.17
POS_484.2857_13.24	POS	484.286	13.24
POS_484.3851_19.49	POS	484.385	19.49
POS_484.6199_13.24	POS	484.62	13.24
POS_484.7846_12.57	POS	484.785	12.57
POS_484.7905_13.67	POS	484.791	13.67
POS_484.812_14.01	POS	484.812	14.01
POS_485.063_13.96	POS	485.063	13.96
POS_485.2806_12.53	POS	485.281	12.53
POS_485.296_13.29	POS	485.296	13.29
POS_485.3137_13.94_Ceanothine D	POS	485.314	13.94	Ceanothine D	HMDB0029341	C27H40N4O4
POS_485.7988_14	POS	485.799	14
POS_486.0502_13.98	POS	486.05	13.98
POS_486.2845_13.15_Sarcodon scabrosus Depsipeptide	POS	486.284	13.15	Sarcodon scabrosus Depsipeptide	HMDB0041421	C23H39N3O8
POS_486.3019_13.96	POS	486.302	13.96
POS_486.7875_13.61	POS	486.788	13.61
POS_486.8019_14.02	POS	486.802	14.02
POS_487.2829_13.25_PA(20:4(5Z,8Z,11Z,14Z)e/2:0)	POS	487.283	13.25	PA(20:4(5Z,8Z,11Z,14Z)e/2:0)	HMDB0011156	C25H43O7P
POS_487.304_13.7	POS	487.304	13.7
POS_487.5558_13.68	POS	487.556	13.68
POS_487.7905_12.61	POS	487.791	12.61
POS_487.9745_13.24	POS	487.974	13.24
POS_488.2798_13.68	POS	488.28	13.68
POS_488.3091_13.24	POS	488.309	13.24
POS_488.8048_12.48	POS	488.805	12.48
POS_489.1143_2.35_Citicoline	POS	489.114	2.35	Citicoline	HMDB0001413	C14H26N4O11P2
POS_489.3142_12.58	POS	489.314	12.58
POS_489.7998_13.7	POS	489.8	13.7
POS_489.8168_12.57	POS	489.817	12.57
POS_490.2859_11.23	POS	490.286	11.23
POS_490.3177_12.57	POS	490.318	12.57
POS_490.8015_13.7	POS	490.801	13.7
POS_490.8189_12.57	POS	490.819	12.57
POS_491.2631_12.57_Lucidenic acid J	POS	491.263	12.57	Lucidenic acid J	HMDB0035700	C27H38O8
POS_491.2989_13.29_Macrocarpal I	POS	491.299	13.29	Macrocarpal I	HMDB0041587	C28H42O7
POS_491.3204_12.58_1-(13Z,16Z-docosadienoyl)-glycero-3-phosphate	POS	491.32	12.58	1-(13Z,16Z-docosadienoyl)-glycero-3-phosphate	HMDB0062306	C25H47O7P
POS_491.7926_12.57	POS	491.793	12.57
POS_491.8121_13.73	POS	491.812	13.73
POS_492.2946_12.58	POS	492.295	12.58
POS_492.3021_13.32	POS	492.302	13.32
POS_492.6372_13.33	POS	492.637	13.33
POS_492.7949_12.57	POS	492.795	12.57
POS_492.7998_13.72	POS	492.8	13.72
POS_493.2959_12.59	POS	493.296	12.59
POS_493.3046_13.38	POS	493.305	13.38
POS_493.6508_14.52	POS	493.651	14.52
POS_493.8002_13.68	POS	493.8	13.68
POS_493.9849_14.66	POS	493.985	14.66
POS_494.2702_12.6_Imatinib	POS	494.27	12.6	Imatinib	HMDB0014757	C29H31N7O
POS_494.3009_12.65	POS	494.301	12.65
POS_494.3149_13.49	POS	494.315	13.49
POS_494.3213_13.74_LysoPC(16:1(9Z))	POS	494.321	13.74	LysoPC(16:1(9Z))	HMDB0010383	C24H48NO7P
POS_494.8032_12.64	POS	494.803	12.64
POS_494.8126_12.63	POS	494.813	12.63
POS_495.3047_12.67	POS	495.305	12.67
POS_495.3286_12.53	POS	495.329	12.53
POS_495.9713_13.7	POS	495.971	13.7
POS_496.303_13.72	POS	496.303	13.72
POS_496.3077_12.67	POS	496.308	12.67
POS_496.3393_17.37_LysoPC(16:0)	POS	496.339	17.37	LysoPC(16:0)	HMDB0010382	C24H50NO7P
POS_496.4205_22.36	POS	496.421	22.36
POS_496.6353_13.24	POS	496.635	13.24
POS_496.8042_14.2	POS	496.804	14.2
POS_496.9743_13.29	POS	496.974	13.29
POS_497.0571_14_3,5-Di-O-galloyl-1,4-galactarolactone	POS	497.057	14	3,5-Di-O-galloyl-1,4-galactarolactone	HMDB0037204	C20H16O15
POS_497.2367_11.2_Glaucarubin	POS	497.237	11.2	Glaucarubin	HMDB0035626	C25H36O10
POS_497.258_10.89	POS	497.258	10.89
POS_497.3101_13.29_Pregnanediol-3-glucuronide	POS	497.31	13.29	Pregnanediol-3-glucuronide	HMDB0010318	C27H44O8
POS_497.3441_17.49_2-Palmitoylglycerophosphocholine	POS	497.344	17.49	2-Palmitoylglycerophosphocholine	HMDB0061702	C24H51NO7P
POS_497.6439_13.29	POS	497.644	13.29
POS_498.3113_13.67	POS	498.311	13.67
POS_498.5623_13.71	POS	498.562	13.71
POS_498.8132_13.71	POS	498.813	13.71
POS_498.9608_13.29	POS	498.961	13.29
POS_499.3134_13.61	POS	499.313	13.61
POS_499.5505_13.71	POS	499.55	13.71
POS_499.7785_12.58	POS	499.779	12.58
POS_499.8019_13.72	POS	499.802	13.72
POS_500.3019_13.99_Tauroursodeoxycholic acid	POS	500.302	13.99	Tauroursodeoxycholic acid	HMDB0000874	C26H45NO6S
POS_500.6216_13.18	POS	500.622	13.18
POS_500.7819_12.58	POS	500.782	12.58
POS_500.8052_13.74_Butter acids	POS	500.805	13.74	Butter acids	HMDB0039842	C15H8Cl8O2
POS_501.2904_12.62	POS	501.29	12.62
POS_501.3063_13.75_Mupirocin	POS	501.306	13.75	Mupirocin	HMDB0014554	C26H44O9
POS_501.8079_13.65	POS	501.808	13.65
POS_501.96_13.24	POS	501.96	13.24
POS_502.2934_17.79_Fexofenadine	POS	502.293	17.79	Fexofenadine	HMDB0005030	C32H39NO4
POS_502.3047_12.57	POS	502.305	12.57
POS_502.3105_13.79	POS	502.31	13.79
POS_502.3742_20.44	POS	502.374	20.44
POS_502.3788_20.57	POS	502.379	20.57
POS_502.815_12.65	POS	502.815	12.65
POS_503.2981_17.74	POS	503.298	17.74
POS_503.307_12.03	POS	503.307	12.03
POS_503.3071_12.16	POS	503.307	12.16
POS_503.3093_12.21	POS	503.309	12.21
POS_503.3115_12.24	POS	503.312	12.24
POS_503.3172_13.2	POS	503.317	13.2
POS_503.3255_12.62	POS	503.325	12.62
POS_504.3101_11.39_LysoPE(0:0/20:3(11Z,14Z,17Z))	POS	504.31	11.39	LysoPE(0:0/20:3(11Z,14Z,17Z))	HMDB0011484	C25H46NO7P
POS_504.3179_12.74	POS	504.318	12.74
POS_504.337_11.18	POS	504.337	11.18
POS_504.8072_13.7	POS	504.807	13.7
POS_505.2923_12.65	POS	505.292	12.65
POS_505.3118_11.34_Desglucocoroloside	POS	505.312	11.34	Desglucocoroloside	HMDB0033709	C29H44O7
POS_505.3217_12.65_Dipyridamole	POS	505.322	12.65	Dipyridamole	HMDB0015110	C24H40N8O4
POS_505.3408_11.18	POS	505.341	11.18
POS_505.7938_12.65	POS	505.794	12.65
POS_505.8019_12.62	POS	505.802	12.62
POS_505.8143_13.73	POS	505.814	13.73
POS_505.9744_13.33	POS	505.974	13.33
POS_506.2958_12.65	POS	506.296	12.65
POS_506.3098_13.34	POS	506.31	13.34
POS_506.3157_11.28	POS	506.316	11.28
POS_506.3233_14.59_LysoPE(0:0/20:2(11Z,14Z))	POS	506.323	14.59	LysoPE(0:0/20:2(11Z,14Z))	HMDB0011483	C25H48NO7P
POS_506.3441_11.17	POS	506.344	11.17
POS_506.8032_13.74	POS	506.803	13.74
POS_507.3128_13.39	POS	507.313	13.39
POS_507.3264_13.82	POS	507.326	13.82
POS_508.3192_14.14	POS	508.319	14.14
POS_508.3261_14.15	POS	508.326	14.15
POS_508.3302_15.51	POS	508.33	15.51
POS_508.3405_18.74_LysoPE(0:0/20:1(11Z))	POS	508.341	18.74	LysoPE(0:0/20:1(11Z))	HMDB0011482	C25H50NO7P
POS_508.6605_14.13	POS	508.661	14.13
[truncated: 1,268 more rows]
